# Supplementary material for: Kinomic profile in patient-derived glioma cells during hypoxia reveals c-MET-PI3K dependency for adaptation
Source: Theranostics. 2021 Mar 5;11(11):5127–42. doi: 10.7150/thno.54741 (PMC8039937; doi:10.7150/thno.54741)
Supplement: Supplementary file 2 — Supplementary file 1. [file thnov11p5127s2.xlsx]

## Sheet: Kinase inhibitor panel
Panel	Kinase Inhibitor	Concentration (nM)	Target	Current status	NNI-11_Viability_normoxia	NNI-24_Viability_normoxia	Average viability in normoxia	NNI-11_Viability_hypoxia	NNI-24_Viability_hypoxia	Average viability in hypoxia	Selectivity
Synkinase	CHIR-258	36	c-KIT; FGFR1/3; FLT3; FMS; PDGFR; VEGFR1-4	Phase 3	0.95	0.95	0.95	0.97	1	0.985	Not effective
Synkinase	(R)-BI-2536	5	PLK	Discontinued	0.91	0.4	0.655	1.06	1.03	1.045	Normoxic selective
Synkinase	A-674563 HCl	16	Akt1; CDK; PKA	Experimental	1.04	1.07	1.055	0.89	1.08	0.985	Not effective
Synkinase	ABT-737	40	Bcl-2	Experimental	1.13	1.04	1.085	0.92	1.07	0.995	Not effective
Synkinase	Alvocidib	40	CDK1/2/4/6	Phase 2	1.03	1.05	1.04	1.09	0.89	0.99	Not effective
Synkinase	AMG-47a	10	Lck	Experimental	0.98	1.03	1.005	1.04	0.98	1.01	Not effective
Synkinase	AMG-Tie2-1	1	TIE-2	Experimental	0.85	0.79	0.82	1.03	1.09	1.06	Normoxic selective
Synkinase	Amuvatinib	81	Flt3; KIT; PDGFRα	Discontinued	0.68	1.05	0.865	1.06	0.91	0.985	Normoxic selective
Synkinase	AS-252424	33	PI3Kγ	Experimental	1	1.01	1.005	0.93	1.05	0.99	Not effective
Synkinase	AS703026	11	MEK1/2	Discontinued	0.9	0.96	0.93	0.99	1.01	1	Not effective
Synkinase	AT-7519 HCl	210	CDK1/2/4/6/9	Phase 2	0.33	0.29	0.31	1.04	0.28	0.66	Normoxic selective
Synkinase	Axitinib	2	c-Kit; PDGFRβ; VEGFR1/2/3	FDA	0.9	0.8	0.85	0.92	1.03	0.975	Normoxic selective
Synkinase	BI-D1870	31	RSK	Experimental	1	1.01	1.005	1.02	0.99	1.005	Not effective
Synkinase	Bisindoylmaleimide X HCl	15	PKC	Experimental	0.93	0.62	0.775	1.1	0.98	1.04	Normoxic selective
Synkinase	BKM120	2	PI3K; p110α/β/δ/γ	Phase 3	1.05	0.88	0.965	0.92	1.08	1	Not effective
Synkinase	BMS387032 HCl	62	CDK	Discontinued	0.77	0.35	0.56	1.02	0.59	0.805	Normoxic selective
Synkinase	BMS-5	8	LIMK	Experimental	0.8	0.97	0.885	1.06	1.04	1.05	Normoxic selective
Synkinase	Bosutinib	1.2	BCR-Abl; Src	FDA, CML; Phase II, GBM	1.02	1.08	1.05	0.9	0.91	0.905	Not effective
Synkinase	Brivanib	25	FGFR1; VEGFR2	Phase 2	0.96	0.92	0.94	1.17	0.99	1.08	Not effective
Synkinase	BX795	15	PDK1	Experimental	1.04	1.08	1.06	0.99	1.04	1.015	Not effective
Synkinase	Cabozantinib	14.3	c-Met; Flt-1/3/4; Tie2; VEGFR2; AXL; Ret; Kit	FDA, Liver cancer; Renal cell carcinoma; Thyroid cancer	1.06	1.07	1.065	0.62	0.99	0.805	Hypoxic selective
Synkinase	CC-401 HCl	50	JNK	Discontinued	1.1	0.85	0.975	0.97	1.04	1.005	Not effective
Synkinase	CI-1040	17	MEK1/2	Discontinued	0.96	1.1	1.03	1.07	0.95	1.01	Not effective
Synkinase	Crizotinib	24	c-MET	FDA, Non-small cell lung cancer	0.94	1.14	1.04	0.86	0.92	0.89	Hypoxic selective
Synkinase	CX-4945	1	CK2	Phase 1/2	1.02	1.08	1.05	0.86	1	0.93	Not effective
Synkinase	CYC116	70	Aurora A/B	Phase 1	1.04	1.05	1.045	0.95	1.03	0.99	Not effective
Synkinase	Dasatinib	1	Bcr-Abl; Src; c-Kit	FDA, Chronic myeloid leukaemia; Precursor cell lymphoblastic leukaemia-lymphoma	1.06	0.97	1.015	0.89	0.87	0.88	Hypoxic selective
Synkinase	E7080	5.2	VEGFR2; VEGFR3 (Flt-4)	FDA, Liver cancer; Renal cell carcinoma; Thyroid cancer	1	0.77	0.885	1	1.07	1.035	Normoxic selective
Synkinase	Foretinib	1	c-MET; VEGFR	Discontinued	1.11	0.96	1.035	0.82	0.91	0.865	Hypoxic selective
Synkinase	GCI1746	2	BTK	Experimental	1.14	1.1	1.12	1	0.99	0.995	Not effective
Synkinase	GDC-0032	10	PI3Kα/δ/γ	Discontinued	0.91	1.04	0.975	1.04	1.06	1.05	Not effective
Synkinase	GDC-046	13.3	TYK2	Experimental	1.01	0.77	0.89	0.82	1.03	0.925	Normoxic selective
Synkinase	GDC-0941	42	PI3Kα/δ	Discontinued	0.95	1.08	1.015	0.49	0.91	0.7	Hypoxic selective
Synkinase	Gefitinib	30	EGFR	FDA , non-small cell lung cancer	0.99	1.04	1.015	1.09	0.99	1.04	Not effective
Synkinase	GNF-5837	42	TRK	Experimental	0.8	0.95	0.875	0.98	1.01	0.995	Normoxic selective
Synkinase	GSK2606414	3.2	PERK	Experimental	0.87	0.99	0.93	0.99	1.01	1	Not effective
Synkinase	GSK429286A	190	ROCK	Experimental	1.05	0.67	0.86	1.02	0.84	0.93	Normoxic selective
Synkinase	GW441756	2	TrkA	Experimental	0.96	1.02	0.99	1.1	1.06	1.08	Not effective
Synkinase	IC87114	500	PI3Kδ	Experimental	0.95	1.06	1.005	1.1	0.91	1.005	Not effective
Synkinase	Imatinib mesylate	600	Abl, c-kit, PDGFR	FDA, Chronic myeloid leukaemia; Dermatofibrosarcoma; Gastrointestinal stromal tumours; Hypereosinophilic syndrome; Myelodysplastic syndromes; Precursor cell lymphoblastic leukaemia-lymphoma; Systemic mastocytosis	1.13	1.04	1.085	0.95	1.01	0.98	Not effective
Synkinase	Intedanib	34	VEGFR1/2/3; FGFR1/2/3; PDGFRα/β	FDA, Idiopathic pulmonary fibrosis; Interstitial lung diseases; Non-small cell lung cancer; Systemic scleroderma	0.96	0.9	0.93	1.02	1.05	1.035	Not effective
Synkinase	JNJ-38158471	50	VEGFR2	Experimental	0.84	1.04	0.94	1.04	1	1.02	Not effective
Synkinase	Lapatinib	11	EGFR; HER2	FDA, Breast cancer	0.92	1.02	0.97	1.13	0.91	1.02	Not effective
Synkinase	LDK378	0.2	ALK	FDA, Non-small cell lung cancer	1.08	1.31	1.195	0.89	1.02	0.955	Not effective
Synkinase	Linifanib	66	Flt-1/3; PDGFRβ; VEGFR2; CSF-1R	Discontinued	0.89	1.06	0.975	1.02	0.94	0.98	Not effective
Synkinase	LY2784544	3	JAK2	Phase 2	1.03	1.03	1.03	1.02	0.96	0.99	Not effective
Synkinase	Masatinib	540	c-Kit	Phase 3	0.91	0.87	0.89	1.09	0.99	1.04	Normoxic selective
Synkinase	MK-2206 2HCl	65	Akt1/2/3	Phase 2	1.07	0.9	0.985	0.96	1.03	0.995	Not effective
Synkinase	MK-2461	2.5	c-MET; FGFR1/2/3; PDGFRβ	Phase 1	0.81	0.5	0.655	1.02	0.94	0.98	Normoxic selective
Synkinase	Momelotinib	20	JAK1/2	Phase 3	1.07	1.09	1.08	1.18	0.82	1	Not effective
Synkinase	Motesanib	6	c-KIT; PDGFR; VEGFR1/2/3	Discontinued	0.95	0.78	0.865	1.05	1.02	1.035	Normoxic selective
Synkinase	MPI0479605 HCl	35	Mps1; TTK	Discontinued	0.97	0.96	0.965	1.16	1.03	1.095	Not effective
Synkinase	Mubritinib	6	HER2	Discontinued	0.88	1.04	0.96	1.06	0.79	0.925	Not effective
Synkinase	NVP-BGJ398	10	FGFR1/2/3	Phase 3, but discontinued in GBM	1.1	1.04	1.07	0.94	1	0.97	Not effective
Synkinase	Palbociclib Isethionate	16	CDK4/6	FDA, Breast cancer	1.03	0.91	0.97	1.18	0.98	1.08	Not effective
Synkinase	Pazopanib	146	c-Kit; PDGFR; VEGFR1/2/3; FGFR; c-Fms	FDA, Renal cell carcinoma; Sarcoma	0.81	0.66	0.74	1	1.07	1.04	Normoxic selective
Synkinase	PD-0173074	25	FGFR1/2/3	Experimental	1.01	1.01	1.01	1.01	0.99	1	Not effective
Synkinase	PD173955-Analog1	10	c-Src	Experimental	1.12	1.16	1.14	0.76	0.97	0.865	Hypoxic selective
Synkinase	PF04217903	5	1c-MET	Discontinued	1.01	1.06	1.035	0.93	0.86	0.895	Hypoxic selective
Synkinase	PF-04708671	160	S6K	Experimental	0.92	0.77	0.845	0.96	1.09	1.025	Normoxic selective
Synkinase	PF0477736	0.49	CHK1	Discontinued	0.89	0.76	0.825	1.04	1.01	1.025	Normoxic selective
Synkinase	PF431396	31	PYK2	Experimental	1	0.96	0.98	1.03	1.05	1.04	Not effective
Synkinase	PF-562271	1.5	FAK	Discontinued	1.1	1.02	1.06	0.85	0.87	0.86	Hypoxic selective
Synkinase	PIK-75	6	PI3K; p110α	Experimental	1.04	1.09	1.065	0.9	0.78	0.84	Hypoxic selective
Synkinase	PIK-90	60	PI3Kα/γ/δ	Experimental	1.1	0.8	0.95	1.08	1.04	1.06	Not effective
Synkinase	PLX4032	31	B-RAF	FDA, malignant melanoma	1.08	1.09	1.085	0.86	0.98	0.92	Not effective
Synkinase	Ponatinib	6	BCR-ABL; VEGFR2; FGFR1; Src; PDGFRα	FDA, Chronic myeloid leukaemia; Precursor cell lymphoblastic leukaemia-lymphoma	0.91	0.87	0.89	0.9	1.09	0.995	Normoxic selective
Synkinase	PP242	8	mTOR	Experimental	0.94	1.1	1.02	0.95	1.01	0.98	Not effective
Synkinase	Purvalanol B	9	CDK	Experimental	1.05	0.8	0.925	1.09	1.06	1.075	Not effective
Synkinase	Quizartinib	4.2	FLT3; FMS; cKIT; PDGFR	FDA, Acute myeloid leukemia	1.1	1.1	1.1	0.93	0.71	0.82	Hypoxic selective
Synkinase	R406	41	Syk	FDA, Idiopathic thrombocytopenic purpura	0.94	0.69	0.815	1.07	0.84	0.955	Normoxic selective
Synkinase	R428	14	AXL	Phase 2	1.03	0.93	0.98	0.88	1.06	0.97	Not effective
Synkinase	Rapamycin	1	mTOR	FDA, Coronary artery restenosis; Lymphangioleiomyomatosis; Renal transplant rejection	0.82	0.87	0.845	1.09	1	1.045	Normoxic selective
Synkinase	Regorafenib	46	VEGFR1/2/3; PDGFRβ; KIT; RET; Raf-1	FDA, Colorectal cancer; Gastrointestinal stromal tumours; Liver cancer	0.92	0.67	0.795	1.02	1.05	1.035	Normoxic selective
Synkinase	RWJ-67657	200	MAPK (p38MAP)	Discontinued	1	1.02	1.01	0.91	0.93	0.92	Not effective
Synkinase	S-99	1	ASK	Experimental	1.09	1.04	1.065	0.99	1.06	1.025	Not effective
Synkinase	SAR131675	235	VEGFR3	Experimental	0.89	0.57	0.73	1.09	1.01	1.05	Normoxic selective
Synkinase	SB202190	100	MAPK (p38MAP); p38αβ	Experimental	0.86	1.03	0.945	1.2	0.98	1.09	Not effective
Synkinase	SB-216763	35	GSK-3	Experimental	1.07	0.99	1.03	0.99	0.98	0.985	Not effective
Synkinase	SD169	4	MAPK (p38MAP)	Experimental	1.03	1.07	1.05	0.95	0.84	0.895	Hypoxic selective
Synkinase	Selumetinib	50	MEK1	Phase 3	0.92	1.06	0.99	1.1	1	1.05	Not effective
Synkinase	SMI-4a	17	Pim	Experimental	0.96	0.79	0.875	0.84	1.02	0.93	Normoxic selective
Synkinase	SNS-314	31	Aurora A/B/C	Phase 1	0.83	0.91	0.87	0.96	1	0.98	Normoxic selective
Synkinase	Sorafenib	90	B-RAF; VEGFR-2; Raf-1	FDA, Liver cancer; Renal cell carcinoma; Thyroid cancer	0.92	0.81	0.865	0.98	1.1	1.04	Normoxic selective
Synkinase	SU-6668	8	VEGF; PDGFR; FGFR1	Discontinued	0.94	1.1	1.02	0.97	0.95	0.96	Not effective
Synkinase	Sunitinib malate	80	c-Kit; PDGFRβ; VEGFR2 (Flk-1)	Phase 2	1.03	1.11	1.07	1.02	0.94	0.98	Not effective
Synkinase	TAK-715	30	MAPK (p38MAP); p38α	Discontinued	1.03	0.96	0.995	1.1	1.04	1.07	Not effective
Synkinase	Tandutinib	100	c-KIT; FLT3; PDGFR	Discontinued	1.08	1.03	1.055	1.07	0.92	0.995	Not effective
Synkinase	TG101348	3	JAK2	Discontinued	1.02	1.09	1.055	1.26	0.92	1.09	Not effective
Synkinase	TGX221	50	PI3K; p110β	Experimental	0.92	0.61	0.765	1.1	1.07	1.085	Normoxic selective
Synkinase	Tivozanib	1	VEGFR1/2/3; PDGFR; c-Kit	FDA, Renal cell carcinoma	0.91	0.84	0.875	1	1.1	1.05	Normoxic selective
Synkinase	Tofacitinib	91	JAK3	FDA, for Psoriatic arthritis; Rheumatoid arthritis; Ulcerative colitis	0.89	0.64	0.765	0.97	1.06	1.015	Normoxic selective
Synkinase	Tozasertib	70	Aurora A	Discontinued	0.63	0.87	0.75	1.13	0.83	0.98	Normoxic selective
Synkinase	XL388	10	mTOR	Experimental	1.05	1.03	1.04	1	1.03	1.015	Not effective
Synkinase	YM201636 HCl	33	PIK fyve	Experimental	0.96	0.96	0.96	0.92	0.93	0.925	Not effective
TargetMol	Acalabrutinib	5	BTK	FDA, Mantle-cell lyphoma	0.93	1.09	1.01	1.12	0.99	1.055	Not effective
TargetMol	AP26113	0.62	ALK; EGFR (C797S/del19); EGFR (del19); EGFR (del19); IGF-1R	FDA, Non-small cell lung cancer	0.87	1.09	0.98	1.14	0.95	1.045	Not effective
TargetMol	ASP 3026	3.5	ALK	Discontinued	0.96	1.08	1.02	0.99	0.96	0.975	Not effective
TargetMol	AT9283	1.2	Aurora A; Aurora B; Abl1 (T315I); JAK2; JAK3	Discontinued	0.91	1.04	0.975	0.88	0.88	0.88	Hypoxic selective
TargetMol	AZD0156	26	ATM	Discontinued	1.06	1.03	1.045	1.04	1	1.02	Not effective
TargetMol	AZD1152-HQPA	0.37	Aurora A; Aurora B	Phase 2	1.02	1.08	1.05	1.02	1.05	1.035	Not effective
TargetMol	AZD1208	20	Pim1; Pim2; Pim3	Discontinued	1.03	1.16	1.095	1.07	0.85	0.96	Not effective
TargetMol	AZD-3463	0.75	ALK	Experimental	1.04	1.07	1.055	1.03	1.08	1.055	Not effective
TargetMol	AZD4547	1.8	FGFR1; FGFR2; FGFR3; FGFR4; VEGFR2 (KDR)	Phase 2	0.9	1.05	0.975	0.92	1.01	0.965	Not effective
TargetMol	AZD-5438	20	CDK1; CDK2; CDK9	Discontinued	0.81	0.8	0.805	1.01	0.81	0.91	Normoxic selective
TargetMol	Azd6738	1	ATR	Phase 2	1.08	0.94	1.01	1.08	1.05	1.065	Not effective
TargetMol	AZD7762	5	Chk1; Chk2	Discontinued	0.88	0.89	0.885	1.13	0.96	1.045	Normoxic selective
TargetMol	AZD8931 (Sapitinib)	4	EGFR; HER2/ErbB2; HER2/ErbB2	Phase 1/2	0.98	1.14	1.06	1.06	1.01	1.035	Not effective
TargetMol	AZD-9291	500	EGFR (Exon 19 deletion); EGFR (L858R/T790M )	FDA, Non-small cell lung cancer	0.85	1.08	0.965	1.25	0.82	1.035	Not effective
TargetMol	Baricitinib	5.9	Chk2; JAK1; JAK2; JAK3; Tyk2	FDA, Rheumatoid arthritis	0.97	0.82	0.895	1.01	0.99	1	Normoxic selective
TargetMol	BGJ398 (NVP-BGJ398)	1.4	FGFR1; FGFR2; FGFR3; FGFR3 (K650E); FGFR4	Phase 3	1.01	1.12	1.065	0.98	1.02	1	Not effective
TargetMol	BI 2536	0.83	Met; PI3Kα; PLK1; PLK2; PLK3	Discontinued	0.84	1.23	1.035	0.78	1.05	0.915	Not effective
TargetMol	BIBF 1120	59	FLT3; Lck; VEGFR1; VEGFR2; VEGFR3	FDA, Idiopathic pulmonary fibrosis; Interstitial lung diseases; Non-small cell lung cancer; Systemic scleroderma	1.03	1.11	1.07	0.64	0.87	0.755	Hypoxic selective
TargetMol	Binimetinib (MEK162, ARRY-162, ARRY-4381	12	MEK	FDA, malignant melanoma	1.05	1.03	1.04	0.63	0.74	0.685	Hypoxic selective
TargetMol	BMS-754807	1.8	Met; IGF-1R; Insulin Receptor; TrkA; TrkB	Discontinued	0.95	0.96	0.955	0.92	1.05	0.985	Not effective
TargetMol	Canertinib (CI-1033)	9	EGFR; HER2/ErbB2	Discontinued	0.89	1.1	0.995	1.01	0.86	0.935	Not effective
TargetMol	CC-223	16	c-Fms; DNA-PK; FLT4; mTOR; PI3K-α	Phase 2	1.01	1.08	1.045	1.04	0.99	1.015	Not effective
TargetMol	CC-292 (AVL-292)	0.5	BRK; BTK; c-Src; Lyn; Yes	Phase 2	0.88	1.09	0.985	1.09	1.05	1.07	Not effective
TargetMol	Cediranib	5	c-Kit; PDGFRβ; VEGFR1/FLT1; VEGFR2/KDR; VEGFR3/FLT4	Phase 3	0.92	1.01	0.965	0.88	1.01	0.945	Not effective
TargetMol	CGI1746	1.9	BTK	Experimental	1.02	0.99	1.005	1.05	0.97	1.01	Not effective
TargetMol	CH5183284 (Debio-1347)	22	FGFR1; FGFR2; FGFR3; FGFR4	Phase 2	1.04	1.05	1.045	0.86	0.9	0.88	Hypoxic selective
TargetMol	CHMFL-BMX-078	11	Bmx	Experimental	0.97	1.02	0.995	0.76	0.86	0.81	Hypoxic selective
TargetMol	CID755673	182	PKD1; PKD2; PKD3	Experimental	0.93	0.9	0.915	1.01	1.13	1.07	Not effective
TargetMol	CNX-774	1	BTK	Experimental	0.96	1.03	0.995	1	0.91	0.955	Not effective
TargetMol	Danusertib	79	Aurora A; Aurora B; Aurora C; Abl; RET; FGFR1; TrkA	Phase 2	0.97	1.03	1	0.88	0.81	0.85	Hypoxic selective
TargetMol	DCA	20000	PDK	Phase 2	0.87	0.92	0.895	1.09	0.93	1.01	Normoxic selective
TargetMol	DCC-2036 (Rebastinib)	4	Abl1; p-Abl1 (native); p-Abl1 (T315I); u-Abl1 (native); FLT3	Phase 2	0.91	0.85	0.88	1.02	0.89	0.96	Normoxic selective
TargetMol	DCC-2618	90	c-Kit; c-Met	Phase 1	0.92	1.05	0.985	1.1	1.03	1.065	Not effective
TargetMol	Decernotinib(VX-509)	170	JAK1; JAK2; JAK3; Tyk2	Discontinued	0.89	0.98	0.935	1.26	1.03	1.145	Not effective
TargetMol	Dovitinib	10	c-Kit; FGFR1; FGFR3; FLT3; VEGFR3/FLT4	Phase 3	1.07	1.03	1.05	1.05	1.03	1.04	Not effective
TargetMol	EHop-016	1100	Rac1	Experimental	0.97	1.08	1.025	0.9	1.06	0.98	Not effective
TargetMol	Entrectinib	1.6	ALK; ROS1; TrkA; TrkB; TrkC	FDA, non-small cell lung cancer, solid tumors	1.04	1.04	1.04	0.95	0.99	0.97	Not effective
TargetMol	Enzastaurin	6	PKCα; PKCβ; PKCγ; PKCε	Phase 3	1.07	0.93	1	0.96	0.96	0.96	Not effective
TargetMol	Fasudil (HA-1077) hydrochloride	1600	PKA; PKG; PKC; ROCK2; MLCK	FDA, Cerebral ischaemia; Cerebral vasospasm	1.13	1.01	1.07	1.1	0.97	1.035	Not effective
TargetMol	GSK-2636771	20	PI3Kβ	Phase 2	0.97	0.97	0.97	1.07	1.06	1.065	Not effective
TargetMol	GSK269962A	4	MSK1; ROCK1; ROCK2; RSK1	Experimental	1.08	1.08	1.08	0.77	0.91	0.84	Hypoxic selective
TargetMol	H 89 diHydrochloride	48	PKA; S6K1	Experimental	1.11	1.09	1.1	0.86	0.72	0.79	Hypoxic selective
TargetMol	HTH-01-015	100	NUAK1; NUAK2	Experimental	0.98	1.05	1.015	1.02	0.91	0.965	Not effective
TargetMol	IPI-145	50	PI3Kα; PI3Kβ; PI3Kγ; PI3Kδ	FDA, Chronic lymphocytic leukaemia; Follicular lymphoma	0.97	1.12	1.045	0.82	0.91	0.865	Hypoxic selective
TargetMol	KN-62	160	CaMKⅤ; CaMKII	Experimental	1.04	1.02	1.03	0.75	0.86	0.805	Hypoxic selective
TargetMol	KN-93	300	CaMK	Experimental	0.94	1.04	0.99	1.1	0.96	1.03	Not effective
TargetMol	KX2-391	60	Src (Hep 3B); Src (Hep G2); Src (HuH7); Src (PLC/PRF/5)	Phase 2	0.67	0.59	0.63	0.67	0.32	0.495	Hypoxic selective
TargetMol	LEE011	300	CDK4	FDA, Breast cancer	0.91	0.93	0.92	1.25	1.04	1.145	Not effective
TargetMol	Lenvatinib	5.2	FGFR1; PDGFRβ; VEGFR1/FLT1; VEGFR2/KDR; VEGFR3/FLT4	FDA, Liver cancer; Renal cell carcinoma; Thyroid cancer	1.01	0.75	0.88	0.77	1.02	0.895	Both
TargetMol	LJH685	6	RSK1; RSK2; RSK3	Experimental	1.02	1.09	1.055	0.9	0.89	0.895	Hypoxic selective
TargetMol	LY2090314	1.5	GSK-3α; GSK-3β	Discontinued	1.05	1.04	1.045	1.03	1.1	1.065	Not effective
TargetMol	LY2109761	300	TβRI; TβRII	Experimental	0.99	1.11	1.05	0.93	0.9	0.915	Not effective
TargetMol	LY2584702 tosylate	4	p70 S6K	Discontinued	1.07	1.05	1.06	0.93	0.9	0.915	Not effective
TargetMol	LY2603618	50	Chk1; PDK1	Discontinued	0.95	0.8	0.875	0.92	1.01	0.965	Normoxic selective
TargetMol	LY2835219	10	CDK4; CDK6	FDA, Breast cancer	0.98	1.01	0.995	1.05	0.9	0.975	Not effective
TargetMol	ML281	14	STK33	Experimental	0.84	0.92	0.88	0.89	1.03	0.96	Normoxic selective
TargetMol	MLN2480	40	Raf	Phase 2	0.87	1.13	1	1.08	0.94	1.01	Not effective
TargetMol	OSI-906 (Linsitinib)	75	IGF-1R; Insulin Receptor; IRR	Discontinued	1.05	1.08	1.065	1.01	0.95	0.98	Not effective
TargetMol	Pacritinib (SB1518)	23	FLT3; FLT3 (D835Y); JAK2; JAK2 (V617F); Tyk2; JAK3	Phase 3	1.08	1.03	1.055	1.1	1.02	1.06	Not effective
TargetMol	Pelitinib	38.5	EGFR; HER2/ErbB2; MEK; Raf; Src	Discontinued	0.9	0.98	0.94	1.06	1.07	1.065	Not effective
TargetMol	Pexidartinib	160	Kit; CSF-1R; FLT3	FDA, Giant cell tumor of tendon sheath	0.87	1.03	0.95	1.04	0.94	0.99	Not effective
TargetMol	PF-06463922	0.7	ALK; ALK (L1196M); ROS1; ROS1; LTK (TYK1)	FDA, Non-small cell lung cancer	0.92	1.02	0.97	0.91	0.87	0.89	Hypoxic selective
TargetMol	PF-6260933	160	MAP4K4 for Cell; MAP4K4 for Kinase	Experimental	1.05	1.32	1.185	1.09	0.92	1.005	Not effective
TargetMol	Phenformin hydrochloride	10000	AMPK; Potassium Channel	Withdrawn	0.84	1.08	0.96	0.96	0.96	0.96	Not effective
TargetMol	Picropodophyllin (PPP)	1	IGF-1R	Phase 2	0.97	1.12	1.045	0.98	0.91	0.945	Not effective
TargetMol	PIM1/2 Kinase Inhibitor VI	4800	Pim1; Pim2	Experimental	0.98	0.95	0.965	0.93	1.04	0.985	Not effective
TargetMol	PKC-412(Midostaurin)	50	PPK; PKCα; PKCβ1; PKCβ2; PKCγ	Phase 2	0.94	1.1	1.02	0.92	1.09	1.005	Not effective
TargetMol	PP121	60	Hck; mTOR; PDGFR; Src; VEGFR	Experimental	0.97	1.05	1.01	0.94	0.57	0.755	Hypoxic selective
TargetMol	Quercetin	5400	PI3Kγ; PI3Kδ	Phase 3	1.06	1.01	1.035	0.74	0.85	0.795	Hypoxic selective
TargetMol	R788 (Fostamatinib) Disodium	41	Syk	FDA, Idiopathic thrombocytopenic purpura	0.8	0.89	0.845	1	0.94	0.97	Normoxic selective
TargetMol	Rigosertib (ON-01910)	9	PLK1	Phase 3	0.96	1.06	1.01	0.79	0.94	0.865	Hypoxic selective
TargetMol	Ro 31-8220 Mesylate	26	PKCα; PKCβ1; PKCβ2; PKCγ; PKCε	Experimental	1.05	1.1	1.075	0.93	0.95	0.94	Not effective
TargetMol	S49076	50	Met; FGFR2; FGFR3; AXL; Mer	Phase 1/2	1.01	0.96	0.985	0.99	1.09	1.04	Not effective
TargetMol	SB-242235	1000	p38 MAPK	Discontinued	0.89	1.05	0.97	0.96	1.05	1.005	Not effective
TargetMol	SGX-523	4	Abl; c-Met; p38α; B-Raf (V599E); C-Raf	Discontinued	1.08	1.23	1.155	1.15	1.04	1.095	Not effective
TargetMol	Solamargine	2000	p38 MAPK; STAT3	Experimental	1	1.08	1.04	0.97	0.96	0.965	Not effective
TargetMol	S-Ruxolitinib (INCB018424)	3.3	Chk2; JAK1; JAK2; JAK3; Tyk2	FDA, Graft-versus-host disease; Myelofibrosis; Polycythaemia vera	1	1.1	1.05	1.05	1.02	1.035	Not effective
TargetMol	Staurosporine	73	PKC; PKCα; PKCγ; PKCη; c-Fgr	Experimental	0.65	0.37	0.51	0.37	0.27	0.32	Hypoxic selective
TargetMol	SU6656	280	Fyn; Lyn; Src; Yes	Experimental	0.83	1.02	0.925	1.16	0.97	1.065	Not effective
TargetMol	T5601640	10000	LIMK2	Experimental	0.87	1.11	0.99	1.05	0.93	0.99	Not effective
TargetMol	TAK-659 (hydrochloride)	3.2	FLT3; JAK3 ; Syk; ZAP70; VEGFR2	Phase 2	0.96	1.09	1.025	0.96	1.02	0.99	Not effective
TargetMol	TCS PIM-1 1	50	Pim1	Experimental	0.97	1.09	1.03	1.05	1.03	1.04	Not effective
TargetMol	Temsirolimus	90	mTOR	FDA, Mantle-cell lymphoma; Renal cell carcinoma	1.01	0.89	0.95	1.11	1.05	1.08	Not effective
TargetMol	Tivantinib (ARQ 197)	355	c-Met	Discontinued	0.94	1.01	0.975	0.77	0.86	0.815	Hypoxic selective
TargetMol	TSU-68	8	FGFR1; PDGFRβ; Flk1	Discontinued	1.03	0.99	1.01	0.98	1.03	1.005	Not effective
TargetMol	TWS119	30	GSK-3β	Experimental	1.1	1.02	1.06	0.94	1.03	0.985	Not effective
TargetMol	Vatalanib (PTK787) diHydrochloride	37	PDGFRβ; VEGFR1/FLT1; VEGFR2/Flk1; VEGFR2/KDR; VEGFR3/FLT4	Discontinued	0.92	1.02	0.97	1.15	1.05	1.1	Not effective
TargetMol	VE822	19	ATM; ATR	Experimental	0.87	1.06	0.965	0.86	0.87	0.865	Hypoxic selective
TargetMol	Volasertib (BI 6727)	1	PLK1	Phase 3	0.91	1.02	0.965	0.93	1.04	0.985	Not effective
TargetMol	WH-4-023	6	Lck; Src	Experimental	0.99	1.03	1.01	1	1.01	1.005	Not effective
TargetMol	XL-147	36	PI3Kα; PI3Kβ; PI3Kγ; PI3Kδ	Discontinued	1.08	1.05	1.065	1.06	1.01	1.035	Not effective
TargetMol	ZM 306416	0.33	Abl; Src; VEGFR1	Experimental	0.94	1.04	0.99	0.89	0.93	0.91	Not effective
TargetMol	ZSTK474	37	PI3K; PI3Kα; PI3Kβ; PI3Kγ; PI3Kδ	Phase 1	0.98	1.04	1.01	0.82	0.83	0.825	Hypoxic selective

## Sheet: Hyp-selective inhibitor screen
Panel	Kinase Inhibitor	Low dose (nM)	High dose (nM)	Target	NNI-11_Normoxia_FBS_LowDose	NNI-11_Normoxia_Serum-free_LowDose	NNI-24_Normoxia_FBS_LowDose	NNI-24_Normoxia_Serum-free_LowDose	NNI-11_Normoxia_FBS_HighDose	NNI-11_Normoxia_Serum-free_HighDose	NNI-24_Normoxia_FBS_HighDose	NNI-24_Normoxia_Serum-free_HighDose	NNI-11_Hypoxia_FBS_LowDose	NNI-11_Hypoxia_Serum-free_LowDose	NNI-24_Hypoxia_FBS_LowDose	NNI-24_Hypoxia_Serum-free_LowDose	NNI-11_Hypoxia_FBS_HighDose	NNI-11_Hypoxia_Serum-free_HighDose	NNI-24_Hypoxia_FBS_HighDose	NNI-24_Hypoxia_Serum-free_HighDose
Synkinase	GDC-0941	42	420	PI3Kα/δ	96.3038	98.6928	99.9453	99.5849	89.6841	89.9659	96.1616	91.9415	85.6457	87.7636	89.7003	87.2422	85.6955	80.0553	83.4798	80.9279
Synkinase	Cabozantinib	14.3	143	c-Met; Flt-1/3/4; Tie2; VEGFR2; AXL; Ret; Kit	105.137	97.3299	99.4367	100.766	99.942	95.5551	102.687	110.967	92.0384	88.0938	90.7896	93.0221	80.341	86.2084	79.0546	87.2823
Synkinase	Quizartinib	4.2	42	FLT3; FMS; cKIT; PDGFR	101.89	96.3266	102.164	124.444	98.4369	100.323	113.113	108.802	88.6462	87.4874	90.5087	92.7995	82.5833	88.8681	79.0109	83.697
Synkinase	PIK-75	6	60	PI3K; p110α	103.932	96.4688	97.1031	124.53	93.3383	97.889	114.699	118.428	87.955	88.9621	71.1159	94.5527	82.7457	84.9285	77.4629	83.2834
Synkinase	Dasatinib	1	10	Bcr-Abl; Src; c-Kit	104.368	100.244	94.4246	102.15	111.671	105.771	119.095	117.912	87.317	94.8169	91.2538	98.2377	83.4416	83.1616	81.6214	86.8671
Synkinase	PD173955-Analog1	10	100	c-Src	101.259	102.548	106.817	97.63	107.782	107.716	111.67	96.3073	85.8787	86.4395	91.2477	87.8191	80.0008	78.4941	85.3863	81.5809
Synkinase	Crizotinib	24	240	c-MET	100.704	102.045	98.073	99.712	100.597	95.6997	97.3784	97.4067	90.5714	85.9563	90.8638	88.8889	89.4533	83.8806	85.2945	81.0526
Synkinase	PF04217903	5	50	1c-MET	106.282	99.4268	98.3392	99.4645	105.696	97.3673	101.786	101.343	86.4049	81.5342	91.0937	87.8482	82.3513	81.17	73.0683	80.9065
Synkinase	PF-562271	1.5	15	FAK	98.2262	99.8394	99.3693	103.291	101.62	99.9119	112.53	92.8018	90.544	84.7961	90.6465	86.7443	89.6892	80.6643	75.5477	77.1104
Synkinase	Foretinib	1	10	c-MET; VEGFR	99.4396	92.1967	94.138	101.527	100.218	97.2759	112.753	101.391	88.9325	83.4294	72.0066	86.75	86.5731	79.6466	75.9062	79.4827
Synkinase	SD169	4	40	MAPK (p38MAP)	99.2566	96.3976	89.439	100.727	108.542	101.618	119.578	102.454	88.0356	86.23	89.3335	87.6139	81.5975	74.1837	75.4733	79.6501
TargetMol	GSK269962A	4	40	MSK1; ROCK1; ROCK2; RSK1	98.0302	98.111	101.955	94.5968	98.9849	103.632	111.772	97.2534	87.9717	89.7306	88.3587	90.1208	87.1337	79.9689	85.946	80.7921
TargetMol	Danusertib	79	790	Aurora A; Aurora B; Aurora C; Abl; RET; FGFR1; TrkA	96.7126	96.5321	102.288	111.139	87.6594	68.8282	103.903	97.6854	93.0286	83.5843	94.4371	89.9924	87.1453	66.949	90.3625	82.9786
TargetMol	Quercetin	540	5400	PI3Kγ; PI3Kδ	104.423	97.1485	100.821	108.619	106.735	92.851	109.94	109.099	95.2924	85.6204	93.2443	95.619	88.1118	81.5633	82.1112	83.8069
TargetMol	KX2-391	60	600	Src (Hep 3B); Src (Hep G2); Src (HuH7); Src (PLC/PRF/5)	97.5424	91.8081	104.099	96.1663	60.3615	53.7004	91.7431	89.2523	93.1575	85.3116	89.3853	93.7954	63.9643	52.2882	74.5901	71.9948
TargetMol	LJH685	6	60	RSK1; RSK2; RSK3	96.0897	96.2481	98.2199	97.3885	100.066	91.9208	111.379	111.061	94.5399	84.3424	84.808	91.7515	88.9817	79.322	80.1872	77.3869
TargetMol	KN-62	160	1600	CaMKⅤ; CaMKII	95.0544	101.327	94.271	101.526	112.931	98.0238	123.916	124.698	94.0164	89.1634	93.4807	95.7044	85.5873	82.1315	85.6924	86.4715
TargetMol	CHMFL-BMX-078	11	110	Bmx	101.825	101.502	103.137	110.41	107.33	100.79	117.967	97.0626	95.0645	85.641	93.0394	91.1986	84.0988	77.941	91.1758	80.3611
TargetMol	BIBF 1120	59	590	FLT3; Lck; VEGFR1; VEGFR2; VEGFR3	104.923	117.212	109.145	95.7391	96.3201	110.885	111.707	102.697	88.8019	90.0145	89.01	93.6377	87.4451	86.3036	83.5071	91.1545
TargetMol	VE822	19	190	ATM; ATR	107.968	142.757	125.114	99.4759	81.4877	137.394	109.696	102.933	92.0191	87.8446	87.6747	98.5305	81.0269	86.6413	82.7273	88.5217
TargetMol	Binimetinib (MEK162, ARRY-162, ARRY-4381	12	120	MEK	103.474	132.51	118.062	117.252	100.891	128.268	94.7196	108.276	89.7782	87.6336	83.5889	93.9623	91.5252	83.7209	81.3353	89.0717
TargetMol	PP121	60	600	Hck; mTOR; PDGFR; Src; VEGFR	97.0539	120.452	105.184	103.908	68.4296	91.8574	83.4922	86.8096	87.9357	81.513	83.5758	92.5523	74.1224	67.4419	84.8519	83.4504
TargetMol	AT9283	1.2	12	Aurora A; Aurora B; Abl1 (T315I); JAK2; JAK3	108.05	114.036	118.499	103.682	103.084	98.7389	110.043	94.7788	93.7058	85.3713	86.135	93.0752	91.0001	75.1537	85.1874	86.849
TargetMol	Rigosertib (ON-01910)	9	90	PLK1	103.913	107.719	107.508	98.6544	93.6292	84.1767	102.426	87.6123	90.9272	86.7234	89.0278	91.5459	82.6204	71.231	85.4593	85.6317
TargetMol	IPI-145	50	500	PI3Kα; PI3Kβ; PI3Kγ; PI3Kδ	99.9814	107.818	105.15	96.786	100.04	108.719	98.0212	95.9327	84.1748	87.998	86.9664	91.636	84.1007	82.3529	82.3504	87.7619
TargetMol	CH5183284 (Debio-1347)	22	220	FGFR1; FGFR2; FGFR3; FGFR4	102.136	106.057	112.853	96.9852	113.902	103.392	107.726	94.295	89.8397	87.726	81.6895	99.5348	84.2582	77.4724	76.8641	80.3892
TargetMol	PF-06463922	0.7	7	ALK; ALK (L1196M); ROS1; ROS1; LTK (TYK1)	96.7132	97.7986	120.221	99.6319	99.9501	104.048	105.965	98.5931	91.472	90.773	82.9022	94.4965	85.8296	86.3755	73.7313	82.3348
TargetMol	Tivantinib (ARQ 197)	355	3550	c-Met	92.3726	84.426	95.4092	95.0978	66.0894	68.5499	79.2386	85.2903	66.5042	69.0637	82.6857	93.816	58.7292	41.8715	79.8653	76.1384
TargetMol	Staurosporine	73	730	PKC; PKCα; PKCγ; PKCη; c-Fgr	94.3237	46.6294	95.8884	87.7475	42.9062	46.505	73.2729	73.7866	62.4581	45.1598	73.1815	80.3626	38.5755	41.2196	71.0509	64.6615
TargetMol	ZSTK474	37	370	PI3K; PI3Kα; PI3Kβ; PI3Kγ; PI3Kδ	98.9136	98.276	103.308	95.8418	128.994	90.3268	92.6408	91.3964	89.855	90.488	86.1338	90.3067	78.4778	76.8204	80.9832	80.2892
TargetMol	H 89 diHydrochloride	48	480	PKA; S6K1	99.03	103.914	124.314	115.468	99.4901	103.009	104.657	118.189	82.1961	85.8783	93.5014	90.7671	82.2193	77.7107	98.6916	81.4777

## Sheet: Unweighted scoring analysis
SN	Kinase	Number of inhibitors targeting the kinase		Interact with HIF1a	Number of 1st order neighbor	PRECOG z-score	TCGA Hazard ratio (HR)	TCGA log rank p-value	CGGA Hazard ratio (HR)	CGGA log rank p value		Score-HIFa interaction	Score-Number of edges	Score-Precog	Score-TCGA	Score-CGGA		Total score
1	FGR	1		0	7	1.63	1.6	0.071	2.054	0.0236		0	30	0	40	40		110
2	AKT1	4		1	20	0.71	1.1	0.74	0.9959	-0.9892		40	40	0	0	0		80
3	Abl1	3		0	15	-1.15	0.9	-0.65	0.9021	-0.725		0	40	0	0	0		40
4	ALK	1		0	5	-0.36	1.5	0.13	1.3086	0.3721		0	20	0	0	0		20
5	ATM	1		1	6	-0.87	1.1	0.77	1.0807	0.7965		40	30	0	0	0		70
6	ATR	1		0	5	0.2	1.2	0.52	1.5691	0.1304		0	20	0	0	0		20
7	AURKA	2		1	5	-0.22	1.4	0.25	1.7726	0.0612		40	20	0	0	40		100
8	AURKB	2		0	4	-0.88	1.2	0.44	1.8878	0.033		0	10	0	0	40		50
9	AURKC	1		0	1	1.01	0.97	-0.89	1.4366	0.2351		0	10	0	0	0		10
10	AXL	1		1	5	-0.49	1.2	0.57	1.5073	0.1822		40	20	0	0	0		60
11	Bmx	1		0	4	-0.37	1	0.85	1.3483	0.3361		0	10	0	0	0		10
12	CaMK2A	1		0	1	1.36	1.2	0.35	0.4686	-0.0195		0	10	0	0	0		10
13	FGFR1	3		0	8	1.41	2	0.0094	1.2255	0.4819		0	30	0	40	0		70
14	FGFR2	1		0	7	-0.12	0.94	-0.85	0.4458	-0.0146		0	30	0	0	0		30
15	FGFR3	1		0	3	1.16	1.3	0.35	0.4318	-0.0106		0	10	0	0	0		10
16	FGFR4	1		1	5	0.19	1.1	0.56	0.7624	-0.397		40	20	0	0	0		60
17	FLT1	5		1	5	-0.88	1.3	0.37	1.2112	0.5268		40	20	0	0	0		60
18	FLT3	5		0	6	-1.73	0.94	-0.8	0.8675	-0.913		0	30	0	0	0		30
19	FLT4	5		0	1	-1.39	1.1	0.78	1.3113	0.3633		0	10	0	0	0		10
20	CSF-1R	1		0	3	-0.35	1.1	0.76	0.9137	-0.7688		0	10	0	0	0		10
21	Hck	1		0	9	0.31	1.1	0.64	1.1868	0.5904		0	40	0	0	0		40
22	JAK2	1		0	11	0.88	0.96	-0.84	1.0463	0.878		0	40	0	0	0		40
23	JAK3	1		0	5	-0.36	1.5	0.12	1.8116	0.0481		0	20	0	0	40		60
24	KDR	5		0	8	-1.76	1.2	0.54	0.8829	-0.676		0	30	0	0	0		30
25	KIT	3		0	12	0.17	0.84	-0.49	0.5792	-0.0833		0	40	0	0	0		40
26	Lck	1		0	10	0.3	1.6	0.053	1.0629	0.8335		0	40	0	40	0		80
27	LTK	1		0	1	-0.06	0.92	-0.79	0.9867	-0.9651		0	10	0	0	0		10
28	MAP2K1	1		0	7	0.87	1.4	0.19	0.7905	-0.4033		0	30	0	0	0		30
29	MAPK14	1		0	8	-1.2	1	0.91	0.4812	-0.018		0	30	0	0	0		30
30	Met	5		1	11	1.14	1.6	0.076	2.3458	0.0079		40	40	0	40	40		160
31	MTOR	1		1	7	1.41	0.81	-0.38	0.9783	-0.9448		40	30	0	0	0		70
32	NTRK1	1		0	12	1.15	1.3	0.34	1.8675	0.0506		0	40	0	0	40		80
33	PDGFR (PDGFRA, PDGFRB)	3		0	10	1.21	1.3	0.33	1.1788	0.5833		0	40	0	0	0		40
34	PI3K (PIK3CA, PIK3CB, PIK3CD, PIK3CG)	4		0	16	1.54	1.2	0.54	2.2873	0.0078		0	40	0	0	40		80
35	PLK1	1		0	6	-0.03	1.5	0.17	2.2891	0.0069		0	30	0	0	40		70
36	PRKACA	1		1	3	-1.25	1.1	0.6	0.6391	-0.1467		40	10	0	0	0		50
37	PKC (PRKCA,PRKCG,PRKGH)	1		1	9	0.88	1.1	0.63	0.5139	-0.0339		40	40	0	0	0		80
38	PTK2	1		0	14	-1.73	0.9	-0.69	0.4629	-0.0202		0	40	0	0	0		40
39	Ret	2		1	5	-0.46	1.2	0.42	0.5547	-0.0639		40	20	0	0	0		60
40	ROCK1	1		0	5	-1.39	1.1	0.65	1.2098	0.5114		0	20	0	0	0		20
41	ROCK2	1		0	5	-0.31	1.3	0.35	0.9766	-0.9325		0	20	0	0	0		20
42	ROS1	1		0	1	-1.71	1.1	0.5	1.1348	0.672		0	10	0	0	0		10
43	RPS6KA1	2		0	8	0.8	1.2	0.43	1.3257	0.3672		0	30	0	0	0		30
44	RPS6KA2	1		0	5	0.75	0.99	-0.94	0.4792	-0.0214		0	20	0	0	0		20
45	RPS6KA3	1		0	9	0.17	0.82	-0.45	2.2453	0.0121		0	40	0	0	40		80
46	RPS6KA5	1		0	1	-1.15	0.66	-0.095	0.6952	-0.2378		0	10	0	0	0		10
47	RPS6KB1	1		0	6	-0.88	1.1	0.76	1.2028	0.5413		0	30	0	0	0		30
48	Src	4		1	26	-0.65	1.4	0.2	0.9443	-0.853		40	40	0	0	0		80
49	TEK	1		0	3	-1.54	0.88	-0.62	0.919	-0.7882		0	10	0	0	0		10
