# Supplementary material for: Kinomic profile in patient-derived glioma cells during hypoxia reveals c-MET-PI3K dependency for adaptation
Source: Theranostics. 2021 Mar 5;11(11):5127–42. doi: 10.7150/thno.54741 (PMC8039937; doi:10.7150/thno.54741)
Supplement: Supplementary file 3 — Supplementary file 2. [file thnov11p5127s3.xlsx]

## Sheet: Supplemental File 2
LC_PROC	SORT_MODE	ORDER	METRIC	NUM_PERMS	RANKED_LIST	TEMPLATE	GENESET	ES	NES	NP	FDR	FWER	CHIP	RND_ES	HIT_INDICES	ES_PROFILE	RANK_AT_ES	RANK_SCORE_AT_ES
none	real	descending	None	1000	GSEA.PN2CT_collapsed.rnk	na_as_pre_ranked	gene_sets.gmt#CAHOY_NEURONAL	-0.7171	-2.1493	0	0.0108	0.018	ftp.broadinstitute.org://pub/gsea/annotations_versioned/Human_ENSEMBL_Gene_ID_MSigDB.v7.2.chip	-0.2322 -0.1654 0.2963 -0.3398 -0.2507 0.3043 -0.2262 -0.3218 -0.3112 -0.2522 0.4741 0.2385 -0.4021 -0.2376 0.2459 -0.2337 -0.3786 -0.2664 0.2521 -0.2952 0.2131 0.4925 -0.2404 0.2578 -0.3000 -0.2514 -0.5442 -0.3228 -0.3336 -0.5235 0.2542 0.3219 -0.2112 0.	233 508 1185 1189 1577 1688 4401 5049 8555 12134 14161 14739 15121 17141 17188 17382 18028 18261 19368 19451 19587 20190 20461 20932 21300 22242 22802 25276 25641 25715 25896 26331 26549 26583 26637 26909 27359 27786 28240 28628 28718 29401 29444 29486 29754 29774 29812 30159 30249 30377 30463 30474 30543 30638 30682 30793 31003 31023 31041 31055 31158 31164 31165 31421 31451 31486 31511 31566 31…	0.0148 0.0207 0.0092 0.0181 0.0141 0.0182 -0.0595 -0.0751 -0.1789 -0.2862 -0.3470 -0.3642 -0.3755 -0.4363 -0.4373 -0.4428 -0.4616 -0.4679 -0.5002 -0.5014 -0.5042 -0.5209 -0.5274 -0.5397 -0.5488 -0.5748 -0.5891 -0.6600 -0.6668 -0.6647 -0.6658 -0.6743 -0.6761 -0.6722 -0.6690 -0.6721 -0.6804 -0.6875 -0.6951 -0.7004 -0.6965 -0.7098 -0.7037 -0.6975 -0.6978 -0.6906 -0.6838 -0.6859 -0.6800 -0.6751 -0.66…	29400	-0.78
none	real	descending	None	1000	GSEA.PN2CT_collapsed.rnk	na_as_pre_ranked	gene_sets.gmt#KRAS.KIDNEY_UP.V1_UP	-0.6608	-2.0935	0	0.0117	0.038	ftp.broadinstitute.org://pub/gsea/annotations_versioned/Human_ENSEMBL_Gene_ID_MSigDB.v7.2.chip	0.3066 -0.2575 -0.3666 0.4423 0.3017 -0.2774 -0.2936 -0.4030 0.2280 -0.2251 -0.2498 -0.4519 -0.1760 -0.3731 -0.2815 0.4049 -0.2825 -0.4474 -0.4531 0.2326 0.2400 0.2978 -0.2333 0.3485 -0.2793 -0.2439 -0.2446 0.2383 0.3356 -0.4856 -0.4108 -0.2428 0.2008 -0.3628 -0.4579 0.2366 -0.3050 -0.2964 0.2322 -0.3943 0.2544 -0.2219 -0.2776 -0.3466 -0.2513 -0.2581 -0.2765 -0.2608 -0.2720 -0.2183 -0.3958 -0.316…	232 368 788 878 959 2605 3360 3669 5720 6028 6140 6626 8797 9873 10182 10557 11603 12452 13860 15121 15590 16254 17133 17338 17390 17768 18219 18754 19033 19289 19764 20505 20508 20634 20877 20900 21104 21540 21608 22811 22867 23030 23277 23632 23700 23879 23941 24135 25218 25553 25656 25661 25829 25863 25866 26002 26108 26250 26285 26765 27510 27530 27784 28130 28162 28181 28218 28383 28461 2869…	0.0111 0.0207 0.0173 0.0235 0.0294 -0.0156 -0.0342 -0.0395 -0.0987 -0.1051 -0.1056 -0.1177 -0.1816 -0.2126 -0.2205 -0.2304 -0.2610 -0.2859 -0.3281 -0.3661 -0.3803 -0.4003 -0.4267 -0.4325 -0.4337 -0.4447 -0.4577 -0.4731 -0.4806 -0.4874 -0.5006 -0.5217 -0.5203 -0.5227 -0.5285 -0.5276 -0.5321 -0.5436 -0.5438 -0.5780 -0.5774 -0.5800 -0.5850 -0.5932 -0.5926 -0.5954 -0.5945 -0.5976 -0.6271 -0.6338 -0.6…	28129	-0.6425
none	real	descending	None	1000	GSEA.PN2CT_collapsed.rnk	na_as_pre_ranked	gene_sets.gmt#BRCA1_DN.V1_UP	-0.5419	-1.6926	0.0089	0.4404	0.898	ftp.broadinstitute.org://pub/gsea/annotations_versioned/Human_ENSEMBL_Gene_ID_MSigDB.v7.2.chip	0.2958 -0.4522 -0.4440 -0.3613 0.3632 -0.2460 -0.2725 -0.2511 0.4352 -0.3974 -0.2797 -0.2525 -0.3474 -0.2039 -0.1875 -0.2257 -0.2852 -0.3952 -0.3513 -0.3380 -0.2820 -0.3848 -0.2646 -0.4942 -0.1849 -0.2739 -0.2923 0.2422 0.1995 -0.3118 -0.2371 0.4632 -0.3009 -0.4053 -0.3705 -0.2741 0.2600 0.3716 0.2995 0.2725 -0.3503 0.1841 -0.2997 0.2573 -0.4231 -0.2822 -0.2610 -0.3188 -0.3988 -0.4587 -0.2737 -0.…	681 705 813 1155 1346 1475 2195 3049 3781 4281 4784 4903 4957 5720 6089 6238 7469 8784 9199 10619 11078 11172 11248 12025 12031 12646 12873 13672 14140 14415 14675 14983 15172 15186 16843 16988 17617 18181 19045 19577 20005 20041 20253 20836 20952 21191 21648 21792 21851 21982 22082 22475 22894 23778 24123 24276 24314 24520 24754 24845 24876 24890 24990 25255 25259 25480 25974 26288 26306 26428 2…	-0.0061 0.0077 0.0179 0.0187 0.0231 0.0290 0.0151 -0.0042 -0.0205 -0.0303 -0.0404 -0.0390 -0.0356 -0.0543 -0.0613 -0.0617 -0.0956 -0.1326 -0.1425 -0.1835 -0.1955 -0.1966 -0.1971 -0.2192 -0.2179 -0.2353 -0.2411 -0.2645 -0.2780 -0.2857 -0.2931 -0.3021 -0.30	26287	-0.4941
none	real	descending	None	1000	GSEA.PN2CT_collapsed.rnk	na_as_pre_ranked	gene_sets.gmt#HALLMARK_E2F_TARGETS	-0.5164	-1.6711	0.006	0.3923	0.932	ftp.broadinstitute.org://pub/gsea/annotations_versioned/Human_ENSEMBL_Gene_ID_MSigDB.v7.2.chip	-0.3264 -0.3520 -0.2645 -0.2331 -0.3744 0.2494 -0.3270 -0.3855 -0.4090 0.1986 -0.3669 0.3064 -0.2620 -0.4213 -0.2331 -0.2671 -0.3697 0.2714 -0.3084 -0.2555 -0.3542 0.2357 -0.4093 -0.4904 -0.3186 -0.3341 -0.2375 -0.2813 0.2752 -0.3504 -0.2968 -0.2315 -0.27	484 857 1061 1186 1372 1503 2108 4319 4605 4635 5639 6301 6575 6964 8023 8694 9336 10231 10383 10463 10573 11047 11381 11533 12047 12573 12835 13149 13515 13550 13554 13654 13827 14361 14458 14954 15040 15151 15178 15424 15451 15515 15705 16378 16584 16609 17054 17120 17217 17219 17224 17266 17770 17830 17831 17971 18024 18450 18706 18763 18833 19143 19302 19328 19515 19645 20062 20086 20350 2036…	-0.0001 -0.0005 0.0029 0.0081 0.0108 0.0149 0.0032 -0.0596 -0.0639 -0.0605 -0.0873 -0.1041 -0.1092 -0.1180 -0.1475 -0.1655 -0.1828 -0.2082 -0.2110 -0.2117 -0.2134 -0.2262 -0.2349 -0.2382 -0.2526 -0.2675 -0.2745 -0.2832 -0.2936 -0.2939 -0.2933 -0.2956 -0.3	25143	-0.419
none	real	descending	None	1000	GSEA.PN2CT_collapsed.rnk	na_as_pre_ranked	gene_sets.gmt#HALLMARK_G2M_CHECKPOINT	-0.5038	-1.6229	0.0112	0.4418	0.976	ftp.broadinstitute.org://pub/gsea/annotations_versioned/Human_ENSEMBL_Gene_ID_MSigDB.v7.2.chip	-0.4069 -0.4060 0.2751 -0.2932 0.3049 -0.2879 0.3772 -0.3452 0.2680 -0.4508 0.2605 -0.2822 0.2073 -0.2519 -0.4133 -0.2675 -0.3545 -0.2551 -0.2317 -0.2782 0.3267 -0.2800 -0.3223 0.2136 -0.3419 -0.3793 -0.3841 -0.2281 -0.2536 -0.3509 -0.3630 -0.2401 -0.2936	303 484 625 857 1050 1661 2168 2216 2382 2426 2596 2834 3056 4605 4844 5418 6531 6732 8023 8113 8323 8840 9506 9987 10126 11016 11375 11533 12047 12436 12464 12883 13191 13336 13515 13607 13654 13940 14350 14468 14542 14778 14935 15028 15097 15151 15345 15428 15524 15690 16248 16760 17217 17224 17336 17352 17409 17646 17760 17780 17885 17971 18206 18536 18632 18655 18760 18809 18833 19131 19311 1…	0.0086 0.0171 0.0248 0.0282 0.0315 0.0202 0.0110 0.0158 0.0166 0.0212 0.0217 0.0199 0.0184 -0.0246 -0.0278 -0.0416 -0.0724 -0.0755 -0.1122 -0.1125 -0.1164 -0.1299 -0.1481 -0.1609 -0.1633 -0.1888 -0.1984 -0.2019 -0.2163 -0.2271 -0.2270 -0.2388 -0.2473 -0.2509 -0.2557 -0.2578 -0.2585 -0.2666 -0.2786 -0.2817 -0.2835 -0.2904 -0.2948 -0.2974 -0.2993 -0.3007 -0.3064 -0.3088 -0.3117 -0.3167 -0.3336 -0.3…	25504	-0.4402
none	real	descending	None	1000	GSEA.PN2CT_collapsed.rnk	na_as_pre_ranked	gene_sets.gmt#CAHOY_ASTROCYTIC	-0.5447	-1.6132	0.0367	0.3976	0.983	ftp.broadinstitute.org://pub/gsea/annotations_versioned/Human_ENSEMBL_Gene_ID_MSigDB.v7.2.chip	0.2944 0.2082 -0.4386 -0.5800 0.3060 -0.5889 -0.3915 0.1954 -0.2823 -0.5473 -0.2871 -0.3428 -0.4348 -0.3456 -0.2427 -0.4040 -0.3731 0.3474 -0.3880 -0.3458 -0.2499 0.2128 0.3176 -0.4062 0.3275 0.3987 -0.2313 -0.2443 0.5207 -0.2739 -0.4385 0.2284 -0.2558 -0.3101 -0.4114 0.5503 -0.2820 0.2068 -0.2396 -0.3563 -0.2588 -0.4889 -0.4180 -0.3907 -0.2875 -0.2645 -0.2878 0.2570 0.2702 -0.2788 -0.4903 -0.311…	152 170 269 634 952 994 1047 4737 4822 5121 5398 5449 5628 5639 7139 7934 8183 9398 11774 11829 12562 12619 12933 13426 14241 14702 15517 15691 16472 16783 17142 17153 17350 18026 19198 19472 19616 20048 20111 20145 21034 21326 21535 21717 22450 22590 23242 23508 23712 24632 24676 24867 25479 25808 26101 26281 27127 27413 27633 27707 27838 28384 28719 29191 29278 29453 29476 29517 29535 29767 298…	0.0333 0.0675 0.0899 0.0947 0.0980 0.1092 0.1199 0.0134 0.0162 0.0122 0.0087 0.0119 0.0112 0.0156 -0.0261 -0.0469 -0.0512 -0.0853 -0.1556 -0.1557 -0.1766 -0.1770 -0.1853 -0.1993 -0.2233 -0.2368 -0.2614 -0.2666 -0.2901 -0.2992 -0.3096 -0.3095 -0.3149 -0.3344 -0.3684 -0.3751 -0.3778 -0.3889 -0.3889 -0.3880 -0.4124 -0.4186 -0.4222 -0.4249 -0.4438 -0.4447 -0.4607 -0.4649 -0.4670 -0.4902 -0.4869 -0.48…	29190	-0.7541
none	real	descending	None	1000	GSEA.PN2CT_collapsed.rnk	na_as_pre_ranked	gene_sets.gmt#ALK_DN.V1_DN	-0.5108	-1.5934	0.0221	0.392	0.988	ftp.broadinstitute.org://pub/gsea/annotations_versioned/Human_ENSEMBL_Gene_ID_MSigDB.v7.2.chip	0.2448 -0.3743 0.3389 0.2610 -0.2834 0.3249 0.1630 -0.2728 0.1949 -0.2578 0.2325 0.3013 0.3015 0.2980 -0.2966 -0.2811 0.3596 -0.3237 -0.4162 -0.2431 -0.5169 -0.2392 -0.4474 -0.2826 -0.2678 -0.3058 -0.5441 -0.3015 -0.3557 -0.3897 0.2065 -0.3882 -0.2396 -0.2855 -0.3094 -0.4965 -0.3845 -0.2371 -0.3305 0.2593 -0.3801 -0.4035 -0.3174 -0.2154 -0.3000 -0.2672 -0.2758 -0.2026 -0.4102 -0.2522 -0.2405 -0.2…	417 628 945 1164 1188 1859 1864 2582 2698 2928 3513 4199 4383 4822 4951 5446 8354 8778 8797 9065 10489 10548 11029 11450 11559 11939 12058 12466 12933 13742 13769 13778 13924 14052 14171 14240 14505 14618 14812 15712 16308 16405 16423 16527 16780 17985 18181 19119 19980 20142 20368 20505 20757 20849 20897 20934 21292 21334 21601 21715 21717 21803 21840 21902 21918 22070 22338 22453 23482 23890 24…	0.0069 0.0161 0.0192 0.0239 0.0343 0.0228 0.0314 0.0171 0.0208 0.0208 0.0093 -0.0058 -0.0059 -0.0140 -0.0128 -0.0231 -0.1082 -0.1181 -0.1157 -0.1210 -0.1620 -0.1617 -0.1744 -0.1854 -0.1870 -0.1970 -0.1992 -0.2102 -0.2232 -0.2469 -0.2469 -0.2463 -0.2500 -0.2531 -0.2561 -0.2575 -0.2650 -0.2679 -0.2734 -0.3006 -0.3186 -0.3214 -0.3218 -0.3248 -0.3321 -0.3678 -0.3728 -0.3998 -0.4241 -0.4271 -0.4319 -0…	25637	-0.4484
none	real	descending	None	1000	GSEA.PN2CT_collapsed.rnk	na_as_pre_ranked	gene_sets.gmt#CAHOY_OLIGODENDROCUTIC	-0.5322	-1.5845	0.0388	0.3672	0.994	ftp.broadinstitute.org://pub/gsea/annotations_versioned/Human_ENSEMBL_Gene_ID_MSigDB.v7.2.chip	-0.2645 0.3593 0.2190 -0.3870 0.3142 0.2157 0.2605 -0.3580 -0.2333 -0.4006 -0.2917 -0.2318 -0.3636 0.3711 0.2915 -0.4135 -0.3047 0.2155 -0.2432 -0.2365 -0.3090 -0.4559 0.2919 -0.2958 -0.2125 -0.3013 -0.3833 -0.2707 -0.3001 -0.2932 0.1936 -0.3899 -0.3151 -	263 1100 1154 1714 1832 3751 4838 5496 6647 7882 8006 8812 9334 9349 9621 9762 9946 10410 11373 11758 12765 12925 13299 13541 13740 14675 16500 16551 16642 16852 17010 17442 17461 18185 18318 18523 19362 20142 20968 21141 21162 21286 21637 21830 22180 22827 23210 23649 23757 23826 23939 24018 24308 24471 24642 24700 25410 25809 26049 26300 26500 27112 27681 27882 27938 28034 28229 28234 28617 290…	0.0261 0.0165 0.0303 0.0258 0.0342 -0.0157 -0.0416 -0.0552 -0.0848 -0.1177 -0.1171 -0.1375 -0.1497 -0.1465 -0.1513 -0.1522 -0.1545 -0.1656 -0.1924 -0.2019 -0.2308 -0.2341 -0.2441 -0.2501 -0.2550 -0.2827 -0.3378 -0.3391 -0.3415 -0.3474 -0.3517 -0.3640 -0.3637 -0.3844 -0.3870 -0.3917 -0.4151 -0.4361 -0.4579 -0.4598 -0.4571 -0.4574 -0.4644 -0.4664 -0.4728 -0.4878 -0.4945 -0.5025 -0.5004 -0.4971 -0.4…	27680	-0.6014
none	real	descending	None	1000	GSEA.PN2CT_collapsed.rnk	na_as_pre_ranked	gene_sets.gmt#HALLMARK_SPERMATOGENESIS	-0.5066	-1.5675	0.025	0.3629	0.997	ftp.broadinstitute.org://pub/gsea/annotations_versioned/Human_ENSEMBL_Gene_ID_MSigDB.v7.2.chip	-0.3962 -0.2288 -0.2687 -0.2938 -0.2322 0.4017 -0.2849 -0.3660 -0.3156 -0.3847 -0.3194 -0.2180 0.2598 0.3286 0.3514 -0.2442 -0.2588 -0.3057 -0.4562 -0.2818 -0.3645 0.2299 -0.2925 0.2704 0.2838 -0.4529 0.3723 -0.3497 -0.1930 -0.3808 -0.2643 -0.3034 -0.3007	244 685 1111 1156 1815 1864 2290 3265 3619 4208 4674 6312 6712 7940 8467 8808 9265 9517 10279 10488 11995 12434 12510 12558 12719 13138 13302 13601 13685 13869 13885 14050 14346 14476 14586 14595 15226 15269 15564 15569 16272 16389 16507 16701 17077 17170 17854 17878 18079 18330 18350 18371 18558 18637 18795 18809 19281 19776 20977 21179 21320 21902 21940 21942 22132 22482 22689 22753 22758 22867…	0.0228 0.0265 0.0267 0.0383 0.0285 0.0370 0.0330 0.0108 0.0071 -0.0043 -0.0124 -0.0573 -0.0650 -0.0985 -0.1110 -0.1181 -0.1288 -0.1335 -0.1540 -0.1579 -0.2019 -0.2137 -0.2145 -0.2145 -0.2180 -0.2295 -0.2333 -0.2414 -0.2429 -0.2476 -0.2472 -0.2514 -0.2596 -0.2629 -0.2657 -0.2654 -0.2842 -0.2853 -0.2941 -0.2942 -0.3154 -0.3188 -0.3222 -0.3278 -0.3387 -0.3410 -0.3608 -0.3606 -0.3657 -0.3721 -0.3716 …	26328	-0.4972
none	real	descending	None	1000	GSEA.PN2CT_collapsed.rnk	na_as_pre_ranked	gene_sets.gmt#KRAS.600.LUNG.BREAST_UP.V1_DN	-0.457	-1.5146	0.019	0.4564	1	ftp.broadinstitute.org://pub/gsea/annotations_versioned/Human_ENSEMBL_Gene_ID_MSigDB.v7.2.chip	-0.2703 -0.2313 -0.3994 0.2092 0.2845 -0.3471 -0.2474 0.3175 -0.2752 -0.2185 -0.2453 0.2113 -0.2867 -0.4106 0.2137 -0.2770 -0.4925 -0.3776 -0.2114 -0.3219 0.2747 -0.3953 -0.2693 -0.2759 -0.3453 -0.2804 -0.2412 0.3152 -0.3552 -0.3531 -0.3357 -0.2084 -0.360	216 392 429 519 777 814 903 1062 1200 1273 1546 1592 1734 1807 2014 2189 2417 3381 3393 3399 3648 4153 4244 4709 5550 5743 6324 6424 6457 6626 6723 6728 6779 7058 7244 7430 7595 8206 8515 8524 8797 8807 9098 9102 9112 9132 9197 9318 9473 9581 10020 10226 10747 11029 11132 11244 11359 11573 11743 12207 12355 12565 12575 12594 12738 12934 12985 13155 13277 13330 13345 13348 13416 13460 13485 13558 …	0.0086 0.0140 0.0231 0.0297 0.0293 0.0356 0.0398 0.0413 0.0430 0.0465 0.0434 0.0471 0.0477 0.0502 0.0484 0.0474 0.0445 0.0186 0.0216 0.0248 0.0205 0.0082 0.0084 -0.0030 -0.0261 -0.0296 -0.0450 -0.0459 -0.0447 -0.0478 -0.0486 -0.0467 -0.0462 -0.0527 -0.0565 -0.0602 -0.0634 -0.0804 -0.0881 -0.0868 -0.0935 -0.0923 -0.0996 -0.0982 -0.0970 -0.0961 -0.0966 -0.0989 -0.1022 -0.1041 -0.1162 -0.1212 -0.136…	25296	-0.429
none	real	descending	None	1000	GSEA.PN2CT_collapsed.rnk	na_as_pre_ranked	gene_sets.gmt#IL2_UP.V1_DN	-0.47	-1.5137	0.0262	0.4172	1	ftp.broadinstitute.org://pub/gsea/annotations_versioned/Human_ENSEMBL_Gene_ID_MSigDB.v7.2.chip	-0.2630 0.2618 0.1827 0.2372 0.2130 -0.2042 -0.3636 0.2661 -0.3068 -0.2847 -0.3632 -0.3833 -0.3961 -0.2398 -0.3626 -0.2888 -0.2132 0.2782 0.2627 -0.2517 -0.2582 -0.2645 0.2530 -0.4338 -0.2244 -0.2312 0.3096 -0.5614 -0.2653 -0.2877 -0.2837 -0.3655 0.2557 -	124 217 325 343 397 499 619 1005 1254 1373 1516 1581 2347 2356 2487 2613 2801 3053 3352 4116 4153 4192 4590 4765 5188 5231 5325 5420 5754 6225 6707 7519 8086 9363 9741 9766 9976 10103 10557 10777 11544 11552 11987 12138 12153 12822 12868 12985 13305 13372 13895 14022 14194 14406 14417 14505 14848 15061 15219 15292 15647 15712 16174 16254 16423 16972 17150 17195 17523 17748 18184 18426 18440 18574…	0.0249 0.0415 0.0533 0.0673 0.0794 0.0885 0.0955 0.0921 0.0919 0.0954 0.0978 0.1023 0.0843 0.0893 0.0905 0.0917 0.0908 0.0877 0.0830 0.0637 0.0665 0.0691 0.0607 0.0589 0.0494 0.0515 0.0519 0.0522 0.0451 0.0337 0.0217 -0.0006 -0.0156 -0.0526 -0.0623 -0.0614 -0.0661 -0.0684 -0.0807 -0.0860 -0.1082 -0.1073 -0.1194 -0.1230 -0.1225 -0.1420 -0.1426 -0.1454 -0.1544 -0.1558 -0.1711 -0.1744 -0.1792 -0.185…	27919	-0.623
none	real	descending	None	1000	GSEA.PN2CT_collapsed.rnk	na_as_pre_ranked	gene_sets.gmt#E2F3_UP.V1_UP	-0.4708	-1.5099	0.0353	0.3916	1	ftp.broadinstitute.org://pub/gsea/annotations_versioned/Human_ENSEMBL_Gene_ID_MSigDB.v7.2.chip	-0.3722 0.2743 0.1769 -0.3482 0.2300 -0.3968 -0.4040 -0.2052 -0.3192 -0.3055 -0.4899 -0.3476 -0.4673 -0.3061 -0.3245 -0.2751 0.2349 -0.5092 -0.2492 -0.3839 -0.3116 -0.3262 0.2546 -0.3048 -0.2798 -0.3508 0.3116 -0.2157 -0.2871 -0.4037 -0.2803 0.2453 0.2949	104 233 328 365 390 441 721 1036 1059 1075 1089 1173 1547 1943 2044 2665 2943 4861 5079 5851 6221 6243 6687 6817 6878 6944 7078 7681 7876 8511 8555 8728 8807 9087 9370 9623 9658 10309 10463 11345 12062 12245 12559 12579 12894 13032 13298 13479 13759 14119 14250 14261 14368 15201 15244 15250 15473 15685 15704 16082 16191 16528 16849 16905 17220 17679 18493 18670 18719 18727 19295 20136 20252 20479…	0.0289 0.0431 0.0549 0.0676 0.0803 0.0914 0.0927 0.0911 0.0984 0.1058 0.1132 0.1181 0.1133 0.1070 0.1095 0.0955 0.0917 0.0369 0.0336 0.0131 0.0047 0.0069 -0.0040 -0.0054 -0.0047 -0.0042 -0.0058 -0.0218 -0.0255 -0.0428 -0.0421 -0.0454 -0.0458 -0.0524 -0.0592 -0.0652 -0.0645 -0.0828 -0.0860 -0.1116 -0.1324 -0.1370 -0.1457 -0.1454 -0.1542 -0.1577 -0.1651 -0.1699 -0.1779 -0.1883 -0.1918 -0.1917 -0.19…	25729	-0.4541
none	real	descending	None	1000	GSEA.PN2CT_collapsed.rnk	na_as_pre_ranked	gene_sets.gmt#KRAS.BREAST_UP.V1_DN	-0.4754	-1.471	0.0562	0.4545	1	ftp.broadinstitute.org://pub/gsea/annotations_versioned/Human_ENSEMBL_Gene_ID_MSigDB.v7.2.chip	-0.3869 -0.3099 -0.3247 -0.4500 -0.3581 -0.4029 -0.2376 -0.2746 -0.4977 -0.3016 -0.4507 -0.2366 -0.3037 -0.2403 -0.3074 0.2305 0.3935 0.1939 -0.2723 -0.4628 -0.3874 -0.2883 -0.2955 -0.2768 0.4364 0.2326 -0.4275 -0.1767 -0.2534 -0.3162 -0.2762 -0.2933 -0.2	903 971 1200 1537 1592 1719 1734 1855 2189 2252 3399 5526 5663 5743 6423 6626 8206 8649 9098 9383 9581 10020 10086 11132 11244 11289 11359 11725 12017 12575 12738 12934 12951 13021 13023 13416 13601 13945 14812 15061 15121 15372 17035 17413 17878 18117 18297 18668 18975 19099 19187 19258 19357 19783 19901 20510 20754 20876 20927 21102 21244 21476 21517 21589 21595 21619 21721 21792 21864 22088 22…	-0.0135 -0.0024 0.0025 0.0027 0.0112 0.0171 0.0264 0.0321 0.0305 0.0370 0.0090 -0.0506 -0.0499 -0.0476 -0.0638 -0.0658 -0.1104 -0.1207 -0.1313 -0.1371 -0.1404 -0.1512 -0.1507 -0.1804 -0.1819 -0.1813 -0.1815 -0.1909 -0.1982 -0.2138 -0.2174 -0.2222 -0.2215	28053	-0.6343
none	real	descending	None	1000	GSEA.PN2CT_collapsed.rnk	na_as_pre_ranked	gene_sets.gmt#HALLMARK_KRAS_SIGNALING_DN	-0.4541	-1.4708	0.0383	0.4223	1	ftp.broadinstitute.org://pub/gsea/annotations_versioned/Human_ENSEMBL_Gene_ID_MSigDB.v7.2.chip	-0.1944 -0.4582 -0.3100 -0.2429 -0.2646 -0.3086 -0.2716 0.3181 0.2288 -0.2269 0.2500 -0.3345 -0.2964 -0.2498 0.3281 0.2677 -0.2346 0.2892 -0.3965 -0.4060 -0.2536 -0.2485 -0.2806 -0.3345 -0.3929 -0.2724 -0.3481 -0.1844 -0.2848 -0.2330 -0.3282 -0.2312 0.251	209 330 388 419 552 1062 1111 1200 1310 1623 2014 2189 2527 2580 2668 3393 4071 4201 5151 6605 6707 6760 6779 6799 6962 8695 8997 9112 9473 9570 11078 11162 11520 11790 12190 12253 12565 12575 12755 12794 12985 13113 13171 13277 13460 13601 13722 13812 13945 14056 14197 14426 14439 14484 14812 15034 15061 15168 15187 15334 15524 15580 16340 16557 16849 17210 17251 17390 17878 18117 18163 18232 18…	0.0157 0.0286 0.0422 0.0560 0.0648 0.0583 0.0656 0.0714 0.0761 0.0738 0.0683 0.0691 0.0645 0.0685 0.0713 0.0541 0.0379 0.0382 0.0131 -0.0280 -0.0282 -0.0269 -0.0245 -0.0222 -0.0243 -0.0747 -0.0817 -0.0831 -0.0921 -0.0930 -0.1374 -0.1385 -0.1481 -0.1551 -0.1662 -0.1670 -0.1755 -0.1748 -0.1794 -0.1797 -0.1846 -0.1877 -0.1886 -0.1910 -0.1959 -0.1995 -0.2025 -0.2046 -0.2081 -0.2109 -0.2146 -0.2211 -0…	26688	-0.5226
none	real	descending	None	1000	GSEA.PN2CT_collapsed.rnk	na_as_pre_ranked	gene_sets.gmt#YAP1_DN	-0.5206	-1.4478	0.0913	0.4516	1	ftp.broadinstitute.org://pub/gsea/annotations_versioned/Human_ENSEMBL_Gene_ID_MSigDB.v7.2.chip	-0.2922 -0.3957 0.3546 -0.2636 -0.2510 0.2528 0.3371 0.4162 -0.3635 -0.2629 -0.3936 -0.3071 -0.3103 0.5941 -0.4001 0.4644 -0.3229 -0.3042 -0.7337 -0.3559 -0.3419 -0.3851 -0.3340 0.3032 -0.4218 0.4598 0.2935 -0.4978 0.5653 0.3040 0.2213 -0.3226 0.6171 -0.3	3668 6140 6379 6518 6850 7196 7285 8335 9421 12255 12342 12359 12858 13266 13908 14248 14455 14538 15303 15515 16934 17227 17306 17464 17526 17663 19641 20007 20470 20881 23039 23613 23689 24424 24525 24946 25137 26285 26501 30135 31555 31742 31908 32712 32731 32893	-0.0862 -0.1437 -0.1343 -0.1223 -0.1171 -0.1130 -0.1013 -0.1205 -0.1427 -0.2228 -0.2200 -0.2151 -0.2255 -0.2338 -0.2501 -0.2578 -0.2618 -0.2622 -0.2846 -0.2907 -0.3322 -0.3391 -0.3394 -0.3418 -0.3411 -0.3425 -0.3956 -0.3992 -0.4047 -0.4078 -0.4588 -0.4605	31554	-1.2617
none	real	descending	None	1000	GSEA.PN2CT_collapsed.rnk	na_as_pre_ranked	gene_sets.gmt#PTEN_DN.V1_UP	-0.4491	-1.4429	0.0552	0.4341	1	ftp.broadinstitute.org://pub/gsea/annotations_versioned/Human_ENSEMBL_Gene_ID_MSigDB.v7.2.chip	0.2865 -0.2205 -0.4017 -0.1951 0.2667 -0.2904 -0.2669 -0.2398 0.2106 -0.2697 -0.2879 -0.2324 -0.2799 0.2581 -0.3225 0.2865 0.2153 -0.3161 -0.4265 0.1774 -0.3442 -0.4583 -0.1749 0.2780 -0.2844 -0.1926 -0.3402 -0.2081 -0.2899 -0.3589 -0.3194 0.2967 0.2728 0.4184 -0.3060 -0.2336 -0.4916 -0.3034 0.1911 -0.3827 0.2410 -0.3315 -0.2615 -0.2550 -0.4140 -0.2814 -0.3348 -0.3303 -0.1748 -0.2703 0.2106 -0.38…	160 193 499 544 691 727 908 1046 1173 1216 1516 1832 1841 2044 2189 2417 2505 2584 2662 2831 3813 4149 4201 5582 6423 6552 6774 7252 7670 7834 9098 9889 9923 10081 10169 10309 10943 11078 11191 11283 11617 11630 11790 11890 11995 12794 13171 13308 13723 13912 13924 14175 14726 14886 15237 16159 16232 16311 16405 16793 16870 16930 17026 17150 17807 17941 17992 18016 18576 18749 18783 19156 19929 2…	0.0205 0.0420 0.0457 0.0567 0.0631 0.0726 0.0765 0.0810 0.0853 0.0920 0.0901 0.0870 0.0931 0.0930 0.0945 0.0931 0.0959 0.0988 0.1018 0.1018 0.0763 0.0703 0.0728 0.0342 0.0116 0.0106 0.0067 -0.0052 -0.0154 -0.0180 -0.0543 -0.0766 -0.0758 -0.0789 -0.0799 -0.0825 -0.1003 -0.1030 -0.1051 -0.1066 -0.1155 -0.1147 -0.1184 -0.1203 -0.1224 -0.1458 -0.1565 -0.1599 -0.1719 -0.1770 -0.1768 -0.1839 -0.2003 -0…	27185	-0.562
none	real	descending	None	1000	GSEA.PN2CT_collapsed.rnk	na_as_pre_ranked	gene_sets.gmt#PRC2_EZH2_UP.V1_DN	-0.4464	-1.4415	0.0613	0.4117	1	ftp.broadinstitute.org://pub/gsea/annotations_versioned/Human_ENSEMBL_Gene_ID_MSigDB.v7.2.chip	-0.3502 -0.2755 -0.2281 -0.2133 -0.4445 -0.2250 -0.2902 -0.4132 -0.3407 0.2159 -0.2835 -0.4563 -0.2256 -0.2269 -0.3564 -0.3768 -0.3726 0.2611 0.3443 -0.2817 0.2378 -0.2951 -0.3313 -0.2549 -0.2296 -0.3636 -0.2750 -0.2467 -0.1966 -0.2936 -0.2473 0.2589 -0.4	210 219 327 353 467 523 1239 1310 1391 1601 2014 2084 2143 2462 2603 2931 3005 3748 3910 4048 4373 5194 5386 5496 5855 6027 6122 6735 6834 6899 7252 7620 8156 8694 9237 9363 9921 10264 10309 10337 10635 10686 11229 11305 11703 11800 11813 12146 12549 13051 13059 13149 13171 13195 13324 13436 13512 13660 14245 14320 14484 14518 14537 14622 15172 15340 16265 16652 16862 16907 17136 17153 17258 1726…	0.0152 0.0361 0.0493 0.0644 0.0747 0.0860 0.0724 0.0781 0.0834 0.0841 0.0779 0.0819 0.0862 0.0821 0.0834 0.0786 0.0814 0.0633 0.0628 0.0629 0.0572 0.0359 0.0336 0.0338 0.0262 0.0242 0.0246 0.0088 0.0087 0.0095 0.0015 -0.0071 -0.0210 -0.0352 -0.0496 -0.0514 -0.0665 -0.0753 -0.0750 -0.0742 -0.0817 -0.0817 -0.0968 -0.0977 -0.1086 -0.1104 -0.1096 -0.1186 -0.1299 -0.1443 -0.1437 -0.1456 -0.1455 -0.145…	28368	-0.6664
none	real	descending	None	1000	GSEA.PN2CT_collapsed.rnk	na_as_pre_ranked	gene_sets.gmt#KRAS.LUNG_UP.V1_DN	-0.4465	-1.4125	0.0816	0.4575	1	ftp.broadinstitute.org://pub/gsea/annotations_versioned/Human_ENSEMBL_Gene_ID_MSigDB.v7.2.chip	-0.2418 -0.3368 -0.3184 0.3154 -0.2371 -0.2921 0.2762 -0.3390 -0.2858 -0.2676 -0.2198 -0.3839 -0.2938 -0.4130 -0.2669 -0.3022 -0.4680 0.2251 -0.2180 -0.4229 -0.2795 0.2193 -0.5161 -0.2437 0.2746 -0.2686 0.3986 -0.2570 -0.2253 -0.3029 -0.3116 -0.3297 0.316	216 368 392 429 878 1062 1150 1351 1807 2014 2289 2417 3648 4153 4957 5325 5505 5550 6287 6356 6779 7058 7430 7496 7595 8797 8997 9132 9473 9990 10017 10226 10289 10516 11029 11397 11573 11945 12565 13118 13330 14197 15061 15168 15187 15288 15559 16557 16831 17035 17251 17452 18366 18550 18888 18897 19012 19023 19355 19445 19587 19854 20254 20760 20806 21179 21351 21590 21594 21948 22384 22424 22…	0.0210 0.0363 0.0550 0.0724 0.0716 0.0774 0.0857 0.0897 0.0845 0.0863 0.0855 0.0890 0.0576 0.0478 0.0283 0.0217 0.0208 0.0239 0.0056 0.0075 -0.0016 -0.0065 -0.0145 -0.0131 -0.0128 -0.0464 -0.0498 -0.0512 -0.0590 -0.0723 -0.0708 -0.0750 -0.0747 -0.0796 -0.0933 -0.1027 -0.1065 -0.1163 -0.1339 -0.1496 -0.1550 -0.1807 -0.2066 -0.2096 -0.2099 -0.2128 -0.2209 -0.2510 -0.2590 -0.2648 -0.2708 -0.2763 -0.…	28241	-0.6529
none	real	descending	None	1000	GSEA.PN2CT_collapsed.rnk	na_as_pre_ranked	gene_sets.gmt#HALLMARK_BILE_ACID_METABOLISM	-0.4578	-1.38	0.0925	0.5119	1	ftp.broadinstitute.org://pub/gsea/annotations_versioned/Human_ENSEMBL_Gene_ID_MSigDB.v7.2.chip	-0.3235 0.2464 -0.3830 -0.2527 -0.2273 -0.2963 -0.3100 -0.2235 -0.2337 -0.3487 -0.2877 -0.2765 -0.4322 -0.2444 -0.2967 -0.4381 0.2523 0.2932 -0.2466 -0.4377 -0.3010 -0.3381 -0.2589 -0.6380 -0.4617 0.4734 -0.4884 0.3097 -0.3973 -0.3616 -0.5042 -0.2644 -0.4	170 1113 1355 2783 2863 3135 3816 4146 4323 5575 5946 6158 6623 6778 9311 10077 11052 11076 11664 11931 11981 12215 12370 12489 12703 12790 12938 13135 13289 13859 13937 14001 14235 14309 14748 15292 16440 16511 16883 16964 17067 17756 18633 18944 18997 19159 19581 19787 19841 19871 20112 20288 20328 20389 20513 20636 20721 21237 21717 21782 21826 22154 22170 22287 23100 23859 23874 23922 24082 2…	0.0446 0.0330 0.0409 0.0081 0.0159 0.0174 0.0055 0.0038 0.0066 -0.0246 -0.0294 -0.0296 -0.0379 -0.0370 -0.1098 -0.1296 -0.1564 -0.1543 -0.1697 -0.1756 -0.1749 -0.1800 -0.1827 -0.1844 -0.1891 -0.1900 -0.1928 -0.1972 -0.2004 -0.2165 -0.2178 -0.2186 -0.2248 -0.2261 -0.2387 -0.2549 -0.2895 -0.2914 -0.3022 -0.3041 -0.3066 -0.3264 -0.3513 -0.3588 -0.3584 -0.3612 -0.3716 -0.3753 -0.3743 -0.3727 -0.3772 …	25983	-0.4722
none	real	descending	None	1000	GSEA.PN2CT_collapsed.rnk	na_as_pre_ranked	gene_sets.gmt#KRAS.LUNG.BREAST_UP.V1_DN	-0.435	-1.3669	0.0949	0.5223	1	ftp.broadinstitute.org://pub/gsea/annotations_versioned/Human_ENSEMBL_Gene_ID_MSigDB.v7.2.chip	-0.3441 0.2698 -0.1901 -0.3851 -0.3780 -0.2407 -0.4644 -0.3264 -0.2358 -0.4760 -0.4222 -0.2910 -0.2436 -0.4425 -0.3199 -0.2606 -0.2138 -0.4015 -0.4770 0.2812 -0.4623 -0.3094 -0.2914 -0.2554 -0.2222 -0.2258 -0.3914 -0.2147 -0.2822 -0.2048 -0.3585 -0.2285 -	216 392 429 814 903 1062 1200 1273 1546 1734 2014 2189 2417 3393 3648 4709 5550 5743 6626 6779 8524 8807 9098 9473 9581 10226 11359 12575 12934 13330 13601 13945 14812 15061 16302 17035 17390 17641 17878 18117 18297 18479 18668 18888 19012 19023 19099 19145 19197 19355 19485 19901 20254 20459 21244 21398 21517 21589 21590 21978 22082 22272 22384 22424 22554 22722 22744 22984 23100 23165 23590 237…	0.0220 0.0367 0.0547 0.0568 0.0671 0.0741 0.0810 0.0895 0.0910 0.0944 0.0943 0.0970 0.0977 0.0745 0.0729 0.0459 0.0251 0.0237 0.0008 0.0000 -0.0499 -0.0555 -0.0616 -0.0703 -0.0710 -0.0883 -0.1209 -0.1565 -0.1663 -0.1773 -0.1846 -0.1943 -0.2202 -0.2274 -0.2650 -0.2868 -0.2970 -0.3039 -0.3103 -0.3166 -0.3211 -0.3255 -0.3300 -0.3354 -0.3378 -0.3368 -0.3377 -0.3376 -0.3378 -0.3410 -0.3434 -0.3542 -0.…	25160	-0.4203
none	real	descending	None	1000	GSEA.PN2CT_collapsed.rnk	na_as_pre_ranked	gene_sets.gmt#RPS14_DN.V1_DN	-0.4208	-1.3549	0.085	0.5286	1	ftp.broadinstitute.org://pub/gsea/annotations_versioned/Human_ENSEMBL_Gene_ID_MSigDB.v7.2.chip	-0.2077 0.2111 -0.4138 -0.2750 -0.3081 -0.5085 -0.2069 0.2386 -0.3285 -0.3616 -0.2434 -0.2859 -0.3168 -0.2415 -0.3023 0.2325 -0.4087 0.2902 -0.2167 -0.3808 -0.2763 -0.2254 -0.3136 0.2283 -0.4162 -0.2435 -0.3524 -0.3596 -0.3134 0.3137 -0.3618 -0.2689 -0.31	179 245 278 543 569 575 765 994 1007 1198 1613 2199 2787 2837 2870 3668 4615 5389 5628 5794 6945 7196 7290 7490 7533 8029 8382 8536 8702 9042 9303 9311 10099 10231 10258 10862 11581 11759 11973 12015 12412 12633 12655 12742 12889 13118 13245 13263 13275 13649 13906 14109 14320 14404 14853 14977 15204 15288 15365 16353 16366 16466 16776 16871 16896 17026 17142 17666 18048 18138 18226 18263 18600 1…	0.0215 0.0414 0.0604 0.0665 0.0794 0.0928 0.0988 0.1020 0.1116 0.1150 0.1102 0.0990 0.0870 0.0913 0.0961 0.0769 0.0526 0.0330 0.0295 0.0282 -0.0037 -0.0083 -0.0082 -0.0114 -0.0099 -0.0223 -0.0304 -0.0326 -0.0352 -0.0432 -0.0489 -0.0469 -0.0689 -0.0710 -0.0700 -0.0867 -0.1071 -0.1112 -0.1165 -0.1165 -0.1274 -0.1331 -0.1327 -0.1344 -0.1379 -0.1439 -0.1469 -0.1466 -0.1461 -0.1568 -0.1639 -0.1695 -0.…	25881	-0.4652
none	real	descending	None	1000	GSEA.PN2CT_collapsed.rnk	na_as_pre_ranked	gene_sets.gmt#P53_DN.V2_DN	-0.4377	-1.3543	0.1081	0.5063	1	ftp.broadinstitute.org://pub/gsea/annotations_versioned/Human_ENSEMBL_Gene_ID_MSigDB.v7.2.chip	-0.2543 0.3014 -0.2676 -0.2292 -0.3473 -0.2738 -0.3406 0.2053 0.4151 -0.3488 -0.2964 -0.3970 -0.3922 -0.3627 0.2821 -0.3094 0.1740 -0.2180 -0.5484 -0.3449 0.3243 -0.3274 -0.2369 -0.3021 -0.3712 -0.3220 -0.4021 -0.2856 -0.2460 0.2569 -0.2564 -0.4089 -0.196	352 417 465 523 725 872 901 908 1080 2189 2290 2346 2497 2895 2896 3399 4439 5224 5628 5656 6518 6982 7225 7639 8009 8115 8214 9018 9054 9112 9237 9628 9666 9698 11023 11207 11351 11552 12335 12796 13084 13342 13621 13761 14455 14812 15168 15370 15440 16311 16871 16935 17051 17149 17648 17747 17885 17945 18440 18441 19137 20387 20431 20599 20674 20711 20755 20862 21550 21927 22078 22155 22220 222…	0.0091 0.0252 0.0409 0.0554 0.0628 0.0708 0.0821 0.0940 0.0997 0.0736 0.0778 0.0833 0.0858 0.0802 0.0866 0.0773 0.0508 0.0315 0.0235 0.0270 0.0045 -0.0061 -0.0101 -0.0195 -0.0277 -0.0279 -0.0280 -0.0497 -0.0481 -0.0473 -0.0485 -0.0580 -0.0568 -0.0554 -0.0938 -0.0977 -0.1004 -0.1049 -0.1274 -0.1403 -0.1480 -0.1549 -0.1625 -0.1660 -0.1865 -0.1969 -0.2075 -0.2134 -0.2154 -0.2418 -0.2584 -0.2600 -0.2…	26163	-0.4854
none	real	descending	None	1000	GSEA.PN2CT_collapsed.rnk	na_as_pre_ranked	gene_sets.gmt#MEL18_DN.V1_DN	-0.4277	-1.3434	0.1087	0.5113	1	ftp.broadinstitute.org://pub/gsea/annotations_versioned/Human_ENSEMBL_Gene_ID_MSigDB.v7.2.chip	-0.4249 -0.1814 -0.2037 -0.2667 -0.2624 -0.3531 -0.4059 -0.2402 -0.2390 -0.3307 0.3460 -0.2385 -0.5192 -0.3254 -0.3007 -0.5568 -0.2337 0.2330 -0.3077 -0.2693 -0.4351 -0.3682 -0.3160 -0.3114 0.2635 0.4345 0.2113 -0.2426 0.2535 -0.3113 -0.3386 -0.4674 -0.21	214 216 497 499 506 628 691 945 1112 1198 2044 2176 2205 2765 3186 3648 4153 4798 4822 5256 5446 6023 6034 7105 7271 8393 9034 10038 10287 10635 10800 11037 11095 11279 11603 11664 12001 12250 12493 12917 12933 12953 13594 13810 13924 14072 14154 14266 14652 15590 16384 16493 16567 16843 17709 17778 18391 19012 19025 19234 19293 19541 20110 20505 20692 20785 21244 21420 21559 21717 21871 22313 22…	0.0211 0.0485 0.0571 0.0742 0.0910 0.1022 0.1146 0.1190 0.1250 0.1330 0.1154 0.1191 0.1259 0.1158 0.1093 0.1012 0.0913 0.0767 0.0810 0.0725 0.0712 0.0579 0.0617 0.0328 0.0311 0.0001 -0.0167 -0.0448 -0.0503 -0.0588 -0.0619 -0.0672 -0.0672 -0.0710 -0.0793 -0.0795 -0.0883 -0.0945 -0.1007 -0.1124 -0.1118 -0.1113 -0.1299 -0.1357 -0.1384 -0.1422 -0.1440 -0.1468 -0.1580 -0.1864 -0.2103 -0.2135 -0.2155 -…	27119	-0.5568
none	real	descending	None	1000	GSEA.PN2CT_collapsed.rnk	na_as_pre_ranked	gene_sets.gmt#CTIP_DN.V1_DN	-0.428	-1.3343	0.1168	0.5135	1	ftp.broadinstitute.org://pub/gsea/annotations_versioned/Human_ENSEMBL_Gene_ID_MSigDB.v7.2.chip	-0.5096 -0.3808 -0.3093 -0.2631 -0.2911 -0.3360 -0.3829 -0.4280 0.3865 -0.2468 0.2836 -0.2868 0.3656 -0.3865 0.2747 -0.2312 -0.4603 -0.5060 -0.2300 -0.2949 -0.2426 -0.2779 -0.3374 -0.3471 -0.2044 -0.3267 -0.3417 -0.2802 0.2664 -0.3033 0.2117 -0.2655 -0.19	116 580 907 1111 1344 1855 2028 2925 3513 4982 4985 6235 6424 6445 6635 6735 6922 7434 8029 8695 9581 10226 10425 10437 11054 11078 11289 11529 11740 12179 12333 12466 13485 13722 13936 13964 14112 15016 15204 15353 15580 16345 16411 16628 16679 16891 16932 17096 18163 18170 18265 18413 18494 18664 18676 18840 18939 19162 19197 19430 19911 21210 21397 21463 22333 22623 22680 22773 22811 23082 234…	0.0509 0.0567 0.0626 0.0704 0.0761 0.0713 0.0762 0.0574 0.0472 0.0088 0.0148 -0.0180 -0.0187 -0.0144 -0.0154 -0.0137 -0.0148 -0.0261 -0.0402 -0.0568 -0.0806 -0.0974 -0.1008 -0.0985 -0.1149 -0.1133 -0.1175 -0.1228 -0.1272 -0.1388 -0.1418 -0.1443 -0.1740 -0.1802 -0.1857 -0.1857 -0.1893 -0.2163 -0.2217 -0.2261 -0.2328 -0.2559 -0.2577 -0.2640 -0.2653 -0.2713 -0.2721 -0.2765 -0.3077 -0.3068 -0.3085 -0…	24831	-0.3987
none	real	descending	None	1000	GSEA.PN2CT_collapsed.rnk	na_as_pre_ranked	gene_sets.gmt#KRAS.AMP.LUNG_UP.V1_DN	-0.4202	-1.3135	0.1261	0.546	1	ftp.broadinstitute.org://pub/gsea/annotations_versioned/Human_ENSEMBL_Gene_ID_MSigDB.v7.2.chip	-0.2346 -0.2278 -0.3098 -0.2867 -0.2798 0.2327 -0.1920 -0.4701 -0.4047 -0.2941 -0.2404 -0.4346 -0.3957 -0.2681 -0.3055 -0.2354 -0.2414 -0.2287 -0.2046 0.2431 -0.3495 -0.2788 -0.2078 -0.2402 -0.2508 0.2407 -0.3889 -0.3392 -0.2259 -0.2815 -0.4507 -0.2755 -0	295 490 567 741 802 1537 1546 1592 1681 1799 2228 2527 2831 4071 4153 5079 6707 7071 7451 8788 9102 10348 10461 10678 11278 11520 11945 11973 12466 12565 12646 12775 12794 12985 12988 13045 13233 13330 13406 14413 14548 14719 14724 15395 15499 15663 16174 16250 16256 16717 18082 18103 18163 18184 18408 18885 19094 19353 20112 20806 20913 21157 21179 21351 21978 22293 22554 22699 22889 22984 23169…	0.0165 0.0301 0.0458 0.0562 0.0694 0.0577 0.0680 0.0770 0.0844 0.0905 0.0862 0.0852 0.0836 0.0522 0.0559 0.0332 -0.0120 -0.0190 -0.0268 -0.0642 -0.0706 -0.1060 -0.1071 -0.1115 -0.1277 -0.1332 -0.1445 -0.1437 -0.1572 -0.1588 -0.1599 -0.1625 -0.1618 -0.1664 -0.1653 -0.1658 -0.1704 -0.1722 -0.1735 -0.2034 -0.2069 -0.2116 -0.2112 -0.2314 -0.2344 -0.2394 -0.2548 -0.2570 -0.2571 -0.2708 -0.3113 -0.3109…	23168	-0.3083
none	real	descending	None	1000	GSEA.PN2CT_collapsed.rnk	na_as_pre_ranked	gene_sets.gmt#DCA_UP.V1_UP	-0.408	-1.3024	0.1212	0.5537	1	ftp.broadinstitute.org://pub/gsea/annotations_versioned/Human_ENSEMBL_Gene_ID_MSigDB.v7.2.chip	-0.3960 0.2974 -0.3258 -0.3007 -0.3642 -0.1669 0.2263 -0.3413 -0.4849 0.3380 -0.5315 -0.3355 -0.2272 0.2394 -0.4959 -0.2947 -0.3429 -0.3097 -0.2164 -0.2720 -0.3362 0.2758 -0.2706 -0.2622 -0.2341 -0.2810 -0.2805 -0.2208 -0.3715 -0.3454 -0.3570 -0.4526 0.27	63 194 257 347 463 729 879 1048 1336 2014 2228 3049 3399 3989 4148 4719 4857 4951 5434 5552 5595 6026 6089 6273 7263 7500 7684 8381 8473 8622 8784 9517 9552 9937 10103 10513 10850 11023 11255 12574 12801 12821 12885 12934 12936 13167 13198 13259 13276 13589 13692 13798 13936 13964 14431 14633 14686 14848 15214 15278 15483 15546 16315 16405 16445 17098 17306 17314 17438 17478 17524 17915 18217 182…	0.0516 0.0712 0.0888 0.1024 0.1130 0.1160 0.1216 0.1256 0.1249 0.1107 0.1103 0.0906 0.0848 0.0713 0.0708 0.0575 0.0573 0.0583 0.0473 0.0472 0.0495 0.0397 0.0411 0.0387 0.0114 0.0068 0.0039 -0.0149 -0.0154 -0.0176 -0.0203 -0.0406 -0.0396 -0.0495 -0.0527 -0.0635 -0.0723 -0.0760 -0.0817 -0.1208 -0.1267 -0.1264 -0.1275 -0.1281 -0.1273 -0.1334 -0.1336 -0.1346 -0.1344 -0.1432 -0.1456 -0.1482 -0.1518 -0…	24200	-0.3618
none	real	descending	None	1000	GSEA.PN2CT_collapsed.rnk	na_as_pre_ranked	gene_sets.gmt#NOTCH_DN.V1_UP	-0.4042	-1.3023	0.1229	0.5336	1	ftp.broadinstitute.org://pub/gsea/annotations_versioned/Human_ENSEMBL_Gene_ID_MSigDB.v7.2.chip	-0.2797 -0.3975 -0.3158 -0.2590 -0.3077 -0.3313 -0.3014 0.4265 0.2433 -0.1846 -0.2943 0.3756 -0.2972 -0.3078 -0.3301 0.3178 -0.2433 -0.3259 0.4026 -0.4355 -0.4223 -0.2970 -0.2951 -0.1985 -0.3391 -0.3823 0.2054 -0.2130 -0.3735 -0.1861 -0.2038 -0.2510 0.259	210 304 499 563 586 657 699 741 842 909 1051 1059 1061 1111 1188 1731 1787 2060 2187 2397 3240 3545 3553 3593 3778 4281 4951 5218 5387 5663 5680 6225 6779 6960 6962 7866 9363 9795 10086 10636 10643 10728 10852 10972 11518 11542 11871 12116 12383 12466 12738 12755 12985 13058 13121 13171 13213 13293 13432 13460 13884 13910 14120 14409 14484 14518 14632 14968 15069 15100 16188 16340 16482 16596 169…	0.0156 0.0302 0.0378 0.0485 0.0602 0.0695 0.0795 0.0892 0.0965 0.1042 0.1090 0.1177 0.1266 0.1339 0.1400 0.1305 0.1356 0.1336 0.1359 0.1353 0.1147 0.1101 0.1146 0.1181 0.1171 0.1060 0.0895 0.0851 0.0836 0.0787 0.0817 0.0683 0.0544 0.0517 0.0545 0.0296 -0.0138 -0.0251 -0.0321 -0.0472 -0.0459 -0.0469 -0.0492 -0.0513 -0.0666 -0.0660 -0.0749 -0.0812 -0.0883 -0.0898 -0.0971 -0.0967 -0.1028 -0.1042 -0.…	26745	-0.5266
none	real	descending	None	1000	GSEA.PN2CT_collapsed.rnk	na_as_pre_ranked	gene_sets.gmt#ATF2_S_UP.V1_UP	-0.404	-1.2944	0.1291	0.5341	1	ftp.broadinstitute.org://pub/gsea/annotations_versioned/Human_ENSEMBL_Gene_ID_MSigDB.v7.2.chip	0.3208 -0.3020 0.2639 -0.3253 -0.2688 -0.2937 -0.3097 -0.2678 -0.2257 -0.3536 -0.3235 -0.3509 -0.2703 0.2540 -0.3172 -0.3511 -0.4533 -0.2599 -0.3212 0.1940 0.3125 -0.3092 0.2562 -0.2028 -0.3988 -0.3408 -0.2788 -0.4267 -0.4302 0.3393 -0.2517 -0.4433 -0.2755 -0.2737 -0.2621 -0.4084 -0.4022 -0.2753 -0.2335 -0.4848 0.4293 -0.2385 -0.2318 -0.2744 -0.2472 -0.3252 0.3071 -0.2909 -0.3394 0.2245 0.3068 -0…	63 138 164 187 252 324 373 799 849 1039 1058 1391 1623 1725 2336 2603 2943 4060 4247 4555 4774 5079 5706 6857 7102 7131 7496 7617 7668 7925 8373 8387 8808 9074 9237 9490 10599 10621 10693 11803 11808 12020 12242 12350 12715 12811 12917 13178 13191 13479 13722 13791 14258 14630 14824 15051 15128 15474 16791 16988 17007 17098 17650 17691 17868 18107 18605 18741 18944 18952 18966 19025 19033 19155 1…	0.0450 0.0692 0.0917 0.1121 0.1274 0.1401 0.1524 0.1488 0.1564 0.1586 0.1660 0.1628 0.1621 0.1652 0.1518 0.1487 0.1430 0.1129 0.1110 0.1052 0.1021 0.0962 0.0802 0.0478 0.0428 0.0444 0.0356 0.0343 0.0350 0.0294 0.0179 0.0195 0.0087 0.0025 -0.0006 -0.0065 -0.0388 -0.0380 -0.0388 -0.0715 -0.0706 -0.0760 -0.0818 -0.0842 -0.0944 -0.0965 -0.0990 -0.1062 -0.1059 -0.1140 -0.1208 -0.1223 -0.1360 -0.1470 -…	28702	-0.7001
none	real	descending	None	1000	GSEA.PN2CT_collapsed.rnk	na_as_pre_ranked	gene_sets.gmt#STK33_NOMO_DN	-0.3839	-1.2914	0.1014	0.523	1	ftp.broadinstitute.org://pub/gsea/annotations_versioned/Human_ENSEMBL_Gene_ID_MSigDB.v7.2.chip	-0.2646 -0.2119 0.3499 -0.3914 -0.4019 -0.2923 -0.2164 0.2245 -0.2661 -0.3015 -0.2708 -0.2683 0.2796 -0.3001 -0.2542 -0.2353 0.2361 -0.2463 -0.1896 -0.2672 -0.2442 -0.3090 -0.2649 -0.3675 -0.4918 -0.2401 -0.2330 -0.2525 -0.2568 -0.2300 -0.2221 -0.3275 0.2	189 221 264 274 317 361 406 427 526 665 725 994 999 1094 1285 1346 1545 1832 1943 2085 2260 2314 2399 2497 2519 2812 3219 3245 3383 3971 4254 4386 4774 4917 5064 5082 5325 6317 6518 6531 6816 6834 6964 7252 7577 7630 7683 7744 7898 8208 8898 9074 9151 9165 9587 9623 9783 9797 9981 10020 10040 10059 10405 10578 10773 10983 11014 11380 11536 11659 11808 11833 11842 11912 12028 12042 12311 12335 124…	0.0119 0.0269 0.0398 0.0534 0.0649 0.0754 0.0853 0.0956 0.1024 0.1068 0.1132 0.1120 0.1188 0.1225 0.1228 0.1269 0.1264 0.1226 0.1241 0.1245 0.1237 0.1265 0.1282 0.1295 0.1331 0.1282 0.1195 0.1224 0.1218 0.1072 0.1018 0.1009 0.0921 0.0906 0.0890 0.0913 0.0866 0.0588 0.0550 0.0568 0.0503 0.0520 0.0501 0.0434 0.0355 0.0358 0.0361 0.0362 0.0334 0.0257 0.0064 0.0026 0.0019 0.0030 -0.0083 -0.0080 -0.01…	26984	-0.5441
none	real	descending	None	1000	GSEA.PN2CT_collapsed.rnk	na_as_pre_ranked	gene_sets.gmt#KRAS.300_UP.V1_DN	-0.4114	-1.276	0.1501	0.5428	1	ftp.broadinstitute.org://pub/gsea/annotations_versioned/Human_ENSEMBL_Gene_ID_MSigDB.v7.2.chip	-0.3054 -0.3768 -0.4509 -0.4214 -0.3552 0.2895 0.2159 -0.5370 -0.3320 -0.2628 -0.2591 -0.2967 -0.2449 -0.2218 -0.2408 0.3029 0.3137 -0.2961 -0.2255 -0.4244 -0.2839 -0.2506 -0.3005 0.4010 -0.5561 -0.3520 -0.3099 -0.2859 0.2917 0.1777 -0.3592 -0.4431 -0.252	216 268 304 388 392 903 1048 1392 1546 1592 1700 1734 2014 2189 3298 3315 3502 5550 5743 6728 8524 9098 9102 9112 9473 10086 10226 11029 11191 11359 12355 12370 12565 12738 12985 13233 13277 13372 13406 13520 13601 14197 14493 14897 15005 15061 17096 17164 17251 17679 17778 17878 18082 18285 18836 19023 19145 19197 19345 19901 20076 20254 20876 21334 21398 21517 21589 21590 21792 22384 22544 2255…	0.0223 0.0459 0.0681 0.0860 0.1062 0.1039 0.1115 0.1115 0.1167 0.1249 0.1310 0.1393 0.1393 0.1421 0.1150 0.1210 0.1216 0.0642 0.0629 0.0369 -0.0145 -0.0291 -0.0263 -0.0238 -0.0321 -0.0483 -0.0503 -0.0727 -0.0757 -0.0791 -0.1079 -0.1070 -0.1116 -0.1156 -0.1219 -0.1284 -0.1287 -0.1306 -0.1306 -0.1332 -0.1347 -0.1521 -0.1605 -0.1724 -0.1753 -0.1767 -0.2380 -0.2396 -0.2417 -0.2540 -0.2562 -0.2584 -0.…	25973	-0.4716
none	real	descending	None	1000	GSEA.PN2CT_collapsed.rnk	na_as_pre_ranked	gene_sets.gmt#BMI1_DN_MEL18_DN.V1_DN	-0.4018	-1.2567	0.1462	0.5751	1	ftp.broadinstitute.org://pub/gsea/annotations_versioned/Human_ENSEMBL_Gene_ID_MSigDB.v7.2.chip	0.3638 -0.2241 -0.2461 -0.2847 -0.3142 -0.5272 0.2625 0.3159 -0.3052 -0.3391 0.3127 0.2601 -0.2497 0.2714 0.2338 -0.3310 -0.3689 0.2469 -0.2633 0.3397 -0.3025 0.2713 -0.3384 -0.2623 -0.2389 -0.3280 0.1991 -0.2954 -0.3757 0.2289 -0.3159 -0.1971 -0.2084 0.2201 -0.3450 -0.2030 0.2124 0.2093 -0.3200 0.3244 0.2213 -0.1965 -0.3345 -0.3564 -0.2364 -0.2691 0.2922 -0.2993 -0.4201 -0.3125 0.2555 -0.2776 0.…	214 315 349 506 628 691 945 1112 1355 1673 1848 2205 2517 2765 3648 4060 4153 5256 5446 5575 5806 6034 6518 6862 7105 7271 7408 9132 9340 10038 10287 10800 11076 11095 11279 11603 11710 11904 12493 12917 12933 12953 13514 13594 13865 13924 14154 14266 14652 14959 15173 15590 16256 16484 16493 16843 16937 17778 17800 18391 18498 18694 18781 18862 19095 19234 19293 19360 19541 19914 19944 20103 201…	0.0231 0.0433 0.0641 0.0776 0.0899 0.1033 0.1086 0.1154 0.1187 0.1187 0.1224 0.1198 0.1180 0.1178 0.0973 0.0907 0.0938 0.0653 0.0644 0.0652 0.0628 0.0603 0.0498 0.0432 0.0396 0.0382 0.0377 -0.0117 -0.0153 -0.0340 -0.0393 -0.0528 -0.0592 -0.0578 -0.0615 -0.0697 -0.0713 -0.0756 -0.0921 -0.1038 -0.1031 -0.1025 -0.1186 -0.1201 -0.1275 -0.1285 -0.1347 -0.1375 -0.1487 -0.1576 -0.1639 -0.1764 -0.1965 -0…	26330	-0.4975
none	real	descending	None	1000	GSEA.PN2CT_collapsed.rnk	na_as_pre_ranked	gene_sets.gmt#PRC2_SUZ12_UP.V1_DN	-0.3904	-1.2547	0.1413	0.5619	1	ftp.broadinstitute.org://pub/gsea/annotations_versioned/Human_ENSEMBL_Gene_ID_MSigDB.v7.2.chip	-0.3523 0.2963 -0.4138 -0.2929 0.3129 -0.2995 -0.3601 0.2461 -0.2281 -0.2388 -0.3509 -0.3142 -0.3315 -0.2307 -0.2527 0.2046 -0.2647 -0.2813 -0.3739 -0.2432 0.2110 -0.3248 -0.2609 -0.2861 -0.2655 -0.2824 -0.2397 0.3642 -0.3488 0.2915 -0.2889 -0.3914 -0.217	116 201 219 244 257 467 1391 1475 1645 2669 2720 2729 2949 3989 4046 4917 5194 5322 5429 5855 6569 6688 6786 6803 6826 7620 7687 7990 8175 8646 8677 9363 9552 10017 10777 10840 11054 11203 11397 11675 11790 12400 12448 12628 13059 13420 13828 13977 13986 14012 14439 14632 14959 15161 15373 15633 16411 16439 16799 16830 16907 17051 17431 17506 17535 17732 17760 17910 18265 18430 18602 18891 18897 …	0.0316 0.0528 0.0745 0.0946 0.1142 0.1223 0.1023 0.1077 0.1099 0.0845 0.0886 0.0940 0.0927 0.0657 0.0685 0.0461 0.0415 0.0414 0.0419 0.0324 0.0139 0.0133 0.0134 0.0158 0.0181 -0.0033 -0.0027 -0.0093 -0.0124 -0.0244 -0.0230 -0.0417 -0.0454 -0.0577 -0.0792 -0.0795 -0.0845 -0.0876 -0.0921 -0.0992 -0.1015 -0.1189 -0.1193 -0.1238 -0.1360 -0.1462 -0.1580 -0.1619 -0.1616 -0.1618 -0.1743 -0.1798 -0.1894 …	25064	-0.4138
none	real	descending	None	1000	GSEA.PN2CT_collapsed.rnk	na_as_pre_ranked	gene_sets.gmt#HALLMARK_MITOTIC_SPINDLE	-0.3916	-1.2547	0.1486	0.5449	1	ftp.broadinstitute.org://pub/gsea/annotations_versioned/Human_ENSEMBL_Gene_ID_MSigDB.v7.2.chip	-0.2745 -0.3693 -0.2224 0.2356 -0.4019 -0.3498 0.2934 -0.4154 -0.2111 -0.2233 0.2528 0.3396 -0.2913 -0.3016 -0.2830 -0.3085 -0.4799 -0.3175 -0.3280 -0.3824 -0.2562 -0.3181 -0.2395 -0.2261 -0.4243 -0.3293 -0.2515 0.3123 -0.3308 -0.4113 -0.2831 -0.2941 -0.2	388 896 898 1040 1886 2216 2596 3027 3056 3294 3523 3702 3986 4282 4333 4465 4737 4860 4964 5229 5493 5814 5913 6988 7005 7427 7439 7490 7608 8307 8492 8678 8844 9086 9169 9275 9432 9578 9601 9628 9920 9922 10126 10128 10492 10587 10588 10595 11441 11649 11705 11836 11973 11977 12027 12118 12336 12468 12791 12796 13001 13021 13198 13522 13696 13758 14301 14350 14389 14501 14542 14922 15619 16378 …	0.0074 0.0044 0.0167 0.0238 0.0063 0.0039 -0.0007 -0.0073 -0.0018 -0.0029 -0.0040 -0.0036 -0.0067 -0.0105 -0.0068 -0.0056 -0.0089 -0.0077 -0.0061 -0.0095 -0.0131 -0.0186 -0.0174 -0.0466 -0.0436 -0.0531 -0.0501 -0.0484 -0.0487 -0.0670 -0.0697 -0.0726 -0.0748 -0.0795 -0.0794 -0.0800 -0.0823 -0.0843 -0.0826 -0.0809 -0.0875 -0.0853 -0.0893 -0.0871 -0.0961 -0.0970 -0.0951 -0.0933 -0.1174 -0.1221 -0.12…	24524	-0.3809
none	real	descending	None	1000	GSEA.PN2CT_collapsed.rnk	na_as_pre_ranked	gene_sets.gmt#PTEN_DN.V1_DN	-0.391	-1.2538	0.1445	0.5307	1	ftp.broadinstitute.org://pub/gsea/annotations_versioned/Human_ENSEMBL_Gene_ID_MSigDB.v7.2.chip	-0.2068 -0.3429 -0.2923 -0.5235 -0.3283 -0.3137 -0.3457 -0.2530 -0.3164 -0.4994 -0.2814 -0.3798 -0.2054 -0.3028 -0.2359 -0.3139 -0.2255 -0.2913 0.2566 -0.2020 -0.2277 -0.2543 0.2728 0.2850 0.2197 -0.4002 -0.2416 -0.3778 -0.3324 -0.3602 -0.1671 -0.2125 -0.	208 232 273 283 287 330 380 418 571 971 1206 1321 1451 1456 1475 1537 1623 1644 1748 2052 2282 3589 4081 4083 4323 5187 5716 5755 5855 6091 6518 6596 6646 6691 6785 7479 8156 8183 8354 9380 10451 10693 10926 10944 11120 11252 11502 11572 11808 12553 12583 12671 12701 12718 13416 13576 13820 13834 14240 14279 15069 15121 15263 15318 15371 15620 16230 16316 16455 16482 16644 16831 17062 17166 17295…	0.0147 0.0337 0.0502 0.0674 0.0847 0.0992 0.1125 0.1254 0.1328 0.1296 0.1305 0.1347 0.1380 0.1452 0.1519 0.1571 0.1614 0.1676 0.1710 0.1678 0.1665 0.1313 0.1205 0.1246 0.1214 0.0987 0.0859 0.0880 0.0882 0.0841 0.0741 0.0746 0.0759 0.0774 0.0773 0.0587 0.0405 0.0420 0.0390 0.0098 -0.0211 -0.0270 -0.0326 -0.0318 -0.0357 -0.0384 -0.0448 -0.0457 -0.0517 -0.0734 -0.0733 -0.0751 -0.0751 -0.0747 -0.0952…	26415	-0.504
none	real	descending	None	1000	GSEA.PN2CT_collapsed.rnk	na_as_pre_ranked	gene_sets.gmt#STK33_DN	-0.3735	-1.2536	0.1181	0.516	1	ftp.broadinstitute.org://pub/gsea/annotations_versioned/Human_ENSEMBL_Gene_ID_MSigDB.v7.2.chip	-0.3445 0.2437 -0.3020 -0.3014 -0.2521 -0.2467 -0.2934 0.2470 -0.4658 -0.2520 -0.2521 -0.2275 0.2144 -0.2961 -0.2249 -0.2909 -0.3119 -0.2528 -0.2576 -0.2193 -0.2338 -0.2720 -0.2582 -0.3004 -0.2068 0.2712 -0.2106 -0.3306 -0.3519 -0.2629 0.2164 -0.2874 -0.2	186 214 221 274 317 330 427 435 526 604 665 725 739 994 999 1002 1094 1580 1651 1832 2073 2085 2260 2351 2399 2519 2656 2720 2812 3383 4222 4386 4774 5064 5945 6317 6518 6531 6816 6834 6964 7252 7630 7744 7898 8208 8307 8661 8898 8994 9074 9151 9317 9587 9623 9934 10040 10059 10578 10587 10773 10983 11077 11078 11110 11380 11536 11842 11912 12028 12042 12311 12335 12377 12431 12569 12581 12594 12…	0.0118 0.0270 0.0425 0.0545 0.0657 0.0775 0.0853 0.0956 0.1025 0.1091 0.1157 0.1219 0.1296 0.1286 0.1353 0.1420 0.1457 0.1363 0.1394 0.1388 0.1361 0.1403 0.1394 0.1409 0.1437 0.1442 0.1441 0.1462 0.1474 0.1335 0.1111 0.1092 0.1003 0.0943 0.0699 0.0609 0.0570 0.0588 0.0523 0.0539 0.0520 0.0452 0.0356 0.0340 0.0312 0.0235 0.0223 0.0132 0.0076 0.0062 0.0054 0.0046 0.0011 -0.0057 -0.0054 -0.0135 -0.0…	26696	-0.5232
none	real	descending	None	1000	GSEA.PN2CT_collapsed.rnk	na_as_pre_ranked	gene_sets.gmt#ATF2_UP.V1_UP	-0.384	-1.2477	0.1615	0.5145	1	ftp.broadinstitute.org://pub/gsea/annotations_versioned/Human_ENSEMBL_Gene_ID_MSigDB.v7.2.chip	-0.2160 -0.2196 -0.2761 -0.3598 -0.3761 -0.3186 0.2799 0.2438 -0.3665 -0.2909 -0.3229 0.3461 0.2821 -0.2333 -0.3608 -0.4134 -0.4164 -0.3186 -0.1894 -0.2926 0.4309 0.3225 -0.2523 -0.4470 0.3327 -0.3894 -0.2878 -0.2394 -0.2561 -0.3190 -0.2318 0.2941 -0.3330	138 164 252 324 330 338 373 799 806 971 981 1017 1058 1134 1262 1308 1391 1725 1733 1741 1838 2177 2336 2379 2694 2943 4060 4555 5645 5656 6166 6626 6988 7617 7797 8373 9895 10348 10513 10621 10678 11319 11442 11520 11803 11808 12242 13178 13342 13759 13860 14201 14258 14536 14630 14998 15051 15345 15615 15665 16340 16669 16907 17039 17410 17699 17836 17868 18285 18441 18741 18944 19025 19118 193…	0.0231 0.0464 0.0616 0.0748 0.0898 0.1045 0.1177 0.1144 0.1238 0.1274 0.1357 0.1430 0.1500 0.1556 0.1592 0.1652 0.1698 0.1660 0.1721 0.1782 0.1814 0.1767 0.1772 0.1813 0.1767 0.1739 0.1440 0.1327 0.1028 0.1056 0.0931 0.0818 0.0734 0.0567 0.0536 0.0382 -0.0063 -0.0185 -0.0221 -0.0239 -0.0242 -0.0424 -0.0449 -0.0461 -0.0536 -0.0527 -0.0649 -0.0926 -0.0968 -0.1089 -0.1114 -0.1213 -0.1226 -0.1306 -0.…	25045	-0.4124
none	real	descending	None	1000	GSEA.PN2CT_collapsed.rnk	na_as_pre_ranked	gene_sets.gmt#ESC_V6.5_UP_EARLY.V1_UP	-0.3897	-1.2433	0.1612	0.5106	1	ftp.broadinstitute.org://pub/gsea/annotations_versioned/Human_ENSEMBL_Gene_ID_MSigDB.v7.2.chip	-0.2614 0.2450 -0.4166 0.3622 -0.3339 -0.3075 -0.3235 -0.3680 -0.2194 -0.4215 0.2578 -0.2750 -0.5471 0.3366 -0.3230 -0.2858 -0.3939 0.2892 -0.2910 0.2408 -0.2859 -0.3483 0.2294 0.2758 -0.2752 -0.2829 0.2119 -0.3686 -0.3795 -0.2518 -0.2741 -0.2243 -0.2458	264 402 550 721 999 1039 1057 1552 1623 1714 1745 1789 2358 2662 3872 4719 4789 5080 5149 5595 5686 5892 6111 6786 7650 8365 8524 8852 9098 9920 10099 10209 10291 10693 10980 11369 11562 11980 12030 12894 13092 13305 13564 13742 13775 13919 13937 13945 14034 14204 14309 14338 14542 14580 15215 15450 16159 16303 16797 17029 17052 17239 17367 18080 18107 18359 18646 18754 18771 19127 19162 19289 19…	0.0163 0.0315 0.0435 0.0525 0.0559 0.0663 0.0773 0.0717 0.0788 0.0850 0.0929 0.1003 0.0905 0.0884 0.0574 0.0368 0.0398 0.0358 0.0385 0.0294 0.0311 0.0291 0.0267 0.0099 -0.0130 -0.0317 -0.0336 -0.0407 -0.0455 -0.0680 -0.0712 -0.0723 -0.0726 -0.0829 -0.0897 -0.0998 -0.1040 -0.1152 -0.1153 -0.1404 -0.1453 -0.1508 -0.1578 -0.1624 -0.1626 -0.1662 -0.1660 -0.1655 -0.1675 -0.1720 -0.1745 -0.1748 -0.1805…	25518	-0.4409
none	real	descending	None	1000	GSEA.PN2CT_collapsed.rnk	na_as_pre_ranked	gene_sets.gmt#KRAS.600_UP.V1_DN	-0.3757	-1.2359	0.1357	0.5135	1	ftp.broadinstitute.org://pub/gsea/annotations_versioned/Human_ENSEMBL_Gene_ID_MSigDB.v7.2.chip	-0.3149 -0.2489 -0.3192 -0.2699 -0.3648 -0.2630 -0.3305 -0.3450 0.3052 -0.3635 -0.2416 -0.3117 -0.3089 -0.2504 -0.3256 -0.2230 0.2478 -0.2177 -0.2888 -0.3285 -0.4347 -0.3405 -0.2236 -0.1814 -0.3122 0.2294 -0.5171 -0.2653 -0.3419 -0.2087 0.2392 -0.2367 -0.	57 163 216 268 283 295 304 388 392 419 429 466 567 903 1048 1200 1392 1546 1592 1700 1734 2014 2107 2189 3298 3315 3393 3399 3502 3648 3940 4951 5434 5550 5651 5743 5933 6728 6784 6799 7293 8191 8206 8473 8524 8548 8946 9098 9102 9112 9473 10017 10086 10226 10678 11029 11096 11132 11191 11241 11252 11359 11807 11945 12355 12370 12527 12565 12583 12718 12738 12934 12985 13155 13233 13277 13372 134…	0.0354 0.0494 0.0619 0.0726 0.0841 0.0953 0.1064 0.1138 0.1236 0.1324 0.1415 0.1495 0.1546 0.1509 0.1523 0.1532 0.1524 0.1525 0.1559 0.1572 0.1607 0.1563 0.1575 0.1590 0.1284 0.1311 0.1319 0.1348 0.1348 0.1334 0.1274 0.0991 0.0867 0.0855 0.0847 0.0841 0.0805 0.0582 0.0584 0.0599 0.0466 0.0208 0.0219 0.0153 0.0153 0.0161 0.0054 0.0021 0.0034 0.0045 -0.0052 -0.0206 -0.0215 -0.0246 -0.0374 -0.0471 -…	26427	-0.5044
none	real	descending	None	1000	GSEA.PN2CT_collapsed.rnk	na_as_pre_ranked	gene_sets.gmt#KRAS.PROSTATE_UP.V1_UP	-0.398	-1.2346	0.2033	0.5031	1	ftp.broadinstitute.org://pub/gsea/annotations_versioned/Human_ENSEMBL_Gene_ID_MSigDB.v7.2.chip	0.2608 0.2475 -0.2363 -0.2601 -0.2369 -0.2328 -0.5757 -0.2049 -0.4142 -0.3624 -0.2317 0.1861 -0.3029 -0.4477 -0.2962 0.3328 -0.3472 0.3485 0.2346 -0.2345 0.2233 -0.2684 -0.4701 -0.2455 -0.2014 -0.2166 -0.3320 -0.2289 -0.4264 -0.3500 -0.3115 -0.2148 0.2205 0.3232 0.2047 0.3005 -0.2624 -0.2640 0.2592 0.2531 -0.2426 0.3209 -0.4736 -0.2122 -0.3459 -0.3171 -0.3250 0.2933 0.2870 -0.4098 -0.2634 0.1932 …	130 198 552 750 814 1005 1189 1340 1951 2282 2507 4149 4247 4503 5453 5617 5754 5828 6097 6324 6518 7829 7993 8108 8354 8555 8769 9303 9661 10081 10087 10289 10437 10504 10511 10926 11397 11519 12575 13259 13571 14112 14120 14128 14140 14798 15168 15615 16275 16471 16793 17035 17595 17663 17720 17899 17915 18103 18328 18470 18712 18883 19291 19375 19595 19713 19733 20142 20855 21191 21358 21913 2…	0.0409 0.0721 0.0798 0.0894 0.1026 0.1101 0.1167 0.1235 0.1143 0.1129 0.1142 0.0706 0.0738 0.0719 0.0482 0.0483 0.0490 0.0516 0.0482 0.0458 0.0443 0.0082 0.0068 0.0068 0.0027 -0.0001 -0.0034 -0.0167 -0.0247 -0.0349 -0.0325 -0.0362 -0.0384 -0.0381 -0.0360 -0.0464 -0.0588 -0.0606 -0.0912 -0.1109 -0.1193 -0.1350 -0.1345 -0.1340 -0.1336 -0.1531 -0.1640 -0.1775 -0.1974 -0.2032 -0.2126 -0.2195 -0.2358 …	27945	-0.626
none	real	descending	None	1000	GSEA.PN2CT_collapsed.rnk	na_as_pre_ranked	gene_sets.gmt#SRC_UP.V1_UP	-0.3784	-1.2273	0.1548	0.5064	1	ftp.broadinstitute.org://pub/gsea/annotations_versioned/Human_ENSEMBL_Gene_ID_MSigDB.v7.2.chip	-0.3624 -0.2252 0.2193 -0.3898 -0.2934 -0.2946 -0.2943 -0.4417 -0.4594 -0.2791 -0.2101 0.2672 -0.4304 -0.3053 -0.2741 -0.3626 -0.4720 -0.3092 -0.2097 -0.3776 -0.2609 -0.2821 -0.2644 -0.4020 -0.2508 -0.3713 -0.3376 -0.4007 0.2622 -0.3198 -0.2721 -0.2534 -0	194 551 749 806 945 1048 1094 1249 1662 2248 2806 2939 2943 3391 3497 3572 3837 3844 4377 4962 5049 5268 5631 5647 5689 5763 5928 6082 7819 7876 8102 8144 8918 8943 9318 9587 9756 9943 10516 11051 11127 11359 11385 11395 11450 11617 11746 11942 12122 12260 13188 13365 13759 13973 14056 14852 14854 14867 15175 15399 15506 16299 16347 16619 16756 16855 17092 17144 17365 17427 17491 18215 18645 1872…	0.0224 0.0271 0.0343 0.0453 0.0527 0.0605 0.0699 0.0751 0.0712 0.0607 0.0503 0.0526 0.0588 0.0510 0.0536 0.0570 0.0544 0.0597 0.0485 0.0355 0.0374 0.0352 0.0284 0.0321 0.0350 0.0369 0.0360 0.0352 -0.0144 -0.0131 -0.0170 -0.0154 -0.0362 -0.0343 -0.0432 -0.0490 -0.0519 -0.0553 -0.0708 -0.0853 -0.0858 -0.0912 -0.0904 -0.0891 -0.0892 -0.0927 -0.0952 -0.0997 -0.1039 -0.1068 -0.1340 -0.1384 -0.1496 -0.…	25583	-0.4451
none	real	descending	None	1000	GSEA.PN2CT_collapsed.rnk	na_as_pre_ranked	gene_sets.gmt#BRCA1_DN.V1_DN	-0.389	-1.2219	0.1864	0.5054	1	ftp.broadinstitute.org://pub/gsea/annotations_versioned/Human_ENSEMBL_Gene_ID_MSigDB.v7.2.chip	-0.3606 -0.4521 -0.3268 -0.2485 0.2005 0.2826 -0.2640 -0.3329 -0.3610 -0.2516 0.2264 -0.4373 0.3685 -0.3024 -0.2772 -0.3373 0.2005 -0.3807 -0.2847 -0.3263 -0.2934 0.3684 -0.3049 -0.2290 -0.3885 -0.3709 -0.2672 -0.2402 -0.2647 -0.2875 0.2356 -0.4700 -0.302	552 1068 1080 1100 1527 1623 3391 4093 4236 4863 5391 5403 5617 6137 6327 6794 7620 7990 8125 8210 8644 9363 9371 10103 10115 10128 10191 10423 10678 10800 10944 11558 12654 13244 13330 13363 13432 13576 14112 14184 15014 15034 15080 15161 15205 15236 15305 15490 15522 16284 16493 16515 16702 17400 17885 17934 18358 18715 19206 19355 19504 19569 19697 20123 20555 20765 20957 21293 21433 21454 215…	0.0064 0.0070 0.0228 0.0382 0.0387 0.0488 0.0039 -0.0095 -0.0062 -0.0181 -0.0276 -0.0215 -0.0216 -0.0315 -0.0316 -0.0405 -0.0609 -0.0677 -0.0674 -0.0656 -0.0747 -0.0929 -0.0894 -0.1084 -0.1056 -0.1028 -0.1016 -0.1057 -0.1106 -0.1115 -0.1132 -0.1295 -0.1611 -0.1775 -0.1788 -0.1784 -0.1792 -0.1823 -0.1976 -0.1989 -0.2236 -0.2238 -0.2248 -0.2269 -0.2279 -0.2285 -0.2304 -0.2358 -0.2366 -0.2596 -0.265…	23682	-0.3334
none	real	descending	None	1000	GSEA.PN2CT_collapsed.rnk	na_as_pre_ranked	gene_sets.gmt#RB_P107_DN.V1_UP	-0.3922	-1.2176	0.1893	0.5034	1	ftp.broadinstitute.org://pub/gsea/annotations_versioned/Human_ENSEMBL_Gene_ID_MSigDB.v7.2.chip	0.2387 -0.3600 -0.2301 -0.3445 -0.4935 -0.3917 -0.2426 -0.2342 -0.2620 -0.2405 -0.3264 -0.3573 -0.3644 -0.3145 -0.3824 -0.4649 -0.2805 -0.2780 -0.4422 -0.2734 -0.3436 -0.2409 -0.2692 -0.2792 -0.3479 -0.5573 -0.3033 0.2817 -0.3493 0.4419 -0.3524 0.2948 -0.4218 -0.2613 -0.2493 -0.3640 -0.1979 0.4426 -0.3100 -0.2526 -0.2767 -0.3470 -0.4091 0.2124 0.2084 -0.3758 0.3207 -0.3378 -0.3202 -0.3731 -0.4362…	268 407 419 460 477 622 972 1085 1222 1392 1503 1726 2160 2311 2770 2937 3990 4060 5449 6265 7317 8920 9513 10098 11051 11189 11533 12573 13004 13191 13827 14192 14250 14361 14753 14991 15369 15501 16386 17029 17295 17523 17795 17801 17971 18012 18066 18185 18450 18812 18941 18992 19271 20176 20723 21006 21134 21337 21482 22214 22327 22328 22633 22980 23231 23281 23527 23649 23974 24118 24200 246…	0.0199 0.0380 0.0596 0.0792 0.0991 0.1124 0.1158 0.1256 0.1338 0.1402 0.1480 0.1516 0.1476 0.1518 0.1459 0.1486 0.1232 0.1276 0.0907 0.0707 0.0428 -0.0026 -0.0176 -0.0327 -0.0595 -0.0616 -0.0701 -0.1002 -0.1120 -0.1165 -0.1349 -0.1452 -0.1462 -0.1489 -0.1603 -0.1671 -0.1784 -0.1823 -0.2090 -0.2280 -0.2355 -0.2417 -0.2490 -0.2484 -0.2526 -0.2528 -0.2534 -0.2560 -0.2628 -0.2724 -0.2748 -0.2748 -0.2…	25964	-0.4712
none	real	descending	None	1000	GSEA.PN2CT_collapsed.rnk	na_as_pre_ranked	gene_sets.gmt#PRC1_BMI_UP.V1_DN	-0.3786	-1.2172	0.1661	0.4925	1	ftp.broadinstitute.org://pub/gsea/annotations_versioned/Human_ENSEMBL_Gene_ID_MSigDB.v7.2.chip	-0.2580 -0.3405 -0.2146 0.2197 0.2199 -0.3068 -0.3095 -0.3177 -0.3113 -0.2838 0.3472 -0.2857 0.4000 0.1952 -0.3696 -0.2275 -0.2917 -0.2764 -0.3592 -0.3600 0.2151 -0.3370 -0.4955 -0.2681 -0.3529 0.3371 -0.3501 -0.2710 -0.2664 0.4090 -0.2954 -0.4818 -0.2836	219 418 419 431 601 1298 1391 1475 1645 2124 2143 2517 2603 2720 2817 2928 3219 3748 5194 5293 5346 5386 5654 5706 6569 6735 7533 7538 8918 9363 9617 9832 9921 10017 10850 11102 11893 12138 12176 12355 12628 13058 13107 13324 13531 13663 13667 13834 13865 13937 13953 14022 14204 14632 14854 14879 14959 15121 15161 15493 15663 15707 16226 16265 16455 16471 16507 16619 16756 16794 16831 16862 16907…	0.0194 0.0312 0.0491 0.0663 0.0759 0.0646 0.0712 0.0779 0.0814 0.0743 0.0812 0.0768 0.0809 0.0840 0.0875 0.0905 0.0877 0.0772 0.0378 0.0392 0.0420 0.0451 0.0412 0.0438 0.0212 0.0198 -0.0013 0.0017 -0.0375 -0.0486 -0.0539 -0.0582 -0.0587 -0.0594 -0.0829 -0.0888 -0.1114 -0.1175 -0.1173 -0.1215 -0.1287 -0.1407 -0.1412 -0.1468 -0.1523 -0.1555 -0.1548 -0.1591 -0.1593 -0.1608 -0.1606 -0.1620 -0.1669 -0…	23945	-0.3465
none	real	descending	None	1000	GSEA.PN2CT_collapsed.rnk	na_as_pre_ranked	gene_sets.gmt#IL21_UP.V1_DN	-0.3775	-1.2152	0.1853	0.4849	1	ftp.broadinstitute.org://pub/gsea/annotations_versioned/Human_ENSEMBL_Gene_ID_MSigDB.v7.2.chip	-0.3081 0.2387 -0.2327 -0.2825 -0.2974 -0.3320 -0.2714 0.2436 -0.2604 -0.2337 -0.3961 -0.2412 -0.2356 0.2054 -0.3694 -0.3315 0.2474 -0.2776 -0.3256 -0.2573 -0.2819 -0.2717 -0.2616 -0.2659 -0.3072 -0.3418 0.2566 -0.3139 -0.3194 -0.3970 0.2765 -0.3094 -0.27	93 160 395 704 824 1005 1254 1297 1422 1581 1681 1951 2641 2989 4046 4555 4765 5025 5194 5420 5505 5754 5949 6042 6779 7285 8086 8180 8473 8784 9133 9237 9244 9741 9976 10127 10219 10516 10619 10814 10934 10944 11435 11453 11544 12138 12586 12828 12931 13021 13305 13576 14128 14998 15061 15292 15441 15459 15629 15712 16272 16389 16424 16619 16793 16988 17051 17164 17210 17547 17663 17688 17878 18…	0.0431 0.0701 0.0797 0.0826 0.0904 0.0950 0.0965 0.1041 0.1087 0.1119 0.1166 0.1155 0.1007 0.0958 0.0685 0.0575 0.0555 0.0518 0.0507 0.0478 0.0491 0.0453 0.0430 0.0438 0.0246 0.0122 -0.0094 -0.0097 -0.0160 -0.0230 -0.0313 -0.0322 -0.0301 -0.0431 -0.0482 -0.0509 -0.0518 -0.0590 -0.0604 -0.0647 -0.0667 -0.0653 -0.0788 -0.0779 -0.0793 -0.0961 -0.1086 -0.1150 -0.1172 -0.1190 -0.1267 -0.1342 -0.1504 -…	23263	-0.3129
none	real	descending	None	1000	GSEA.PN2CT_collapsed.rnk	na_as_pre_ranked	gene_sets.gmt#KRAS.300_UP.V1_UP	-0.3833	-1.1976	0.2075	0.5116	1	ftp.broadinstitute.org://pub/gsea/annotations_versioned/Human_ENSEMBL_Gene_ID_MSigDB.v7.2.chip	-0.2190 -0.2656 -0.2821 -0.4134 -0.2793 -0.4499 0.2378 -0.4245 0.2728 -0.4810 -0.3663 -0.2719 0.3076 -0.4758 0.2996 -0.3826 -0.3723 -0.1906 -0.3041 -0.2277 -0.3409 -0.2878 -0.3271 -0.4169 0.2326 0.3942 -0.2216 -0.1753 -0.2585 -0.4212 -0.2272 0.2494 -0.382	90 106 125 130 138 146 213 269 332 338 549 571 628 725 785 876 962 1075 1123 1189 1239 1293 1662 2183 3360 3844 4545 5582 5720 5754 5763 6028 6111 6140 8354 9244 9265 10081 10182 10926 10955 11507 12521 13294 14798 15877 16246 16254 16493 16793 17460 17663 17735 18210 18825 18883 19033 19595 19713 19972 20032 20044 20634 20877 21315 22218 22254 22614 22750 22811 22865 22867 23030 23277 23632 2389…	0.0350 0.0656 0.0930 0.1201 0.1461 0.1711 0.1882 0.2030 0.2156 0.2297 0.2346 0.2449 0.2536 0.2603 0.2678 0.2739 0.2796 0.2840 0.2902 0.2956 0.3013 0.3068 0.3019 0.2914 0.2600 0.2493 0.2316 0.2032 0.2020 0.2040 0.2067 0.2016 0.2019 0.2039 0.1388 0.1136 0.1148 0.0916 0.0901 0.0689 0.0693 0.0537 0.0238 0.0010 -0.0443 -0.0770 -0.0881 -0.0883 -0.0954 -0.1043 -0.1241 -0.1298 -0.1315 -0.1452 -0.1630 -0.…	29391	-0.779
none	real	descending	None	1000	GSEA.PN2CT_collapsed.rnk	na_as_pre_ranked	gene_sets.gmt#WNT_UP.V1_UP	-0.3739	-1.1879	0.1975	0.5224	1	ftp.broadinstitute.org://pub/gsea/annotations_versioned/Human_ENSEMBL_Gene_ID_MSigDB.v7.2.chip	-0.2929 -0.3908 -0.2683 -0.3453 -0.3301 0.4269 -0.4333 -0.3287 -0.3567 -0.3127 -0.3902 -0.3363 -0.2500 -0.4680 -0.3331 -0.2031 0.2419 -0.2726 -0.3276 -0.3321 -0.2677 -0.5736 0.2858 -0.2930 -0.2707 -0.3581 -0.3306 0.3806 -0.2545 0.3622 -0.2651 -0.4981 0.27	143 187 223 343 356 395 423 489 569 590 594 842 945 1122 1577 2461 2497 2694 2928 3005 3668 4148 5691 5796 6254 6468 6964 7332 7757 8531 9191 9235 9672 9706 9986 10215 10309 10729 11305 11609 11754 11763 12055 12201 12248 12358 12539 12590 13000 13046 13368 14029 14258 14279 14514 14998 15168 15347 16275 16424 16482 16728 16770 17077 17237 17350 18050 18117 18163 18418 18476 18692 18950 19045 191…	0.0242 0.0461 0.0657 0.0780 0.0932 0.1070 0.1205 0.1319 0.1418 0.1533 0.1652 0.1678 0.1741 0.1773 0.1706 0.1494 0.1539 0.1533 0.1513 0.1541 0.1385 0.1282 0.0847 0.0848 0.0740 0.0706 0.0583 0.0497 0.0393 0.0181 0.0001 0.0008 -0.0105 -0.0097 -0.0164 -0.0217 -0.0229 -0.0341 -0.0502 -0.0582 -0.0614 -0.0605 -0.0683 -0.0717 -0.0720 -0.0744 -0.0789 -0.0795 -0.0911 -0.0916 -0.1007 -0.1202 -0.1267 -0.1268…	26291	-0.4943
none	real	descending	None	1000	GSEA.PN2CT_collapsed.rnk	na_as_pre_ranked	gene_sets.gmt#AKT_UP_MTOR_DN.V1_DN	-0.3677	-1.1859	0.2106	0.5156	1	ftp.broadinstitute.org://pub/gsea/annotations_versioned/Human_ENSEMBL_Gene_ID_MSigDB.v7.2.chip	-0.2283 -0.2508 0.2658 -0.2229 0.3000 -0.3162 0.2389 -0.2683 -0.2251 -0.3590 -0.4356 -0.2801 -0.4395 -0.4529 -0.3557 -0.3072 0.3580 -0.3081 -0.3094 -0.2091 -0.2808 -0.2567 -0.3948 -0.3584 0.2550 -0.3438 0.2492 -0.2426 -0.3180 -0.4446 -0.3314 -0.2682 -0.33	130 425 443 530 590 702 1085 1125 1186 1188 1288 1606 1876 1962 2021 2204 2205 2379 2732 2936 2943 2982 3071 3179 3573 3594 3921 4149 4153 4466 4844 5028 5039 5496 6442 6565 6964 7744 7768 8214 8475 8771 8954 9287 9513 10179 10731 10776 11032 11245 11372 11890 12156 12394 12857 13138 13235 13368 13456 13468 13740 13764 13845 13852 14239 14439 14456 14598 14930 14977 15208 15691 16355 16426 16675 …	0.0297 0.0365 0.0514 0.0630 0.0745 0.0832 0.0811 0.0893 0.0966 0.1057 0.1114 0.1096 0.1085 0.1129 0.1180 0.1190 0.1255 0.1265 0.1217 0.1211 0.1266 0.1310 0.1338 0.1359 0.1290 0.1335 0.1283 0.1261 0.1306 0.1256 0.1183 0.1169 0.1206 0.1106 0.0852 0.0847 0.0757 0.0548 0.0568 0.0458 0.0404 0.0338 0.0306 0.0228 0.0180 -0.0003 -0.0154 -0.0151 -0.0213 -0.0263 -0.0287 -0.0431 -0.0500 -0.0561 -0.0692 -0.0…	28776	-0.7086
none	real	descending	None	1000	GSEA.PN2CT_collapsed.rnk	na_as_pre_ranked	gene_sets.gmt#EGFR_UP.V1_DN	-0.371	-1.1855	0.2207	0.5057	1	ftp.broadinstitute.org://pub/gsea/annotations_versioned/Human_ENSEMBL_Gene_ID_MSigDB.v7.2.chip	-0.3481 -0.3177 0.2193 -0.2557 0.2620 -0.2491 -0.2875 -0.2308 -0.4424 -0.2786 -0.2201 -0.3544 0.4267 -0.2228 -0.2516 -0.3277 -0.4174 -0.2919 -0.3505 -0.3062 -0.2725 -0.3181 -0.3562 -0.3128 -0.3411 -0.2112 -0.2370 -0.3893 0.2857 -0.3326 -0.4556 -0.3061 -0.	166 458 483 531 878 1068 1112 1929 2173 2207 2831 2900 2936 3140 3317 3326 3509 3563 4396 4914 5716 5843 6026 6295 6713 7058 7081 7252 8149 8242 8556 8766 9018 9034 9088 9118 9199 9518 9972 11118 11285 11372 11461 11618 11706 11853 11887 11946 12062 12211 12517 13370 13464 13594 13976 13999 14116 14168 14458 14881 15208 15355 15631 16159 16160 16258 16466 17240 17301 17336 17734 17778 17832 18107…	0.0274 0.0361 0.0525 0.0674 0.0695 0.0749 0.0845 0.0678 0.0680 0.0746 0.0623 0.0668 0.0722 0.0723 0.0730 0.0788 0.0792 0.0835 0.0633 0.0525 0.0324 0.0327 0.0313 0.0271 0.0181 0.0111 0.0139 0.0121 -0.0122 -0.0120 -0.0187 -0.0223 -0.0273 -0.0251 -0.0240 -0.0223 -0.0222 -0.0294 -0.0409 -0.0739 -0.0773 -0.0782 -0.0793 -0.0825 -0.0836 -0.0866 -0.0862 -0.0866 -0.0887 -0.0919 -0.1000 -0.1249 -0.1269 -0.…	26384	-0.5012
none	real	descending	None	1000	GSEA.PN2CT_collapsed.rnk	na_as_pre_ranked	gene_sets.gmt#KRAS.600_UP.V1_UP	-0.3585	-1.179	0.2222	0.5094	1	ftp.broadinstitute.org://pub/gsea/annotations_versioned/Human_ENSEMBL_Gene_ID_MSigDB.v7.2.chip	0.3686 -0.3228 0.2013 -0.3582 -0.3285 -0.2416 -0.3061 -0.3214 -0.2690 -0.3928 -0.1998 -0.2849 -0.2663 0.3114 -0.2784 -0.2185 -0.3053 -0.2053 -0.3671 -0.2750 -0.3005 -0.2459 -0.2823 -0.2622 -0.2385 0.2300 -0.2639 0.1882 -0.2943 0.1780 -0.3616 0.2324 0.2521 -0.2548 -0.3362 -0.2546 -0.2729 -0.3973 0.3556 -0.2239 -0.2350 -0.2847 -0.1907 -0.3384 -0.2400 -0.3036 -0.2650 -0.2522 -0.2344 -0.3865 0.2288 0…	90 102 105 106 125 130 138 146 183 213 269 314 332 338 397 522 529 543 549 552 571 628 721 725 785 827 838 876 908 959 962 1069 1075 1123 1154 1189 1206 1239 1293 1662 1830 2183 2336 2379 2694 3360 3844 4149 4503 4545 5453 5582 5720 5754 5763 6028 6111 6140 6518 7770 8354 8564 9244 9265 9371 9666 9860 10081 10182 10196 10841 10926 10955 11507 11744 11890 11892 12423 12521 12640 12938 13163 13294 …	0.0188 0.0376 0.0554 0.0733 0.0887 0.1041 0.1189 0.1331 0.1441 0.1542 0.1619 0.1692 0.1770 0.1850 0.1909 0.1937 0.2001 0.2062 0.2125 0.2188 0.2245 0.2287 0.2315 0.2369 0.2404 0.2444 0.2492 0.2532 0.2571 0.2604 0.2650 0.2663 0.2706 0.2735 0.2769 0.2801 0.2838 0.2870 0.2894 0.2817 0.2800 0.2723 0.2706 0.2723 0.2654 0.2476 0.2352 0.2280 0.2193 0.2201 0.1943 0.1921 0.1897 0.1903 0.1918 0.1854 0.1845 …	29391	-0.779
none	real	descending	None	1000	GSEA.PN2CT_collapsed.rnk	na_as_pre_ranked	gene_sets.gmt#CRX_NRL_DN.V1_DN	-0.3841	-1.1771	0.2095	0.5033	1	ftp.broadinstitute.org://pub/gsea/annotations_versioned/Human_ENSEMBL_Gene_ID_MSigDB.v7.2.chip	-0.2092 -0.2746 -0.4406 -0.3229 0.2040 0.2782 -0.3537 -0.5222 0.3081 0.2252 -0.1911 0.3057 -0.3669 -0.5058 -0.3451 -0.4462 -0.2932 -0.2817 -0.2898 0.1825 -0.1718 -0.4155 -0.3673 -0.2716 0.3178 0.3406 -0.3796 -0.3446 -0.2640 -0.2496 -0.3220 -0.2617 -0.2289	489 497 687 721 813 1710 1716 1776 2471 2517 2955 3669 3701 3982 4670 4719 4737 4744 4820 5036 5235 5428 5692 6235 6549 7008 7081 7245 8038 8214 8475 8852 9324 9517 10309 10494 10943 11316 11502 11706 11857 11995 12295 12704 12715 13275 13456 13505 13619 13941 14239 14324 14590 14679 14924 15346 16178 16471 16493 16560 16780 17365 17409 17561 17735 17817 17848 17915 18375 18451 18685 18793 19480 …	0.0092 0.0328 0.0468 0.0652 0.0809 0.0660 0.0781 0.0882 0.0772 0.0858 0.0817 0.0682 0.0753 0.0745 0.0607 0.0662 0.0727 0.0795 0.0841 0.0842 0.0847 0.0851 0.0831 0.0723 0.0681 0.0591 0.0618 0.0616 0.0418 0.0407 0.0368 0.0293 0.0185 0.0161 -0.0049 -0.0077 -0.0187 -0.0276 -0.0310 -0.0350 -0.0376 -0.0398 -0.0470 -0.0578 -0.0565 -0.0721 -0.0763 -0.0766 -0.0789 -0.0876 -0.0958 -0.0975 -0.1049 -0.1070 -…	27323	-0.5721
none	real	descending	None	1000	GSEA.PN2CT_collapsed.rnk	na_as_pre_ranked	gene_sets.gmt#E2F1_UP.V1_UP	-0.3636	-1.1696	0.2382	0.5099	1	ftp.broadinstitute.org://pub/gsea/annotations_versioned/Human_ENSEMBL_Gene_ID_MSigDB.v7.2.chip	-0.2301 -0.3163 -0.4359 -0.3103 0.2108 0.2321 -0.4195 -0.3296 -0.3005 -0.3114 -0.2931 -0.3071 -0.1966 -0.3348 -0.2868 -0.2365 -0.2801 -0.5096 -0.4363 -0.2698 -0.2169 -0.2338 -0.2434 -0.3433 -0.3463 -0.2903 -0.3272 -0.3834 -0.2606 -0.2558 -0.3175 -0.2501 -	152 429 598 657 1042 1229 1402 1453 1583 1776 2709 3823 4612 5383 5388 6372 6531 6688 7211 7309 7333 7925 8020 8094 8185 8701 8958 9317 9347 9392 9708 9762 10048 10099 10143 10560 10598 10673 11320 11391 11650 11785 11910 12241 12464 12613 13000 13051 13165 13172 13188 13524 13536 13554 13827 14386 14433 14468 14933 15058 15134 15389 15511 15677 16307 16322 16366 16704 16863 16995 17263 17311 174…	0.0320 0.0426 0.0534 0.0666 0.0668 0.0719 0.0768 0.0852 0.0908 0.0938 0.0726 0.0447 0.0260 0.0073 0.0118 -0.0140 -0.0148 -0.0157 -0.0281 -0.0275 -0.0248 -0.0395 -0.0392 -0.0382 -0.0379 -0.0506 -0.0556 -0.0638 -0.0621 -0.0608 -0.0679 -0.0671 -0.0734 -0.0727 -0.0717 -0.0823 -0.0814 -0.0816 -0.0995 -0.0999 -0.1061 -0.1087 -0.1110 -0.1196 -0.1251 -0.1284 -0.1390 -0.1395 -0.1419 -0.1410 -0.1405 -0.149…	26150	-0.4842
none	real	descending	None	1000	GSEA.PN2CT_collapsed.rnk	na_as_pre_ranked	gene_sets.gmt#VEGF_A_UP.V1_DN	-0.3631	-1.1644	0.2474	0.5104	1	ftp.broadinstitute.org://pub/gsea/annotations_versioned/Human_ENSEMBL_Gene_ID_MSigDB.v7.2.chip	-0.3920 -0.2951 -0.3460 -0.4153 -0.1830 -0.3957 -0.2194 -0.4182 -0.3076 0.2088 0.2513 -0.2427 -0.3772 -0.3126 0.3966 -0.4301 -0.2993 -0.4827 -0.4098 0.2685 -0.2484 0.3170 -0.3864 -0.3216 -0.2199 -0.5311 0.2812 0.2665 -0.2338 -0.3381 0.3156 -0.3878 -0.4000	143 234 330 366 480 499 571 696 704 764 883 890 1154 1157 1349 1755 2173 2426 2531 2924 3005 4503 4670 4737 4927 5062 5656 5796 6627 6948 7918 8322 8617 8643 8965 9150 9380 9435 9490 9921 9922 9980 10128 10143 10243 10309 10560 10682 10706 10946 10979 11159 11781 11884 11903 12134 12154 12391 12500 12835 12883 13086 13550 13681 13721 13896 14325 14338 14350 14477 14497 15390 15515 16684 16728 167…	0.0258 0.0442 0.0585 0.0736 0.0844 0.0978 0.1087 0.1165 0.1278 0.1372 0.1440 0.1541 0.1550 0.1638 0.1662 0.1610 0.1547 0.1529 0.1556 0.1491 0.1520 0.1108 0.1098 0.1119 0.1102 0.1100 0.0956 0.0949 0.0727 0.0659 0.0390 0.0292 0.0226 0.0242 0.0166 0.0132 0.0083 0.0087 0.0091 -0.0021 -0.0002 -0.0000 -0.0027 -0.0013 -0.0026 -0.0028 -0.0088 -0.0109 -0.0100 -0.0157 -0.0152 -0.0192 -0.0369 -0.0388 -0.038…	28347	-0.6639
none	real	descending	None	1000	GSEA.PN2CT_collapsed.rnk	na_as_pre_ranked	gene_sets.gmt#BMI1_DN.V1_DN	-0.372	-1.1547	0.2442	0.5212	1	ftp.broadinstitute.org://pub/gsea/annotations_versioned/Human_ENSEMBL_Gene_ID_MSigDB.v7.2.chip	-0.3980 -0.2818 0.2855 -0.2712 0.3065 -0.3144 0.2066 -0.2370 -0.2981 -0.2403 -0.3094 -0.3352 -0.2614 -0.2413 -0.4410 0.3803 -0.2730 -0.2375 -0.3402 -0.3149 -0.2838 -0.2686 -0.2763 -0.3571 0.3676 -0.3177 0.2823 0.2209 -0.2908 -0.3791 0.2876 -0.2390 -0.2376	214 349 497 506 628 691 945 1080 1085 1164 1673 2044 2205 2765 4060 4727 4798 5052 5144 5806 6023 6089 6235 7093 7105 7271 7953 8393 8757 9034 9108 9183 10038 10800 11904 11956 11981 12933 12942 12985 13458 13594 13810 14060 14263 14266 15544 15590 16232 16256 16280 16527 17778 18372 18694 18849 18976 19234 19258 19293 19385 19944 20103 20142 20344 20505 20692 20785 21284 21420 22152 22253 23022 …	0.0250 0.0442 0.0593 0.0785 0.0918 0.1062 0.1123 0.1211 0.1338 0.1438 0.1386 0.1365 0.1403 0.1312 0.0982 0.0837 0.0873 0.0851 0.0877 0.0725 0.0707 0.0734 0.0736 0.0516 0.0552 0.0541 0.0370 0.0270 0.0192 0.0139 0.0147 0.0155 -0.0078 -0.0287 -0.0605 -0.0605 -0.0596 -0.0872 -0.0862 -0.0863 -0.0996 -0.1027 -0.1084 -0.1152 -0.1207 -0.1200 -0.1587 -0.1600 -0.1794 -0.1800 -0.1807 -0.1880 -0.2251 -0.2419…	26359	-0.4995
none	real	descending	None	1000	GSEA.PN2CT_collapsed.rnk	na_as_pre_ranked	gene_sets.gmt#ATM_DN.V1_DN	-0.3681	-1.1424	0.261	0.538	1	ftp.broadinstitute.org://pub/gsea/annotations_versioned/Human_ENSEMBL_Gene_ID_MSigDB.v7.2.chip	0.3078 -0.2465 -0.3004 -0.4157 0.3664 0.2828 -0.3017 -0.4986 0.2074 -0.3209 -0.2584 -0.2942 -0.4307 -0.2390 -0.2615 0.2911 -0.4147 -0.2126 -0.2855 -0.3510 0.2160 -0.3050 -0.2584 -0.2199 -0.2463 -0.2552 -0.3493 -0.2411 -0.2346 -0.2930 -0.4328 -0.2301 0.3878 0.2217 -0.2321 0.3033 -0.2079 -0.4721 0.4046 0.2324 0.3490 -0.2961 -0.2947 0.3081 -0.2348 -0.3311 -0.2891 -0.2290 -0.3218 -0.2954 -0.4730 -0.3…	106 268 433 463 549 834 908 1037 1330 1346 1567 1838 1855 2949 3270 4323 4951 5151 5844 6088 6380 6779 6989 7778 9661 10744 10934 11191 11808 12548 12628 12832 13177 13198 13276 13636 14072 14095 14112 14125 14478 14758 16558 16910 17155 17188 17411 17688 17754 17893 18095 18664 18891 19176 19195 19202 19326 19379 19477 19618 19868 19972 19998 20112 20122 20431 20556 20862 20934 21154 21265 21284…	0.0437 0.0637 0.0778 0.0954 0.1097 0.1148 0.1255 0.1336 0.1353 0.1452 0.1482 0.1488 0.1571 0.1308 0.1275 0.1011 0.0872 0.0860 0.0695 0.0664 0.0616 0.0534 0.0507 0.0302 -0.0244 -0.0552 -0.0590 -0.0650 -0.0821 -0.1033 -0.1044 -0.1095 -0.1189 -0.1184 -0.1198 -0.1298 -0.1423 -0.1423 -0.1421 -0.1418 -0.1520 -0.1600 -0.2144 -0.2247 -0.2317 -0.2322 -0.2384 -0.2461 -0.2473 -0.2507 -0.2559 -0.2720 -0.2776…	25480	-0.439
none	real	descending	None	1000	GSEA.PN2CT_collapsed.rnk	na_as_pre_ranked	gene_sets.gmt#IL15_UP.V1_DN	-0.3574	-1.142	0.2561	0.529	1	ftp.broadinstitute.org://pub/gsea/annotations_versioned/Human_ENSEMBL_Gene_ID_MSigDB.v7.2.chip	-0.3128 -0.4354 0.2466 -0.3216 -0.2661 -0.4374 -0.2771 -0.3609 -0.3176 -0.2839 -0.3019 -0.3144 -0.3267 -0.3196 -0.2231 -0.5149 0.2395 -0.2581 0.2192 -0.2785 0.2504 -0.4035 -0.3583 -0.2810 -0.2616 -0.4103 -0.4990 -0.3599 -0.2554 -0.2451 0.2208 -0.2764 -0.3	158 175 214 217 325 343 372 397 549 683 824 842 1254 1373 1581 1601 1838 1960 2081 2487 2495 2613 2793 2801 3326 3391 4045 4153 4590 4903 4924 4988 5021 5420 6042 6441 6473 6779 7613 7904 8086 8180 8242 8473 9199 9244 9766 9976 10127 10482 10489 10731 10777 10934 11102 11120 11435 12354 12822 13474 13646 13869 14022 14122 14128 14406 14493 14698 15236 15647 15712 16161 16405 16635 17547 17688 182…	0.0196 0.0423 0.0611 0.0809 0.0930 0.1074 0.1208 0.1341 0.1413 0.1476 0.1528 0.1618 0.1568 0.1604 0.1608 0.1668 0.1658 0.1680 0.1701 0.1630 0.1680 0.1695 0.1690 0.1737 0.1622 0.1647 0.1488 0.1495 0.1399 0.1340 0.1370 0.1385 0.1411 0.1322 0.1164 0.1071 0.1089 0.1023 0.0794 0.0729 0.0696 0.0689 0.0692 0.0643 0.0442 0.0448 0.0307 0.0260 0.0230 0.0137 0.0150 0.0091 0.0091 0.0057 0.0019 0.0027 -0.0056…	27321	-0.572
none	real	descending	None	1000	GSEA.PN2CT_collapsed.rnk	na_as_pre_ranked	gene_sets.gmt#RAPA_EARLY_UP.V1_UP	-0.3609	-1.1408	0.2702	0.5224	1	ftp.broadinstitute.org://pub/gsea/annotations_versioned/Human_ENSEMBL_Gene_ID_MSigDB.v7.2.chip	-0.3848 -0.3599 -0.2973 -0.3264 -0.2332 -0.2874 -0.2121 0.2332 -0.3011 0.2392 0.3311 -0.2297 -0.2326 -0.2601 -0.2631 -0.3579 -0.1971 0.3119 -0.3555 -0.1791 0.1867 0.3074 -0.2379 0.3301 -0.2688 -0.2089 -0.3135 -0.4894 -0.3456 -0.2268 -0.3735 -0.4228 -0.417	217 287 321 362 725 972 1038 1226 1451 1475 1737 2327 2487 2613 3006 3078 3490 3619 3692 3796 4521 4670 4861 5254 5466 5509 6336 6355 6379 6989 8165 8651 8757 8993 9321 9329 9937 9972 9991 10044 10062 10128 10226 10416 10429 10550 10652 10936 11115 11281 11436 11495 11572 11652 11706 12883 13086 13155 13329 13484 13490 13800 14128 14179 15137 15395 16420 16459 16773 16988 17092 17460 17992 18309 …	0.0204 0.0409 0.0610 0.0794 0.0822 0.0864 0.0958 0.1004 0.1031 0.1118 0.1126 0.1020 0.1043 0.1074 0.1019 0.1060 0.0994 0.1013 0.1049 0.1074 0.0905 0.0910 0.0901 0.0827 0.0807 0.0838 0.0627 0.0660 0.0691 0.0541 0.0214 0.0095 0.0091 0.0046 -0.0028 -0.0005 -0.0167 -0.0155 -0.0138 -0.0131 -0.0115 -0.0113 -0.0121 -0.0158 -0.0142 -0.0158 -0.0170 -0.0237 -0.0274 -0.0307 -0.0338 -0.0339 -0.0347 -0.0356 -…	27270	-0.5684
none	real	descending	None	1000	GSEA.PN2CT_collapsed.rnk	na_as_pre_ranked	gene_sets.gmt#LEF1_UP.V1_DN	-0.351	-1.1399	0.2393	0.515	1	ftp.broadinstitute.org://pub/gsea/annotations_versioned/Human_ENSEMBL_Gene_ID_MSigDB.v7.2.chip	0.2123 -0.2765 -0.3188 -0.2875 -0.2687 -0.3848 -0.2306 0.3196 -0.3320 -0.2448 -0.2705 0.2077 -0.2744 -0.3827 -0.2837 -0.1815 -0.3171 -0.5494 -0.3156 -0.3797 0.2858 -0.4926 -0.3137 -0.2376 0.2805 -0.3198 0.1941 -0.2728 -0.2447 -0.2714 -0.3098 -0.2161 -0.2692 -0.3041 0.2912 -0.1979 -0.5435 -0.2920 -0.2982 -0.3154 -0.2175 0.3151 -0.2407 -0.2983 -0.2030 -0.4788 0.3437 -0.2501 0.2469 -0.3294 -0.4347 -…	62 192 261 290 320 483 500 506 626 660 785 1404 1962 2217 2421 2598 2746 2936 3461 4686 4719 4838 4851 5425 5449 5521 5794 5810 6392 6862 7058 8208 8243 8393 8606 9074 9197 9236 10143 10179 10512 10578 10728 11052 11202 11552 11618 11630 11892 12028 12153 12295 12349 12686 12868 12971 13135 13202 13345 13372 13436 13976 14035 14715 14790 14943 15544 16258 16458 16466 16493 16862 17554 17732 17812…	0.0516 0.0711 0.0882 0.1055 0.1215 0.1304 0.1435 0.1568 0.1650 0.1755 0.1824 0.1713 0.1609 0.1592 0.1588 0.1591 0.1600 0.1595 0.1484 0.1152 0.1182 0.1185 0.1221 0.1082 0.1111 0.1125 0.1076 0.1105 0.0959 0.0846 0.0814 0.0489 0.0502 0.0480 0.0438 0.0318 0.0301 0.0311 0.0053 0.0059 -0.0026 -0.0030 -0.0060 -0.0143 -0.0175 -0.0268 -0.0276 -0.0267 -0.0334 -0.0364 -0.0391 -0.0424 -0.0430 -0.0523 -0.0569…	25472	-0.4385
none	real	descending	None	1000	GSEA.PN2CT_collapsed.rnk	na_as_pre_ranked	gene_sets.gmt#JAK2_DN.V1_UP	-0.3499	-1.1263	0.2841	0.5344	1	ftp.broadinstitute.org://pub/gsea/annotations_versioned/Human_ENSEMBL_Gene_ID_MSigDB.v7.2.chip	0.2774 -0.2249 -0.2992 -0.4259 -0.4084 -0.4060 -0.2755 -0.2674 0.4487 0.2599 0.2662 -0.3860 -0.3118 -0.4399 -0.3382 -0.2748 0.1897 -0.3237 0.3643 -0.2420 0.2419 -0.2838 -0.2720 -0.3132 0.3353 -0.3070 -0.2953 0.3053 -0.2472 -0.4103 -0.3502 -0.3077 -0.2076 -0.3071 -0.2635 -0.3274 -0.2941 0.2736 -0.3567 -0.4275 -0.4204 -0.2382 0.2336 -0.3658 -0.3428 -0.3787 -0.2751 -0.3312 -0.2184 -0.2458 -0.3044 0.…	78 369 374 512 626 676 699 701 776 791 912 1019 1048 1270 1321 2143 2802 3235 3588 3896 4071 4914 5869 5949 6391 6423 6433 6596 6834 6889 6904 7144 7244 7291 7647 7654 7850 8175 8521 8649 9153 9380 10511 10625 10744 11571 11743 12400 12429 12541 12576 12628 12801 13482 13485 13498 13519 14346 14630 15655 16384 16493 16646 16756 16831 17295 17410 17471 17776 17797 17874 18016 18390 18399 18431 185…	0.0471 0.0547 0.0709 0.0807 0.0897 0.1000 0.1111 0.1228 0.1318 0.1425 0.1491 0.1555 0.1641 0.1659 0.1728 0.1543 0.1399 0.1319 0.1261 0.1215 0.1207 0.0992 0.0737 0.0748 0.0647 0.0669 0.0699 0.0681 0.0639 0.0652 0.0678 0.0634 0.0632 0.0646 0.0566 0.0591 0.0558 0.0484 0.0403 0.0388 0.0257 0.0210 -0.0117 -0.0135 -0.0155 -0.0392 -0.0432 -0.0621 -0.0619 -0.0642 -0.0643 -0.0648 -0.0691 -0.0891 -0.0884 -…	23837	-0.341
none	real	descending	None	1000	GSEA.PN2CT_collapsed.rnk	na_as_pre_ranked	gene_sets.gmt#RB_P130_DN.V1_UP	-0.3644	-1.1223	0.2766	0.5336	1	ftp.broadinstitute.org://pub/gsea/annotations_versioned/Human_ENSEMBL_Gene_ID_MSigDB.v7.2.chip	-0.3940 -0.4832 0.2288 -0.2154 0.3536 -0.3444 -0.3845 -0.2928 0.2158 -0.3249 -0.2467 0.2689 -0.2926 -0.2681 -0.5692 -0.3846 -0.2726 -0.2965 -0.3101 0.3547 -0.3928 -0.2747 0.3199 -0.4122 -0.2304 -0.3677 -0.2966 -0.2590 0.1824 -0.2392 -0.2325 -0.3026 -0.399	229 273 602 681 739 1011 1135 1176 1209 1581 1796 1869 2370 3833 4077 4192 4271 4606 4723 5691 6620 6747 6964 7136 7221 7668 8864 9311 9597 10383 10772 11288 11351 11541 11834 11910 12256 12673 12904 13032 13554 13812 13864 13911 14016 14270 14286 15346 15431 15441 15592 16159 16224 16492 16496 16607 16780 17167 18083 18801 19168 19213 19529 19898 20117 21099 22294 22526 22814 23104 23388 23860 2…	0.0257 0.0537 0.0629 0.0783 0.0937 0.0999 0.1098 0.1219 0.1341 0.1343 0.1385 0.1467 0.1406 0.1034 0.1028 0.1060 0.1103 0.1065 0.1092 0.0853 0.0618 0.0626 0.0604 0.0595 0.0613 0.0517 0.0189 0.0086 0.0030 -0.0182 -0.0276 -0.0411 -0.0409 -0.0447 -0.0517 -0.0522 -0.0610 -0.0722 -0.0778 -0.0804 -0.0951 -0.1020 -0.1026 -0.1031 -0.1054 -0.1124 -0.1121 -0.1440 -0.1464 -0.1466 -0.1511 -0.1682 -0.1701 -0.1…	23859	-0.3424
none	real	descending	None	1000	GSEA.PN2CT_collapsed.rnk	na_as_pre_ranked	gene_sets.gmt#PKCA_DN.V1_UP	-0.3635	-1.1223	0.264	0.5247	1	ftp.broadinstitute.org://pub/gsea/annotations_versioned/Human_ENSEMBL_Gene_ID_MSigDB.v7.2.chip	-0.4002 -0.3951 -0.3046 -0.4573 -0.2722 -0.1909 -0.3912 0.2817 -0.2499 -0.2534 0.2410 -0.2892 -0.3238 -0.4876 -0.2333 0.3032 -0.2304 -0.4435 0.2603 -0.3417 0.2716 -0.3341 -0.3462 -0.5292 -0.3019 -0.3571 0.2323 -0.2402 0.2460 -0.2783 0.2787 -0.4284 -0.3168	531 550 581 865 871 952 1190 1515 1714 1745 1815 2831 3259 3593 3837 3992 4209 4323 5388 5505 5763 6586 6723 6789 7496 7533 7740 8086 8243 8382 8649 8757 8773 9668 10176 10988 11246 11630 11833 12064 12332 12349 12581 12585 12590 12890 13075 13086 13464 13594 13601 13694 13886 14028 14258 14309 14721 14726 14828 15060 15072 16232 16263 16280 16281 16563 16719 16937 16938 17000 17026 17641 17980 1…	0.0028 0.0207 0.0376 0.0437 0.0581 0.0694 0.0744 0.0753 0.0793 0.0884 0.0960 0.0729 0.0670 0.0636 0.0627 0.0644 0.0639 0.0665 0.0394 0.0409 0.0380 0.0174 0.0175 0.0196 0.0020 0.0046 0.0020 -0.0050 -0.0063 -0.0071 -0.0120 -0.0121 -0.0093 -0.0337 -0.0466 -0.0692 -0.0750 -0.0848 -0.0893 -0.0947 -0.1013 -0.1004 -0.1060 -0.1047 -0.1035 -0.1113 -0.1157 -0.1149 -0.1253 -0.1283 -0.1275 -0.1294 -0.1344 -0…	23873	-0.343
none	real	descending	None	1000	GSEA.PN2CT_collapsed.rnk	na_as_pre_ranked	gene_sets.gmt#BCAT.100_UP.V1_UP	-0.4084	-1.1088	0.3063	0.5445	1	ftp.broadinstitute.org://pub/gsea/annotations_versioned/Human_ENSEMBL_Gene_ID_MSigDB.v7.2.chip	0.3067 -0.3567 -0.2910 -0.4513 -0.3164 -0.3778 -0.3155 -0.3482 -0.4399 0.3053 -0.4059 -0.3373 0.4262 -0.3609 0.2841 0.5804 -0.1798 -0.5930 -0.4817 -0.5137 -0.3598 -0.2699 -0.4262 -0.3413 0.2608 -0.4490 0.3276 -0.3027 0.2354 -0.2926 -0.3489 -0.2294 -0.2873 0.5120 0.3097 -0.3301 -0.2824 0.3333 -0.2853 -0.2607 0.4644 -0.2484 -0.4426 -0.4517 0.2411 -0.4246 0.2294 -0.4030 0.2661 0.3900 0.2819 -0.5772 …	233 838 988 1234 1349 1454 1789 2044 2204 2332 2390 2585 5724 9098 9394 10182 10516 11551 14751 14828 15201 15208 15441 16263 16603 18074 20288 20533 22614 23160 23509 24709 25553 27324 28285 28448 29075 29956 30308 30658 30912 31272 31556 31631 31991 32362 32436 32689 32771	0.0594 0.0746 0.1002 0.1195 0.1416 0.1632 0.1751 0.1878 0.2026 0.2177 0.2347 0.2469 0.1630 0.0678 0.0654 0.0471 0.0422 0.0150 -0.0808 -0.0821 -0.0928 -0.0925 -0.0992 -0.1240 -0.1337 -0.1761 -0.2382 -0.2403 -0.2952 -0.3029 -0.3042 -0.3293 -0.3421 -0.3793 -0.3896 -0.3753 -0.3731 -0.3750 -0.3593 -0.3415 -0.3189 -0.2966 -0.2691 -0.2345 -0.2034 -0.1649 -0.1151 -0.0583 0.0101	28284	-0.6571
none	real	descending	None	1000	GSEA.PN2CT_collapsed.rnk	na_as_pre_ranked	gene_sets.gmt#JNK_DN.V1_DN	-0.3484	-1.1084	0.2894	0.5367	1	ftp.broadinstitute.org://pub/gsea/annotations_versioned/Human_ENSEMBL_Gene_ID_MSigDB.v7.2.chip	-0.3634 -0.2403 -0.2604 -0.2306 0.4710 -0.2651 -0.3247 -0.4596 0.2479 -0.2377 0.2858 -0.2461 -0.2673 0.2404 -0.2130 -0.4044 -0.3433 -0.2357 -0.2404 -0.3135 -0.2481 -0.2060 -0.2950 -0.2571 -0.2725 -0.2381 -0.1675 0.3133 -0.2603 -0.3838 -0.2344 -0.3247 -0.5	109 338 347 438 739 765 838 872 903 1045 1157 1234 1287 1308 1514 1567 1734 1832 2027 2355 2397 2955 3360 3399 3509 3908 4048 4503 4903 5164 5416 5575 6321 6688 7144 7807 8210 8353 9245 9340 9490 9628 10081 10128 10265 11072 11079 11140 11271 11290 11674 12036 12575 12597 12934 13107 13186 13191 13807 13895 13936 13959 14067 14165 14179 14633 15121 15231 15395 16339 17117 17241 17337 17343 17407 …	0.0331 0.0434 0.0603 0.0727 0.0751 0.0857 0.0944 0.1040 0.1135 0.1188 0.1244 0.1308 0.1378 0.1456 0.1473 0.1534 0.1557 0.1598 0.1605 0.1567 0.1616 0.1501 0.1430 0.1469 0.1485 0.1411 0.1415 0.1320 0.1239 0.1200 0.1161 0.1150 0.0956 0.0876 0.0767 0.0592 0.0495 0.0476 0.0227 0.0220 0.0195 0.0174 0.0055 0.0060 0.0036 -0.0194 -0.0181 -0.0184 -0.0210 -0.0201 -0.0304 -0.0402 -0.0556 -0.0552 -0.0645 -0.0…	27596	-0.5955
none	real	descending	None	1000	GSEA.PN2CT_collapsed.rnk	na_as_pre_ranked	gene_sets.gmt#KRAS.AMP.LUNG_UP.V1_UP	-0.3512	-1.1014	0.3083	0.5429	1	ftp.broadinstitute.org://pub/gsea/annotations_versioned/Human_ENSEMBL_Gene_ID_MSigDB.v7.2.chip	0.2160 -0.2091 -0.4540 -0.3103 -0.2980 -0.3142 -0.2563 -0.2162 0.1770 -0.4375 -0.4612 -0.2142 -0.2501 -0.3573 0.2584 -0.4190 -0.2921 -0.2379 -0.2997 0.2214 -0.1797 -0.2407 0.2192 -0.2697 -0.2138 -0.2495 0.2040 -0.3077 -0.2870 0.2281 -0.3511 -0.3965 -0.4391 -0.2742 -0.2829 0.3726 -0.3636 -0.3491 0.2910 -0.3963 -0.2621 -0.3106 -0.2470 0.2399 -0.2652 0.2906 0.2230 0.3469 -0.2448 0.1827 -0.2756 0.221…	105 164 201 406 586 999 1123 1567 1668 1864 2100 2143 2229 3360 3416 4208 4209 4227 4383 5198 5651 6423 6552 6982 8077 8125 9244 9923 9963 10798 10926 10943 10955 11143 11162 11252 11325 11813 12258 12447 12640 12933 12960 13177 13324 13341 13936 13959 14225 14401 15100 15270 15524 15647 15692 16226 16292 16837 16918 18360 18798 19045 19119 19289 19430 19802 19845 19868 19910 20048 20146 20796 20…	0.0471 0.0823 0.1134 0.1284 0.1403 0.1408 0.1492 0.1461 0.1530 0.1564 0.1580 0.1653 0.1712 0.1437 0.1488 0.1308 0.1367 0.1422 0.1433 0.1238 0.1149 0.0958 0.0962 0.0871 0.0573 0.0592 0.0282 0.0102 0.0116 -0.0116 -0.0134 -0.0118 -0.0101 -0.0138 -0.0124 -0.0132 -0.0135 -0.0266 -0.0387 -0.0430 -0.0475 -0.0552 -0.0548 -0.0602 -0.0636 -0.0631 -0.0803 -0.0802 -0.0875 -0.0923 -0.1131 -0.1181 -0.1257 -0.1…	27071	-0.5532
none	real	descending	None	1000	GSEA.PN2CT_collapsed.rnk	na_as_pre_ranked	gene_sets.gmt#HALLMARK_PANCREAS_BETA_CELLS	-0.4027	-1.0999	0.3156	0.5376	1	ftp.broadinstitute.org://pub/gsea/annotations_versioned/Human_ENSEMBL_Gene_ID_MSigDB.v7.2.chip	-0.4102 0.3078 -0.3789 -0.2752 -0.2784 -0.2895 0.1573 -0.2653 0.4253 0.2708 0.2399 -0.1679 -0.4538 0.2762 -0.3221 -0.3941 -0.2642 -0.3447 0.2434 -0.4919 -0.5621 0.3994 -0.2306 0.2294 -0.3495 -0.5150 -0.2945 -0.4942 0.3510 -0.4318 0.3521 -0.4431 -0.4007 -0	209 315 569 660 878 6118 7315 10162 10493 11096 11285 11481 13105 14179 14711 14821 16275 17141 19071 19430 19451 19735 23368 23702 24176 24709 24878 24990 28322 28387 29009 29601 30065 30899 31147 31729 32264 32564 32629 32763	0.0819 0.1476 0.1903 0.2334 0.2672 0.1218 0.0963 0.0171 0.0136 0.0010 0.0007 -0.0000 -0.0459 -0.0764 -0.0911 -0.0932 -0.1370 -0.1618 -0.2160 -0.2222 -0.2181 -0.2215 -0.3201 -0.3184 -0.3199 -0.3222 -0.3130 -0.3019 -0.3793 -0.3576 -0.3504 -0.3397 -0.3225 -0.3103 -0.2780 -0.2481 -0.2059 -0.1448 -0.0727 0.0103	28321	-0.6613
none	real	descending	None	1000	GSEA.PN2CT_collapsed.rnk	na_as_pre_ranked	gene_sets.gmt#IL21_UP.V1_UP	-0.3459	-1.0997	0.3144	0.5297	1	ftp.broadinstitute.org://pub/gsea/annotations_versioned/Human_ENSEMBL_Gene_ID_MSigDB.v7.2.chip	-0.3543 0.2693 0.2932 -0.2384 -0.2305 -0.2582 0.2714 -0.2734 -0.3664 -0.3565 -0.4455 -0.4681 -0.1686 -0.2495 0.2208 -0.3134 -0.2384 -0.4033 -0.2766 -0.3866 -0.3265 -0.2800 -0.2896 0.2182 -0.4681 -0.3105 0.2344 -0.2985 -0.2058 -0.2999 -0.3054 0.2664 -0.263	122 146 208 228 290 328 385 443 598 632 676 1019 1123 1157 1203 1216 1877 2057 2125 2397 2517 2759 2876 4081 4281 4545 4844 5115 5475 6018 6118 6424 6857 7105 7640 8009 8087 8432 8623 8952 9063 9075 9499 9587 10265 10548 11008 11255 11558 11725 11734 12518 12521 12700 12917 13046 13223 13937 14240 14373 14539 14558 15158 15200 15453 16367 16668 16753 16928 17057 17561 17713 17941 18230 18276 1847…	0.0275 0.0542 0.0734 0.0927 0.1082 0.1230 0.1360 0.1479 0.1549 0.1652 0.1747 0.1730 0.1782 0.1854 0.1920 0.1996 0.1858 0.1864 0.1903 0.1876 0.1893 0.1872 0.1887 0.1563 0.1542 0.1501 0.1448 0.1402 0.1326 0.1193 0.1194 0.1131 0.1027 0.0978 0.0840 0.0752 0.0752 0.0669 0.0633 0.0554 0.0541 0.0558 0.0448 0.0440 0.0250 0.0180 0.0054 -0.0008 -0.0087 -0.0126 -0.0117 -0.0346 -0.0337 -0.0383 -0.0440 -0.047…	26107	-0.4803
none	real	descending	None	1000	GSEA.PN2CT_collapsed.rnk	na_as_pre_ranked	gene_sets.gmt#RB_DN.V1_UP	-0.3502	-1.093	0.3192	0.5352	1	ftp.broadinstitute.org://pub/gsea/annotations_versioned/Human_ENSEMBL_Gene_ID_MSigDB.v7.2.chip	-0.1916 -0.2381 -0.3230 -0.4023 -0.3583 -0.2658 -0.2358 -0.2758 -0.2139 -0.2266 -0.3068 -0.2822 0.4446 -0.3436 -0.3641 0.5188 -0.3003 0.2795 -0.3217 0.4707 0.2647 -0.2090 -0.2586 -0.3248 -0.2110 -0.3352 0.2498 0.2826 0.3020 -0.3731 -0.2494 -0.3026 0.2684	430 432 484 879 1714 2169 2255 2311 2937 3617 4005 4257 4358 4534 5726 5849 6623 6962 8421 8443 8536 9318 9336 9988 10017 10336 10354 10423 11381 11391 11552 11704 11785 12531 12955 13561 13644 13687 13711 13827 14171 14618 15347 16245 16265 16466 16524 16920 17220 17266 17729 17831 17865 17965 18168 18185 18567 19645 20088 20723 21174 21220 21273 21673 21978 22008 22115 22126 22387 22516 22570 2…	0.0174 0.0478 0.0750 0.0842 0.0735 0.0726 0.0826 0.0933 0.0853 0.0744 0.0719 0.0731 0.0788 0.0820 0.0531 0.0564 0.0392 0.0348 -0.0045 -0.0003 0.0017 -0.0178 -0.0141 -0.0300 -0.0271 -0.0333 -0.0303 -0.0290 -0.0552 -0.0528 -0.0550 -0.0570 -0.0570 -0.0775 -0.0886 -0.1055 -0.1067 -0.1066 -0.1060 -0.1082 -0.1176 -0.1304 -0.1522 -0.1793 -0.1798 -0.1857 -0.1871 -0.1986 -0.2069 -0.2075 -0.2203 -0.2222 -0…	25546	-0.4427
none	real	descending	None	1000	GSEA.PN2CT_collapsed.rnk	na_as_pre_ranked	gene_sets.gmt#STK33_SKM_DN	-0.327	-1.0889	0.3221	0.5355	1	ftp.broadinstitute.org://pub/gsea/annotations_versioned/Human_ENSEMBL_Gene_ID_MSigDB.v7.2.chip	-0.2216 -0.2726 -0.3123 -0.3382 0.2681 -0.1973 -0.1408 -0.3903 -0.5392 -0.2292 -0.2958 0.2465 -0.2586 -0.3649 -0.2226 -0.3186 0.2750 0.1764 -0.3539 0.2596 0.3453 0.2538 -0.2175 -0.3087 -0.2187 -0.2046 -0.2094 0.3097 -0.1940 -0.2287 0.2388 -0.2844 -0.3382	186 214 221 330 353 427 430 435 458 465 485 526 564 590 604 628 681 725 729 731 739 865 994 1002 1027 1094 1156 1651 2073 2351 2399 2656 2812 2936 3657 3933 4386 4438 4590 5064 5746 5945 6317 6518 6531 6596 6834 6964 7025 7071 7142 7207 7252 7309 7362 7639 7744 7898 8208 8307 8633 8661 8898 8994 9074 9317 9849 9881 9934 10024 10059 10377 10436 10773 10899 10983 11077 11078 11110 11536 11575 11617…	0.0111 0.0256 0.0404 0.0487 0.0593 0.0673 0.0775 0.0875 0.0967 0.1063 0.1154 0.1234 0.1311 0.1390 0.1472 0.1548 0.1611 0.1675 0.1752 0.1829 0.1903 0.1937 0.1963 0.2026 0.2083 0.2124 0.2166 0.2066 0.1981 0.1938 0.1964 0.1925 0.1916 0.1915 0.1728 0.1675 0.1567 0.1580 0.1562 0.1445 0.1261 0.1224 0.1133 0.1094 0.1111 0.1113 0.1061 0.1041 0.1042 0.1048 0.1046 0.1046 0.1051 0.1053 0.1056 0.0990 0.0976 …	26769	-0.5281
none	real	descending	None	1000	GSEA.PN2CT_collapsed.rnk	na_as_pre_ranked	gene_sets.gmt#SNF5_DN.V1_UP	-0.338	-1.0774	0.3367	0.5509	1	ftp.broadinstitute.org://pub/gsea/annotations_versioned/Human_ENSEMBL_Gene_ID_MSigDB.v7.2.chip	-0.2035 -0.2902 -0.3231 -0.3776 -0.3086 -0.4639 0.2460 -0.4030 -0.3166 -0.3271 0.2620 -0.2841 -0.2937 -0.4649 -0.2897 -0.3316 -0.2779 -0.2382 -0.2703 -0.3740 -0.2815 -0.4340 -0.3101 -0.3451 -0.3387 -0.2477 0.3225 -0.5159 0.2247 0.3444 -0.4527 -0.2843 -0.3	184 201 280 328 414 529 594 723 725 1044 1076 1185 1216 1288 1344 1454 1606 1644 1947 2411 2822 2858 3007 3342 4128 4678 4765 4776 4820 4822 5062 5121 5128 5257 6198 6728 7062 7291 7795 7888 7942 8626 8656 9254 9400 9569 9730 10048 10081 10205 10287 10391 10445 10662 10693 10932 11133 11411 11644 11696 11740 11745 11854 12749 12835 12890 13234 13336 14862 14937 15274 15283 15501 16258 16501 16524…	0.0200 0.0438 0.0609 0.0771 0.0902 0.1007 0.1117 0.1195 0.1312 0.1311 0.1396 0.1452 0.1531 0.1596 0.1663 0.1710 0.1741 0.1805 0.1782 0.1703 0.1635 0.1680 0.1689 0.1639 0.1447 0.1322 0.1338 0.1377 0.1405 0.1447 0.1414 0.1436 0.1474 0.1474 0.1222 0.1092 0.1021 0.0980 0.0854 0.0852 0.0862 0.0679 0.0694 0.0534 0.0511 0.0481 0.0452 0.0375 0.0383 0.0364 0.0357 0.0343 0.0344 0.0295 0.0302 0.0246 0.0200 …	28127	-0.6424
none	real	descending	None	1000	GSEA.PN2CT_collapsed.rnk	na_as_pre_ranked	gene_sets.gmt#CTIP_DN.V1_UP	-0.3444	-1.0641	0.3371	0.5707	1	ftp.broadinstitute.org://pub/gsea/annotations_versioned/Human_ENSEMBL_Gene_ID_MSigDB.v7.2.chip	0.2870 0.2308 -0.2741 0.3777 -0.3714 -0.2126 0.2380 0.2335 -0.4206 -0.2012 -0.2933 -0.2662 0.3421 0.2871 -0.3428 0.2357 -0.3690 -0.2604 -0.3386 -0.2235 -0.3368 -0.2144 -0.2875 -0.4736 -0.2861 0.2220 -0.2906 -0.2942 -0.2797 -0.2738 -0.3388 -0.2720 -0.2377 -0.4212 -0.4306 -0.2342 0.2368 -0.3041 -0.2305 -0.4475 -0.2896 -0.4997 -0.3015 -0.2980 -0.2624 0.2197 0.3146 -0.2525 -0.2298 0.2081 0.2061 -0.25…	62 63 243 418 435 552 585 834 1080 1150 1370 1509 1537 1841 2100 2507 2603 4199 4301 5198 6111 6324 6785 7904 8488 10127 10221 10289 10934 11169 11507 12028 12086 12221 12469 12549 12931 13429 13912 14022 14373 14415 14628 15459 16702 16843 16920 17282 17547 17617 17941 18397 18579 18860 18897 19936 20034 20106 20456 20556 20765 21006 21236 21245 21281 21518 21595 21624 21808 21943 22078 22082 22…	0.0633 0.1282 0.1475 0.1602 0.1773 0.1894 0.2036 0.2087 0.2121 0.2205 0.2235 0.2285 0.2367 0.2357 0.2354 0.2300 0.2339 0.1908 0.1928 0.1702 0.1465 0.1438 0.1334 0.1026 0.0877 0.0401 0.0394 0.0394 0.0217 0.0163 0.0076 -0.0068 -0.0072 -0.0100 -0.0163 -0.0175 -0.0281 -0.0423 -0.0562 -0.0588 -0.0689 -0.0696 -0.0756 -0.1007 -0.1381 -0.1421 -0.1441 -0.1546 -0.1620 -0.1635 -0.1725 -0.1854 -0.1898 -0.197…	29646	-0.8152
none	real	descending	None	1000	GSEA.PN2CT_collapsed.rnk	na_as_pre_ranked	gene_sets.gmt#RELA_DN.V1_DN	-0.3409	-1.0631	0.3472	0.5648	1	ftp.broadinstitute.org://pub/gsea/annotations_versioned/Human_ENSEMBL_Gene_ID_MSigDB.v7.2.chip	-0.4632 -0.3564 -0.3109 0.2420 -0.2080 -0.3459 -0.3293 -0.3812 -0.2590 0.3014 -0.2635 0.2853 0.2767 -0.4211 -0.3084 -0.4558 -0.2956 -0.3618 0.3060 -0.2417 -0.2700 -0.2236 -0.2932 0.3263 -0.2063 0.3310 -0.2428 0.2221 -0.3025 0.3452 -0.4355 -0.3203 -0.4167	115 266 463 467 520 569 585 750 762 1038 1222 1234 1355 1451 1509 2966 3430 3796 4045 4199 4314 4503 4784 4822 6198 6605 7613 7760 8108 8695 9067 9303 9443 9597 10038 10287 10291 10788 11132 11191 11244 11305 11740 11817 13195 13931 13986 15168 15187 15234 15370 16628 16629 17098 17251 17732 17878 18360 18664 18825 19126 19145 19972 20229 20253 20288 20510 20599 21154 21210 21245 21388 21940 2197…	0.0427 0.0639 0.0770 0.0958 0.1122 0.1278 0.1441 0.1539 0.1682 0.1722 0.1780 0.1888 0.1959 0.2034 0.2119 0.1747 0.1672 0.1623 0.1607 0.1618 0.1640 0.1639 0.1607 0.1649 0.1276 0.1193 0.0923 0.0913 0.0840 0.0693 0.0609 0.0565 0.0550 0.0530 0.0421 0.0368 0.0390 0.0260 0.0175 0.0176 0.0179 0.0179 0.0063 0.0056 -0.0351 -0.0566 -0.0575 -0.0931 -0.0934 -0.0946 -0.0985 -0.1364 -0.1362 -0.1500 -0.1541 -0.…	28220	-0.651
none	real	descending	None	1000	GSEA.PN2CT_collapsed.rnk	na_as_pre_ranked	gene_sets.gmt#PRC2_EED_UP.V1_DN	-0.3334	-1.0583	0.348	0.5668	1	ftp.broadinstitute.org://pub/gsea/annotations_versioned/Human_ENSEMBL_Gene_ID_MSigDB.v7.2.chip	-0.2190 -0.2868 0.2177 0.2702 -0.4538 -0.3043 -0.3761 -0.2536 0.2099 -0.2567 -0.5134 0.2474 -0.1825 -0.2809 0.2801 -0.2933 -0.2779 -0.4409 0.3964 -0.2723 -0.3371 -0.4473 -0.2790 -0.2777 -0.2247 -0.2532 -0.3802 -0.3594 0.2310 -0.2075 -0.2176 -0.3814 -0.312	115 193 210 233 327 467 558 1267 1508 1550 1733 1831 1973 2238 2582 2895 2928 2947 3428 4155 5064 5161 5194 5391 5420 5892 6735 6803 6834 6958 7683 7744 7776 8156 8828 9075 9097 9363 9391 9517 9797 9838 9921 10017 10099 10309 10879 11351 11559 11562 11842 11893 12315 12653 12904 12951 13235 13298 13325 13589 13607 13971 14050 14232 14501 14537 14632 14930 15036 16303 16455 16640 16756 16862 16935…	0.0331 0.0559 0.0791 0.1005 0.1157 0.1265 0.1374 0.1247 0.1255 0.1322 0.1341 0.1384 0.1410 0.1395 0.1351 0.1313 0.1359 0.1410 0.1316 0.1141 0.0906 0.0917 0.0947 0.0926 0.0956 0.0848 0.0624 0.0635 0.0656 0.0649 0.0457 0.0466 0.0484 0.0394 0.0214 0.0162 0.0178 0.0119 0.0133 0.0116 0.0051 0.0059 0.0054 0.0044 0.0038 -0.0007 -0.0164 -0.0293 -0.0343 -0.0330 -0.0402 -0.0405 -0.0522 -0.0614 -0.0681 -0.0…	23973	-0.3487
none	real	descending	None	1000	GSEA.PN2CT_collapsed.rnk	na_as_pre_ranked	gene_sets.gmt#NFE2L2.V2	-0.3068	-1.0569	0.3555	0.5618	1	ftp.broadinstitute.org://pub/gsea/annotations_versioned/Human_ENSEMBL_Gene_ID_MSigDB.v7.2.chip	-0.2423 -0.3782 -0.2130 -0.3362 -0.3085 0.2104 -0.2369 -0.3814 -0.2407 -0.2888 -0.2372 -0.2467 -0.2358 -0.3827 -0.3310 -0.3086 -0.3680 -0.2999 0.3150 -0.3967 -0.2494 -0.2868 -0.2531 -0.2741 0.1935 -0.3223 -0.3127 -0.2997 -0.2981 -0.2417 -0.2600 0.2622 -0.	104 124 160 186 201 210 230 278 368 391 395 453 464 617 663 778 795 827 988 994 1007 1038 1123 1190 1201 1372 1436 1537 1592 1614 1947 1972 2324 2401 2403 2417 2431 2462 2583 2802 2817 3259 3323 3406 3416 3502 4199 4364 4383 4392 4463 4635 4914 4964 4992 4995 5094 5266 5523 5616 5628 5795 5863 5972 6028 6111 6202 6363 6623 7429 7612 7626 7640 7650 8387 8712 8807 8932 9005 9054 9189 9252 9473 9543…	0.0139 0.0283 0.0397 0.0501 0.0604 0.0705 0.0796 0.0868 0.0914 0.0979 0.1049 0.1099 0.1161 0.1170 0.1210 0.1225 0.1270 0.1309 0.1304 0.1346 0.1386 0.1419 0.1434 0.1453 0.1490 0.1474 0.1491 0.1495 0.1513 0.1540 0.1469 0.1492 0.1412 0.1416 0.1442 0.1465 0.1488 0.1506 0.1496 0.1454 0.1475 0.1363 0.1366 0.1363 0.1383 0.1379 0.1186 0.1155 0.1169 0.1186 0.1184 0.1150 0.1084 0.1087 0.1096 0.1114 0.1101 …	25618	-0.447
none	real	descending	None	1000	GSEA.PN2CT_collapsed.rnk	na_as_pre_ranked	gene_sets.gmt#HALLMARK_PEROXISOME	-0.3419	-1.0359	0.3954	0.5982	1	ftp.broadinstitute.org://pub/gsea/annotations_versioned/Human_ENSEMBL_Gene_ID_MSigDB.v7.2.chip	-0.2844 -0.2911 -0.2639 -0.3473 0.2620 0.4487 -0.3467 -0.2094 0.3650 -0.5245 -0.4031 -0.4274 -0.3071 -0.3978 -0.3265 -0.2506 -0.1459 -0.4800 -0.3222 -0.2034 0.3213 -0.4912 -0.4023 -0.2398 -0.2900 -0.2646 -0.3909 -0.2459 -0.3228 -0.3753 0.2525 -0.4814 -0.2	216 442 517 1542 1755 1818 1984 2775 2863 3135 3816 5688 5754 6158 6975 7269 8393 8514 9183 9567 9981 10355 10410 11076 11088 11167 11460 11981 12379 12405 12790 12942 13092 13135 13289 13687 13859 14235 14412 15159 15690 16440 16964 17067 17453 18055 18271 18633 18645 19159 20112 20509 20603 21018 21192 21774 21896 22170 22253 22287 22700 22773 23100 23798 23842 23859 23874 24082 24093 24291 244…	0.0406 0.0649 0.0914 0.0764 0.0849 0.0976 0.1066 0.0943 0.1032 0.1058 0.0950 0.0458 0.0512 0.0459 0.0273 0.0243 -0.0047 -0.0034 -0.0191 -0.0265 -0.0351 -0.0429 -0.0410 -0.0580 -0.0553 -0.0546 -0.0607 -0.0740 -0.0838 -0.0824 -0.0921 -0.0949 -0.0977 -0.0972 -0.1002 -0.1109 -0.1148 -0.1251 -0.1295 -0.1517 -0.1678 -0.1903 -0.2055 -0.2080 -0.2187 -0.2355 -0.2404 -0.2494 -0.2479 -0.2611 -0.2869 -0.2954…	23797	-0.3396
none	real	descending	None	1000	GSEA.PN2CT_collapsed.rnk	na_as_pre_ranked	gene_sets.gmt#NOTCH_DN.V1_DN	-0.3249	-1.0351	0.4005	0.5918	1	ftp.broadinstitute.org://pub/gsea/annotations_versioned/Human_ENSEMBL_Gene_ID_MSigDB.v7.2.chip	-0.2889 0.3273 0.2752 0.2136 -0.3364 -0.3856 -0.3345 -0.3155 -0.2508 -0.2389 -0.3619 -0.2528 -0.3182 0.3311 -0.3618 -0.2532 -0.3112 -0.2186 0.3040 -0.2481 -0.4601 0.3494 -0.3315 -0.2949 -0.2366 0.3226 -0.3129 0.2710 -0.3076 -0.4319 -0.3154 -0.2297 -0.2590	142 173 214 228 343 372 432 433 435 519 704 750 752 898 1095 1113 1624 2042 2174 2585 3214 3831 4045 4301 4526 4604 4957 5198 5301 5466 5623 5754 6682 6799 7408 7500 7893 7925 8808 9380 9923 10104 10120 10169 10196 10287 10291 10611 10804 11038 11391 11580 12469 12546 12685 12713 12811 13120 13177 13272 13865 13953 13999 14007 14088 14387 14751 14959 15263 15496 16275 16302 16466 16598 16928 1702…	0.0254 0.0503 0.0712 0.0921 0.1051 0.1201 0.1331 0.1478 0.1624 0.1733 0.1791 0.1888 0.1998 0.2055 0.2085 0.2169 0.2087 0.2024 0.2046 0.1979 0.1838 0.1697 0.1676 0.1642 0.1615 0.1632 0.1565 0.1529 0.1535 0.1521 0.1509 0.1504 0.1253 0.1247 0.1089 0.1088 0.0994 0.1010 0.0764 0.0611 0.0465 0.0428 0.0441 0.0444 0.0454 0.0444 0.0460 0.0379 0.0336 0.0279 0.0186 0.0141 -0.0118 -0.0132 -0.0164 -0.0163 -0.…	26946	-0.5416
none	real	descending	None	1000	GSEA.PN2CT_collapsed.rnk	na_as_pre_ranked	gene_sets.gmt#WNT_UP.V1_DN	-0.3165	-1.0213	0.4002	0.613	1	ftp.broadinstitute.org://pub/gsea/annotations_versioned/Human_ENSEMBL_Gene_ID_MSigDB.v7.2.chip	-0.2554 -0.2533 -0.2698 -0.3971 -0.3806 0.3216 0.2791 -0.2885 -0.2799 -0.2130 -0.3107 -0.4146 -0.3584 -0.3428 -0.2566 -0.2736 -0.4171 -0.2402 -0.3353 -0.2954 -0.2797 -0.3962 -0.1978 -0.3879 -0.3083 -0.3039 -0.4081 -0.2665 -0.4225 0.2640 0.2556 -0.4348 0.2	102 152 276 332 338 349 409 417 466 551 641 1044 1113 1748 1899 2004 2397 2505 2677 2863 2947 4081 4312 4776 4924 5724 5964 7078 7175 8094 8115 8539 8564 8972 10030 10200 10852 10862 11052 11085 11445 11725 11813 11869 12298 12486 12630 13032 13262 13305 13355 13399 13442 13924 14084 14202 14457 14580 14594 14721 14772 15414 15501 15680 16459 16538 17015 17109 17720 17753 17784 17878 18107 18115 …	0.0391 0.0686 0.0854 0.1019 0.1199 0.1374 0.1521 0.1682 0.1822 0.1938 0.2040 0.2018 0.2094 0.1978 0.2005 0.2044 0.1988 0.2019 0.2027 0.2029 0.2062 0.1766 0.1742 0.1645 0.1643 0.1438 0.1402 0.1095 0.1096 0.0844 0.0864 0.0761 0.0779 0.0679 0.0378 0.0345 0.0164 0.0178 0.0136 0.0142 0.0047 -0.0024 -0.0038 -0.0042 -0.0160 -0.0206 -0.0239 -0.0352 -0.0413 -0.0418 -0.0424 -0.0429 -0.0434 -0.0574 -0.0617 …	25697	-0.4518
none	real	descending	None	1000	GSEA.PN2CT_collapsed.rnk	na_as_pre_ranked	gene_sets.gmt#SRC_UP.V1_DN	-0.3165	-1.0071	0.4151	0.6362	1	ftp.broadinstitute.org://pub/gsea/annotations_versioned/Human_ENSEMBL_Gene_ID_MSigDB.v7.2.chip	-0.2332 -0.3576 -0.2140 -0.2774 0.2366 -0.3174 -0.3742 -0.2441 0.2971 -0.2274 -0.3460 -0.3432 -0.3034 0.2697 -0.3359 0.2492 -0.3234 0.3561 0.2417 -0.3157 -0.2195 -0.3067 -0.3137 -0.2941 -0.2827 0.2239 -0.2235 -0.4151 -0.3303 0.2302 0.2053 -0.3048 -0.2283	138 284 330 347 409 750 785 849 866 1058 1154 1468 1514 1626 1830 1993 2205 2608 2829 3696 4719 5442 6290 6520 7481 7817 7887 8514 8771 8854 9503 9755 9847 10323 10497 10630 11037 11458 11558 11603 12183 12332 12383 12629 12637 12702 12971 13520 13609 13791 14072 14230 14280 14434 14497 14537 14633 14718 14732 15100 15204 15266 15358 15481 15568 16240 16557 16580 16697 16725 16847 17285 17548 176…	0.0349 0.0544 0.0746 0.0952 0.1128 0.1167 0.1296 0.1410 0.1538 0.1597 0.1680 0.1685 0.1769 0.1828 0.1854 0.1888 0.1903 0.1854 0.1856 0.1653 0.1395 0.1222 0.1006 0.0976 0.0719 0.0650 0.0661 0.0501 0.0452 0.0456 0.0284 0.0233 0.0229 0.0106 0.0075 0.0055 -0.0050 -0.0160 -0.0174 -0.0171 -0.0333 -0.0365 -0.0367 -0.0429 -0.0419 -0.0427 -0.0497 -0.0654 -0.0673 -0.0720 -0.0798 -0.0839 -0.0848 -0.0889 -0.…	27013	-0.5473
none	real	descending	None	1000	GSEA.PN2CT_collapsed.rnk	na_as_pre_ranked	gene_sets.gmt#GCNP_SHH_UP_LATE.V1_UP	-0.3127	-1.0032	0.4376	0.6363	1	ftp.broadinstitute.org://pub/gsea/annotations_versioned/Human_ENSEMBL_Gene_ID_MSigDB.v7.2.chip	-0.2741 -0.3532 -0.2418 -0.4190 -0.2849 -0.2496 0.1720 -0.3775 -0.3963 0.1967 0.2744 -0.3565 0.2331 0.2103 -0.2020 -0.2827 -0.3136 -0.3464 -0.3565 -0.1795 -0.2423 -0.3766 -0.2414 -0.3302 0.2318 -0.2981 -0.3158 0.2797 -0.2689 -0.2704 -0.2313 -0.2124 -0.330	209 331 552 653 777 916 1059 1202 1203 1710 2036 2694 2759 3075 3471 3535 3734 4018 4073 4373 4402 4953 6461 6501 6927 7241 7869 8023 8094 8146 8621 8694 8958 9198 9311 9347 9504 9593 9881 10139 10341 10890 10932 11008 11367 12333 12363 12379 12406 12414 12468 13055 13138 14282 14456 14457 14492 14679 15097 15176 15282 15322 15428 15464 16307 16595 16710 16734 16776 16953 17069 17127 17229 17273 …	0.0230 0.0413 0.0517 0.0641 0.0746 0.0834 0.0910 0.0979 0.1091 0.1030 0.1016 0.0889 0.0941 0.0913 0.0856 0.0900 0.0901 0.0873 0.0914 0.0879 0.0925 0.0809 0.0392 0.0421 0.0329 0.0270 0.0113 0.0099 0.0110 0.0126 0.0012 0.0020 -0.0031 -0.0076 -0.0083 -0.0067 -0.0088 -0.0089 -0.0152 -0.0207 -0.0246 -0.0393 -0.0385 -0.0389 -0.0480 -0.0760 -0.0755 -0.0746 -0.0741 -0.0730 -0.0733 -0.0900 -0.0914 -0.1255…	23858	-0.3424
none	real	descending	None	1000	GSEA.PN2CT_collapsed.rnk	na_as_pre_ranked	gene_sets.gmt#PRC1_BMI_UP.V1_UP	-0.3126	-1.003	0.4238	0.6286	1	ftp.broadinstitute.org://pub/gsea/annotations_versioned/Human_ENSEMBL_Gene_ID_MSigDB.v7.2.chip	0.3334 -0.2319 0.3092 -0.2779 -0.2546 -0.3021 -0.2219 0.2850 -0.2805 -0.3312 -0.2983 -0.3137 -0.3039 -0.2277 -0.1849 -0.2232 0.2824 -0.2507 0.2080 -0.3751 -0.3981 -0.3973 0.2192 -0.3836 -0.2621 -0.2470 -0.2048 -0.2060 -0.3384 -0.2532 -0.2718 0.2709 -0.2853 -0.4485 -0.2264 -0.2855 -0.2939 -0.3989 -0.3372 -0.3089 -0.3877 -0.3574 -0.2970 -0.3625 -0.3636 -0.4285 -0.1860 -0.2644 -0.4343 -0.3495 -0.408…	63 113 160 183 196 214 246 328 397 471 573 578 735 739 1150 1157 1292 2027 2966 3486 3508 3713 4355 4707 4801 5224 5256 5418 5720 6198 6445 6785 7014 7563 7834 8108 8564 8951 9098 9369 9971 10722 10747 11316 11708 11773 11956 12110 12153 12200 12370 12588 12833 12985 13113 13259 13263 13273 13486 13504 13567 14193 14828 14956 15201 15325 15355 15441 16164 16191 16315 16717 16822 16896 16930 17251…	0.0475 0.0778 0.1010 0.1228 0.1441 0.1638 0.1814 0.1944 0.2065 0.2172 0.2257 0.2372 0.2426 0.2527 0.2483 0.2560 0.2595 0.2431 0.2194 0.2081 0.2118 0.2099 0.1943 0.1873 0.1881 0.1787 0.1812 0.1796 0.1737 0.1621 0.1575 0.1499 0.1456 0.1313 0.1255 0.1194 0.1077 0.0980 0.0955 0.0892 0.0726 0.0512 0.0519 0.0359 0.0252 0.0243 0.0198 0.0162 0.0159 0.0155 0.0113 0.0056 -0.0010 -0.0048 -0.0079 -0.0116 -0.…	29521	-0.7975
none	real	descending	None	1000	GSEA.PN2CT_collapsed.rnk	na_as_pre_ranked	gene_sets.gmt#DCA_UP.V1_DN	-0.3103	-0.9953	0.4556	0.6374	1	ftp.broadinstitute.org://pub/gsea/annotations_versioned/Human_ENSEMBL_Gene_ID_MSigDB.v7.2.chip	-0.3627 -0.4138 -0.2664 -0.3122 -0.4342 -0.2744 0.3194 -0.3630 -0.2977 -0.2705 -0.3367 -0.3438 -0.2481 -0.3188 0.2766 -0.3270 -0.3018 0.2067 -0.2384 -0.3566 -0.3368 -0.2116 0.2955 -0.3166 -0.3127 -0.2713 -0.2280 -0.3466 0.2452 -0.3148 -0.2095 -0.4476 -0.3	201 219 716 723 726 971 1459 1687 1733 1870 2057 3227 3541 3796 4046 4071 4978 5235 5345 5449 5475 5828 6088 6179 6569 6732 6774 7295 7472 8242 8555 8695 8702 8816 9068 9153 9570 9802 10077 10219 10243 10427 10437 10963 11028 11279 11397 11499 12546 12639 13064 13097 13273 13329 13663 13743 13759 14008 14050 14122 14138 14296 14439 14544 14871 15070 15118 15345 15481 15568 15584 15607 15615 15665…	0.0255 0.0546 0.0549 0.0699 0.0850 0.0906 0.0863 0.0892 0.0974 0.1024 0.1054 0.0767 0.0737 0.0722 0.0706 0.0759 0.0536 0.0509 0.0526 0.0544 0.0585 0.0524 0.0490 0.0507 0.0431 0.0422 0.0449 0.0328 0.0311 0.0110 0.0046 0.0035 0.0064 0.0059 0.0012 0.0016 -0.0084 -0.0128 -0.0187 -0.0207 -0.0190 -0.0223 -0.0204 -0.0343 -0.0343 -0.0400 -0.0418 -0.0431 -0.0735 -0.0750 -0.0868 -0.0866 -0.0909 -0.0916 -0.…	23174	-0.3086
none	real	descending	None	1000	GSEA.PN2CT_collapsed.rnk	na_as_pre_ranked	gene_sets.gmt#PIGF_UP.V1_DN	-0.307	-0.9947	0.4509	0.6308	1	ftp.broadinstitute.org://pub/gsea/annotations_versioned/Human_ENSEMBL_Gene_ID_MSigDB.v7.2.chip	-0.3231 -0.3539 0.3172 -0.2645 -0.2734 -0.3213 -0.3028 -0.2552 -0.2601 -0.3765 0.2142 -0.3971 -0.2712 -0.2548 0.1859 -0.2846 0.2887 -0.2788 -0.3638 -0.2273 -0.4352 -0.4047 -0.2758 0.2161 -0.3943 -0.4071 -0.3552 -0.3494 -0.2127 -0.3056 -0.2600 -0.3723 -0.4	246 295 369 417 419 429 486 489 514 544 569 587 682 721 743 776 802 1049 1062 1095 1188 1281 1687 1734 1737 2327 2544 4060 4073 4333 4399 4665 4820 4861 5088 5493 5555 5933 6202 6265 6586 6774 8709 8711 8993 9281 9369 9371 9627 10136 10807 11072 11271 11445 11772 12200 12466 12493 12518 12597 12646 12740 12857 13178 13273 13498 13617 13773 13936 14125 14364 14484 14722 14733 15231 15474 15496 155…	0.0122 0.0284 0.0416 0.0547 0.0692 0.0833 0.0951 0.1086 0.1210 0.1329 0.1445 0.1562 0.1645 0.1743 0.1844 0.1940 0.2036 0.2051 0.2135 0.2213 0.2268 0.2320 0.2267 0.2321 0.2389 0.2269 0.2258 0.1841 0.1880 0.1843 0.1864 0.1823 0.1815 0.1841 0.1810 0.1722 0.1738 0.1656 0.1606 0.1618 0.1551 0.1523 0.0957 0.0979 0.0914 0.0847 0.0841 0.0860 0.0802 0.0665 0.0476 0.0410 0.0363 0.0323 0.0236 0.0117 0.0046 …	25410	-0.4358
none	real	descending	None	1000	GSEA.PN2CT_collapsed.rnk	na_as_pre_ranked	gene_sets.gmt#PDGF_ERK_DN.V1_UP	-0.3158	-0.9889	0.4695	0.6357	1	ftp.broadinstitute.org://pub/gsea/annotations_versioned/Human_ENSEMBL_Gene_ID_MSigDB.v7.2.chip	-0.4408 -0.2432 -0.4795 -0.2051 -0.2768 -0.3423 0.4418 -0.3247 0.2570 -0.2035 0.3497 0.1774 0.2295 -0.4159 -0.2229 -0.3054 -0.2789 -0.2847 -0.3830 -0.3192 -0.3820 -0.2506 -0.3495 -0.2929 -0.3552 -0.2928 -0.2515 -0.4539 -0.2648 -0.3067 -0.2356 -0.2329 0.22	94 325 330 876 898 909 1069 2017 2485 2605 2690 2720 3734 3989 5117 5144 5446 5538 6251 6380 6425 6640 7225 7245 8149 8538 8694 8771 9018 9095 9508 9937 10798 10903 10990 11013 11028 11085 11150 11376 11872 12002 12011 12559 13149 13959 14192 14333 14374 14398 14812 15051 15068 15187 16362 16970 17059 17234 17314 17362 17561 17749 17750 17830 18290 18357 18469 18561 18611 18771 19232 19281 19376 …	0.0619 0.0812 0.1070 0.1062 0.1211 0.1361 0.1452 0.1264 0.1211 0.1262 0.1322 0.1399 0.1163 0.1154 0.0871 0.0921 0.0886 0.0913 0.0746 0.0756 0.0791 0.0772 0.0637 0.0674 0.0437 0.0355 0.0343 0.0354 0.0313 0.0323 0.0229 0.0127 -0.0110 -0.0119 -0.0122 -0.0106 -0.0088 -0.0083 -0.0080 -0.0128 -0.0260 -0.0282 -0.0267 -0.0418 -0.0584 -0.0821 -0.0884 -0.0919 -0.0924 -0.0925 -0.1045 -0.1114 -0.1116 -0.1149…	26979	-0.5436
none	real	descending	None	1000	GSEA.PN2CT_collapsed.rnk	na_as_pre_ranked	gene_sets.gmt#RAPA_EARLY_UP.V1_DN	-0.309	-0.9864	0.461	0.6334	1	ftp.broadinstitute.org://pub/gsea/annotations_versioned/Human_ENSEMBL_Gene_ID_MSigDB.v7.2.chip	-0.2368 -0.2568 -0.3645 -0.2578 -0.2797 -0.2783 -0.4681 -0.3474 -0.2199 -0.2532 -0.2567 -0.3210 -0.3026 -0.2230 0.3932 -0.3971 -0.3558 -0.4162 -0.2686 -0.3253 -0.3787 -0.2919 0.3003 -0.2547 0.2780 -0.4041 0.2381 -0.2829 -0.2898 -0.2009 -0.3276 0.3851 -0.1	57 230 276 476 500 553 563 652 1169 1831 1931 2553 3030 3056 3545 3553 3995 5256 5742 6547 6589 6748 6784 6833 6883 7451 7639 7744 7860 7945 8057 8722 8725 9255 9651 9784 9928 10017 10265 10452 10504 10950 11001 11030 11085 11423 11442 11643 11799 12078 12161 12350 12363 12637 12979 13072 13520 13764 13807 14015 14303 14600 14705 14881 15054 15069 15144 15338 15501 15526 16319 16507 16603 16646 1…	0.0659 0.0852 0.1057 0.1160 0.1312 0.1447 0.1594 0.1704 0.1648 0.1526 0.1573 0.1451 0.1366 0.1419 0.1326 0.1379 0.1297 0.0958 0.0850 0.0642 0.0665 0.0651 0.0675 0.0694 0.0713 0.0571 0.0545 0.0543 0.0538 0.0542 0.0536 0.0361 0.0387 0.0250 0.0153 0.0135 0.0113 0.0107 0.0052 0.0015 0.0018 -0.0100 -0.0098 -0.0090 -0.0089 -0.0176 -0.0166 -0.0213 -0.0246 -0.0317 -0.0330 -0.0375 -0.0367 -0.0439 -0.0532 …	26576	-0.5145
none	real	descending	None	1000	GSEA.PN2CT_collapsed.rnk	na_as_pre_ranked	gene_sets.gmt#HALLMARK_NOTCH_SIGNALING	-0.3698	-0.976	0.4494	0.6471	1	ftp.broadinstitute.org://pub/gsea/annotations_versioned/Human_ENSEMBL_Gene_ID_MSigDB.v7.2.chip	-0.5278 -0.2905 -0.4137 -0.3708 -0.2250 0.3341 0.3130 -0.3511 0.2940 -0.4232 -0.4419 -0.4594 0.4230 -0.2572 -0.3725 0.5435 -0.4328 -0.3369 -0.5032 0.2862 -0.3512 -0.3590 -0.3293 -0.5926 -0.2963 -0.5665 -0.2630 -0.3002 -0.4765 -0.2549 -0.3048 0.3215 -0.328	463 1661 2584 3441 6682 10126 11269 11359 11391 11445 12691 13264 13275 13467 14047 14947 15028 18671 20369 23632 23671 24244 25511 25708 26137 26276 28116 29469 29531 31955 32404 32568	0.0864 0.1012 0.1134 0.1217 0.0449 -0.0467 -0.0716 -0.0648 -0.0563 -0.0486 -0.0797 -0.0915 -0.0864 -0.0872 -0.1009 -0.1262 -0.1270 -0.2309 -0.2711 -0.3488 -0.3289 -0.3231 -0.3335 -0.3107 -0.2931 -0.2660 -0.2810 -0.2718 -0.2231 -0.2044 -0.1049 0.0162	23631	-0.3312
none	real	descending	None	1000	GSEA.PN2CT_collapsed.rnk	na_as_pre_ranked	gene_sets.gmt#HALLMARK_APICAL_SURFACE	-0.3579	-0.9698	0.4565	0.6524	1	ftp.broadinstitute.org://pub/gsea/annotations_versioned/Human_ENSEMBL_Gene_ID_MSigDB.v7.2.chip	0.2337 -0.2427 -0.2689 -0.3309 0.6271 -0.3662 0.1885 0.5145 0.1922 -0.3653 -0.4216 0.2786 -0.3102 0.2256 0.3836 0.2391 0.5323 -0.3126 0.2618 -0.4474 -0.4340 -0.3350 -0.3236 -0.3608 0.2603 -0.2222 -0.4808 -0.4266 -0.3008 -0.3152 -0.3716 -0.2245 0.2824 -0.2484 -0.3603 -0.3416 -0.1949 -0.3870 -0.3531 0.2016 -0.2906 -0.4908 -0.3162 0.5299 0.2995 -0.4962 -0.2556 0.2512 -0.4374 -0.3716 -0.6727 -0.4509 …	291 1220 1351 2181 2183 4314 4788 7907 9074 9703 10437 11170 11745 12619 12960 13862 14038 16350 16557 17865 18140 18350 19396 19569 21489 21498 22465 22843 23153 23170 23270 23811 25494 27322 27364 27779 28240 28921 30231 30575 32073 32207 32563 32737	0.0785 0.0905 0.1247 0.1290 0.1584 0.1141 0.1188 0.0365 0.0114 0.0015 -0.0128 -0.0282 -0.0399 -0.0617 -0.0680 -0.0924 -0.0951 -0.1647 -0.1703 -0.2070 -0.2120 -0.2146 -0.2407 -0.2400 -0.2884 -0.2790 -0.2965 -0.2955 -0.2917 -0.2790 -0.2687 -0.2705 -0.3027 -0.3335 -0.3103 -0.2968 -0.2829 -0.2726 -0.2735 -0.2423 -0.2230 -0.1587 -0.0850 0.0111	27321	-0.572
none	real	descending	None	1000	GSEA.PN2CT_collapsed.rnk	na_as_pre_ranked	gene_sets.gmt#JAK2_DN.V1_DN	-0.3149	-0.9678	0.5056	0.6489	1	ftp.broadinstitute.org://pub/gsea/annotations_versioned/Human_ENSEMBL_Gene_ID_MSigDB.v7.2.chip	0.1938 -0.4008 -0.4220 -0.3130 -0.3120 -0.2935 -0.2789 0.3201 -0.2244 -0.2197 -0.2722 -0.2669 -0.2979 -0.2903 0.2563 0.2957 -0.3728 -0.3664 -0.3531 -0.3476 -0.2986 0.2203 -0.4358 -0.3723 -0.3396 0.2229 -0.2742 -0.2361 -0.3977 0.2237 -0.3065 -0.2518 -0.3545 -0.3182 -0.4005 -0.2772 0.2613 -0.2715 -0.2238 -0.2372 -0.4440 -0.3115 -0.1950 -0.6428 0.2661 -0.3719 -0.4327 -0.3262 0.2204 -0.2255 -0.4047 0…	771 871 1039 1422 1848 1876 1909 2084 2180 2718 2777 3823 4057 4801 5115 5345 6140 6794 6862 7214 7430 7860 8947 9107 9126 9304 9437 9503 9509 9755 10008 10053 10398 10752 10804 10821 10873 11170 11266 11502 11600 11684 11853 11887 12402 12938 13317 13454 13910 14008 14042 14092 14140 14147 14704 14884 15090 15236 15358 15395 15498 15647 15697 16416 16891 16996 17025 17039 17075 17300 17458 18099…	-0.0018 0.0156 0.0288 0.0328 0.0333 0.0458 0.0580 0.0653 0.0747 0.0694 0.0785 0.0559 0.0576 0.0429 0.0410 0.0413 0.0238 0.0098 0.0135 0.0083 0.0071 -0.0009 -0.0295 -0.0301 -0.0264 -0.0276 -0.0276 -0.0257 -0.0219 -0.0255 -0.0296 -0.0273 -0.0345 -0.0421 -0.	25775	-0.4575
none	real	descending	None	1000	GSEA.PN2CT_collapsed.rnk	na_as_pre_ranked	gene_sets.gmt#PRC2_SUZ12_UP.V1_UP	-0.2983	-0.9622	0.5031	0.6531	1	ftp.broadinstitute.org://pub/gsea/annotations_versioned/Human_ENSEMBL_Gene_ID_MSigDB.v7.2.chip	-0.3240 0.2739 -0.2963 -0.2448 -0.2236 -0.3182 0.2936 0.2403 -0.3343 -0.2140 0.2311 0.2812 -0.2733 0.4057 0.1957 -0.3947 0.2234 -0.4996 -0.3181 -0.4492 -0.3013 -0.3642 -0.2429 -0.3959 -0.4247 0.2649 -0.3467 -0.3131 0.2277 0.2048 -0.3655 -0.4636 0.2470 -0.	171 183 194 214 330 397 450 522 626 699 718 1094 1095 1103 1188 1229 1355 1370 1422 1644 2027 2183 2344 3010 3461 3573 3773 3872 3896 4109 4590 5198 5224 5418 5949 6089 6091 6158 6166 6445 7402 8115 8997 9443 9971 10115 10140 10243 10291 10369 10747 10798 11316 11429 11980 12110 12153 12165 12200 12221 12370 12469 12588 12594 12933 13151 13273 13277 13372 13377 13558 13841 14125 14193 14312 14431…	0.0216 0.0465 0.0706 0.0928 0.1066 0.1205 0.1338 0.1454 0.1546 0.1641 0.1752 0.1730 0.1822 0.1912 0.1975 0.2049 0.2093 0.2171 0.2236 0.2243 0.2193 0.2210 0.2222 0.2074 0.1987 0.2002 0.1989 0.2006 0.2046 0.2026 0.1923 0.1777 0.1808 0.1786 0.1660 0.1652 0.1685 0.1699 0.1730 0.1678 0.1415 0.1224 0.0979 0.0864 0.0723 0.0698 0.0709 0.0695 0.0699 0.0692 0.0594 0.0594 0.0451 0.0431 0.0275 0.0248 0.0246 …	27943	-0.625
none	real	descending	None	1000	GSEA.PN2CT_collapsed.rnk	na_as_pre_ranked	gene_sets.gmt#KRAS.PROSTATE_UP.V1_DN	-0.3059	-0.9458	0.5138	0.6798	1	ftp.broadinstitute.org://pub/gsea/annotations_versioned/Human_ENSEMBL_Gene_ID_MSigDB.v7.2.chip	-0.2563 -0.2555 -0.1543 -0.2636 -0.2246 -0.3226 -0.3143 0.2163 -0.2321 -0.2213 -0.4453 -0.3303 -0.2791 -0.2361 -0.3537 -0.3222 -0.2454 -0.4326 0.2107 -0.2310 -0.3403 -0.3191 0.2185 -0.2301 -0.3290 -0.4263 -0.2587 -0.4413 -0.2154 -0.3243 -0.3006 -0.3099 -0	65 230 268 283 295 304 330 368 392 395 443 526 762 878 1044 1078 1545 1592 1700 2836 3508 3816 5550 5595 5663 6799 7451 7577 8473 9380 10168 10485 10636 11162 11241 11283 11612 11613 11734 11737 11763 11779 12116 12370 12583 12718 12738 12917 13045 13113 13520 13576 13601 14197 14373 14724 15158 15201 15524 17338 17679 18836 18885 19023 19202 19331 19637 19787 19845 20040 20348 21589 21792 22293 …	0.0580 0.0768 0.0973 0.1179 0.1380 0.1577 0.1760 0.1927 0.2095 0.2269 0.2419 0.2545 0.2597 0.2678 0.2731 0.2823 0.2767 0.2835 0.2883 0.2600 0.2451 0.2409 0.1924 0.1950 0.1969 0.1658 0.1491 0.1482 0.1237 0.0985 0.0766 0.0689 0.0661 0.0518 0.0510 0.0513 0.0428 0.0442 0.0419 0.0432 0.0438 0.0447 0.0358 0.0292 0.0239 0.0209 0.0213 0.0169 0.0140 0.0129 0.0013 0.0004 0.0005 -0.0170 -0.0218 -0.0321 -0.0…	28702	-0.7001
none	real	descending	None	1000	GSEA.PN2CT_collapsed.rnk	na_as_pre_ranked	gene_sets.gmt#CRX_DN.V1_UP	-0.303	-0.9424	0.5236	0.679	1	ftp.broadinstitute.org://pub/gsea/annotations_versioned/Human_ENSEMBL_Gene_ID_MSigDB.v7.2.chip	-0.2100 -0.2216 0.2506 0.2602 -0.3273 0.2103 -0.4100 -0.2853 -0.3064 -0.2946 0.2427 -0.2072 -0.2623 -0.5415 -0.5182 0.3605 -0.4915 -0.2745 -0.2590 -0.2533 -0.3213 -0.2298 -0.3142 0.2534 -0.2383 -0.2999 -0.4661 -0.2873 -0.3642 -0.3347 -0.2560 0.3837 -0.211	229 246 415 563 581 684 759 820 882 1019 1220 1553 1581 2100 2107 2580 2584 3509 4383 4439 4465 5028 5164 5287 5575 6749 7326 7628 8382 8467 9235 9895 10168 10934 11552 11822 12241 12429 12726 12824 13167 13179 13218 13273 13399 14053 14072 14261 14978 15160 16523 16658 16770 16870 16874 17482 17613 17728 18078 18470 18646 18919 19293 19440 19587 19778 19905 20243 20394 20400 20493 20721 20882 21…	0.0245 0.0542 0.0715 0.0862 0.1044 0.1184 0.1326 0.1466 0.1599 0.1697 0.1762 0.1772 0.1874 0.1811 0.1903 0.1845 0.1928 0.1720 0.1518 0.1563 0.1618 0.1505 0.1520 0.1538 0.1504 0.1193 0.1058 0.1006 0.0813 0.0822 0.0621 0.0449 0.0392 0.0182 0.0014 -0.0050 -0.0161 -0.0202 -0.0278 -0.0294 -0.0386 -0.0378 -0.0378 -0.0383 -0.0410 -0.0600 -0.0597 -0.0647 -0.0861 -0.0913 -0.1324 -0.1362 -0.1393 -0.1419 -0…	29207	-0.7563
none	real	descending	None	1000	GSEA.PN2CT_collapsed.rnk	na_as_pre_ranked	gene_sets.gmt#PRC2_EED_UP.V1_UP	-0.2905	-0.9334	0.5485	0.6895	1	ftp.broadinstitute.org://pub/gsea/annotations_versioned/Human_ENSEMBL_Gene_ID_MSigDB.v7.2.chip	-0.2934 -0.2316 -0.1858 0.2415 -0.2567 -0.2690 -0.2766 -0.4368 -0.4121 -0.2205 0.3535 -0.2768 -0.2587 -0.2005 -0.2815 0.2928 -0.3105 -0.3512 -0.4332 -0.3647 -0.2703 -0.2115 0.4654 -0.3613 -0.2210 -0.3742 0.2422 0.2397 -0.4594 -0.2851 -0.2809 -0.3881 -0.47	130 160 214 224 330 347 397 571 913 1094 1185 1658 1736 1921 2016 2566 2668 2751 2966 3305 3380 3593 3713 3803 3896 4131 4199 4209 4590 4686 5224 5777 5949 6062 6158 6198 6445 6785 7563 8108 8112 8353 8965 9098 9265 9443 9473 9971 10140 10369 10461 10595 10809 10868 11316 11411 11708 11914 12253 12370 12469 12564 12588 12962 13039 13474 13486 13841 13869 13963 14128 14180 14721 14733 14875 15231 …	0.0291 0.0562 0.0777 0.0998 0.1141 0.1308 0.1454 0.1534 0.1534 0.1573 0.1635 0.1567 0.1617 0.1630 0.1669 0.1562 0.1589 0.1622 0.1612 0.1561 0.1589 0.1574 0.1587 0.1608 0.1627 0.1601 0.1626 0.1668 0.1596 0.1609 0.1485 0.1353 0.1336 0.1337 0.1342 0.1364 0.1321 0.1249 0.1040 0.0901 0.0925 0.0877 0.0714 0.0696 0.0668 0.0635 0.0647 0.0515 0.0482 0.0431 0.0420 0.0396 0.0347 0.0346 0.0224 0.0209 0.0132 …	26422	-0.5042
none	real	descending	None	1000	GSEA.PN2CT_collapsed.rnk	na_as_pre_ranked	gene_sets.gmt#JNK_DN.V1_UP	-0.2875	-0.9209	0.5831	0.7079	1	ftp.broadinstitute.org://pub/gsea/annotations_versioned/Human_ENSEMBL_Gene_ID_MSigDB.v7.2.chip	-0.2481 -0.3314 -0.4009 -0.3177 -0.3791 -0.2732 0.2067 -0.3282 0.1896 -0.3238 -0.2787 -0.2773 -0.1897 -0.2793 0.2924 0.3200 -0.2532 -0.5426 -0.3155 -0.2815 -0.3222 -0.3847 0.3086 -0.3263 -0.2963 -0.2368 -0.2764 -0.2188 -0.3372 -0.2458 -0.2356 -0.3131 0.27	63 113 186 230 243 304 358 688 1078 1089 1095 1208 1943 1947 2174 2544 3240 3437 3589 4148 4177 4323 4924 4947 5094 5964 7138 7799 8663 8832 9042 9265 9473 9832 10296 10354 10504 11085 11397 11448 11486 11529 11555 11681 11697 11704 11718 11890 12470 12828 12955 13037 13085 13273 13622 13763 13778 13885 14053 14527 14586 14954 15187 15521 16215 16384 16445 16799 16831 17427 17966 18076 18297 1835…	0.0573 0.0938 0.1181 0.1399 0.1620 0.1796 0.1957 0.1982 0.1963 0.2059 0.2155 0.2215 0.2064 0.2135 0.2134 0.2085 0.1928 0.1922 0.1928 0.1806 0.1845 0.1848 0.1709 0.1745 0.1742 0.1515 0.1189 0.1017 0.0780 0.0753 0.0713 0.0669 0.0628 0.0540 0.0418 0.0419 0.0391 0.0231 0.0151 0.0150 0.0153 0.0155 0.0161 0.0137 0.0145 0.0157 0.0166 0.0127 -0.0038 -0.0136 -0.0165 -0.0181 -0.0186 -0.0235 -0.0333 -0.0369…	25405	-0.4355
none	real	descending	None	1000	GSEA.PN2CT_collapsed.rnk	na_as_pre_ranked	gene_sets.gmt#BCAT_GDS748_DN	-0.3331	-0.9034	0.5517	0.7368	1	ftp.broadinstitute.org://pub/gsea/annotations_versioned/Human_ENSEMBL_Gene_ID_MSigDB.v7.2.chip	-0.2956 -0.4132 -0.4189 -0.3184 -0.3519 -0.4535 -0.2728 -0.3192 -0.2527 -0.2929 -0.4715 -0.2134 -0.3239 -0.3737 0.2637 -0.3103 0.2577 0.2937 0.5327 0.3102 -0.3941 -0.2855 0.3801 -0.3984 -0.5845 0.2672 0.4364 -0.2806 0.2385 -0.4756 -0.2818 -0.1932 -0.3155	341 1666 2176 5952 8080 9768 12086 12459 13893 14757 16430 16470 16933 17132 17845 18706 18890 19733 19964 20041 20667 20712 20798 21015 21090 21880 22130 22491 22604 23165 23434 24102 24564 24931 26571 27232 27579 28961 29313 29814 29828 29866 30372 30526 32207	0.0900 0.0937 0.1159 0.0220 -0.0274 -0.0669 -0.1303 -0.1355 -0.1753 -0.1995 -0.2495 -0.2500 -0.2624 -0.2664 -0.2844 -0.3049 -0.3044 -0.3220 -0.3205 -0.3142 -0.3229 -0.3138 -0.3059 -0.3013 -0.2923 -0.3028 -0.2963 -0.2923 -0.2804 -0.2806 -0.2712 -0.2720 -0.2651 -0.2542 -0.2758 -0.2650 -0.2431 -0.2453 -0.2141 -0.1833 -0.1377 -0.0925 -0.0570 -0.0093 0.0271	20666	-0.1885
none	real	descending	None	1000	GSEA.PN2CT_collapsed.rnk	na_as_pre_ranked	gene_sets.gmt#NRL_DN.V1_DN	-0.2915	-0.897	0.5867	0.742	1	ftp.broadinstitute.org://pub/gsea/annotations_versioned/Human_ENSEMBL_Gene_ID_MSigDB.v7.2.chip	-0.2505 -0.3388 -0.2108 -0.2802 -0.2083 -0.2820 -0.2053 -0.5279 -0.3525 0.4958 -0.3203 -0.4725 -0.2106 0.3110 -0.2162 -0.3224 0.2590 -0.2321 -0.3506 -0.2538 -0.2750 0.3003 0.2778 -0.3021 -0.2979 -0.3052 -0.4244 -0.1891 -0.2567 0.3387 -0.4593 -0.2443 -0.22	92 423 548 721 1527 1653 1710 1716 1776 2060 2266 2817 2919 2955 3669 3982 4439 4737 4744 5036 5235 5692 5866 6710 6921 7245 7326 7817 8038 8421 8475 8852 8973 9324 9517 9892 11074 11316 11706 11857 11910 11914 11995 12704 13185 13253 13456 13505 13619 13845 13941 14239 14498 14790 14978 15346 15554 16531 17354 17409 17778 17817 17848 17915 17952 18080 18347 18375 18411 18451 19230 19480 19699 20…	0.0694 0.0845 0.1028 0.1165 0.1049 0.1134 0.1237 0.1355 0.1454 0.1476 0.1517 0.1441 0.1501 0.1579 0.1442 0.1423 0.1356 0.1334 0.1400 0.1377 0.1380 0.1300 0.1305 0.1100 0.1085 0.1033 0.1055 0.0949 0.0924 0.0848 0.0872 0.0795 0.0796 0.0724 0.0700 0.0618 0.0284 0.0234 0.0137 0.0111 0.0115 0.0133 0.0128 -0.0071 -0.0203 -0.0210 -0.0259 -0.0262 -0.0285 -0.0343 -0.0362 -0.0444 -0.0516 -0.0599 -0.0651 -0…	28254	-0.6539
none	real	descending	None	1000	GSEA.PN2CT_collapsed.rnk	na_as_pre_ranked	gene_sets.gmt#CYCLIN_D1_KE_.V1_DN	-0.2749	-0.8914	0.6387	0.7455	1	ftp.broadinstitute.org://pub/gsea/annotations_versioned/Human_ENSEMBL_Gene_ID_MSigDB.v7.2.chip	-0.3510 -0.5182 0.2618 -0.2779 -0.2122 -0.3141 0.2668 -0.2389 -0.3380 -0.3719 -0.2963 -0.3065 -0.3374 -0.2922 -0.2470 -0.3255 -0.3235 -0.3342 -0.2833 -0.3890 -0.2881 -0.2828 -0.3461 -0.3268 -0.3332 -0.3963 -0.4003 -0.2673 -0.4003 0.3368 -0.2433 -0.3899 0.	57 94 106 166 176 450 750 800 1042 1046 1310 1409 1516 1733 2107 2189 2624 2690 2749 2765 3029 3485 4135 4466 4618 4988 5058 5742 5844 6239 6293 6784 7533 7804 8151 8617 8967 9570 10309 10436 10474 10628 10848 10950 11176 11297 11450 11740 12429 12552 12671 13503 13601 14090 14161 14373 14484 14544 14748 15390 15440 16619 16770 16827 16953 17513 17514 17826 17886 17927 18919 19215 19295 19412 194…	0.0551 0.0950 0.1300 0.1540 0.1786 0.1844 0.1862 0.1951 0.1967 0.2056 0.2056 0.2103 0.2145 0.2148 0.2096 0.2132 0.2055 0.2089 0.2126 0.2174 0.2145 0.2054 0.1900 0.1840 0.1834 0.1760 0.1776 0.1602 0.1605 0.1517 0.1532 0.1412 0.1210 0.1153 0.1072 0.0953 0.0868 0.0704 0.0497 0.0475 0.0479 0.0448 0.0396 0.0380 0.0326 0.0303 0.0269 0.0193 -0.0006 -0.0033 -0.0060 -0.0306 -0.0329 -0.0472 -0.0488 -0.0548…	26472	-0.5067
none	real	descending	None	1000	GSEA.PN2CT_collapsed.rnk	na_as_pre_ranked	gene_sets.gmt#GCNP_SHH_UP_EARLY.V1_DN	-0.2785	-0.8848	0.6393	0.7516	1	ftp.broadinstitute.org://pub/gsea/annotations_versioned/Human_ENSEMBL_Gene_ID_MSigDB.v7.2.chip	0.2206 -0.3411 -0.2833 -0.2592 -0.3645 -0.2854 -0.5522 0.3683 -0.3921 -0.1944 -0.2754 -0.2943 0.1972 0.2257 -0.3710 0.2659 0.2902 -0.2322 -0.3171 -0.3091 -0.3440 -0.3234 -0.3277 -0.3590 -0.3954 -0.2255 -0.3055 -0.2395 -0.2891 0.3210 -0.3099 0.3033 -0.2577 -0.2510 -0.2744 -0.3708 -0.4741 -0.2648 -0.3244 -0.3381 -0.3034 -0.4047 -0.2993 0.1953 -0.2707 -0.2567 -0.2848 -0.3343 0.2909 -0.2700 -0.2232 -…	157 216 273 423 450 497 669 849 959 1075 1112 1176 1239 1569 1577 1644 1874 1962 2600 2765 2943 3186 3619 4048 4073 4257 4358 4372 4670 4820 5103 5263 6060 6125 6254 6630 6760 6794 7247 7291 7417 8216 9074 9520 9666 9706 10038 10146 10287 10445 10659 10694 10813 11305 11391 11995 12000 12135 12161 12227 12459 12782 12876 13055 13648 14028 14202 14260 14484 14548 14706 14758 14810 14854 14945 1525…	0.0283 0.0533 0.0746 0.0881 0.1048 0.1201 0.1289 0.1362 0.1446 0.1520 0.1617 0.1703 0.1786 0.1776 0.1863 0.1931 0.1943 0.1996 0.1871 0.1888 0.1898 0.1886 0.1812 0.1736 0.1782 0.1778 0.1799 0.1846 0.1805 0.1809 0.1769 0.1766 0.1565 0.1585 0.1585 0.1508 0.1504 0.1530 0.1426 0.1446 0.1440 0.1227 0.0993 0.0882 0.0862 0.0873 0.0795 0.0783 0.0762 0.0734 0.0688 0.0697 0.0680 0.0547 0.0537 0.0368 0.0381 …	25264	-0.4275
none	real	descending	None	1000	GSEA.PN2CT_collapsed.rnk	na_as_pre_ranked	gene_sets.gmt#MEK_UP.V1_DN	-0.2779	-0.8839	0.6279	0.7455	1	ftp.broadinstitute.org://pub/gsea/annotations_versioned/Human_ENSEMBL_Gene_ID_MSigDB.v7.2.chip	0.2055 -0.4334 0.3431 -0.2390 -0.4669 -0.2748 -0.2962 -0.3135 -0.3368 -0.2579 -0.3419 0.2679 -0.3797 -0.2643 -0.3568 -0.3766 -0.2910 -0.2689 0.2313 -0.2033 0.3277 -0.3830 -0.4011 -0.2055 -0.2880 -0.2866 -0.2850 -0.2212 -0.2791 0.2598 0.1961 -0.2697 -0.2533 -0.3205 -0.2588 -0.2343 -0.4369 -0.3005 -0.2821 0.2114 -0.1645 -0.2997 -0.2710 0.2299 -0.3875 -0.3080 -0.3787 0.2397 0.2305 -0.2176 0.1729 -0.…	173 224 253 484 531 878 950 985 1112 1288 1581 1851 1929 1962 2157 2195 2831 2936 3317 3326 3509 3563 4914 5332 5716 5843 6034 6221 6272 6295 6703 6952 7058 7108 7252 7394 7417 7494 7834 8149 8556 8941 9118 9518 9780 9800 10636 10809 11028 11170 11198 11285 11372 11687 11706 11853 11946 12589 12765 13370 13394 13481 13594 13715 13924 13999 14296 14613 14636 14881 15550 16159 16160 16227 16246 162…	0.0276 0.0535 0.0780 0.0888 0.1045 0.1070 0.1173 0.1284 0.1359 0.1411 0.1417 0.1422 0.1483 0.1557 0.1578 0.1645 0.1522 0.1558 0.1506 0.1567 0.1573 0.1618 0.1258 0.1178 0.1106 0.1112 0.1096 0.1081 0.1107 0.1141 0.1056 0.1017 0.1021 0.1042 0.1034 0.1025 0.1053 0.1064 0.0993 0.0929 0.0835 0.0747 0.0720 0.0625 0.0570 0.0588 0.0355 0.0322 0.0274 0.0249 0.0259 0.0251 0.0242 0.0162 0.0172 0.0143 0.0129 …	26821	-0.5323
none	real	descending	None	1000	GSEA.PN2CT_collapsed.rnk	na_as_pre_ranked	gene_sets.gmt#HALLMARK_HEDGEHOG_SIGNALING	-0.3243	-0.8683	0.5983	0.7696	1	ftp.broadinstitute.org://pub/gsea/annotations_versioned/Human_ENSEMBL_Gene_ID_MSigDB.v7.2.chip	-0.5653 0.3549 -0.2442 -0.5707 0.3141 -0.2572 -0.1916 -0.3746 -0.1738 -0.4627 -0.2318 -0.3977 -0.5310 -0.2396 -0.4848 -0.5091 0.2707 -0.4965 -0.2756 -0.3178 -0.2271 -0.3327 -0.3655 0.2522 -0.3193 0.3975 0.3349 0.2934 0.2992 0.2800 -0.4374 -0.3918 -0.2657	152 369 1038 1045 1154 1185 1347 5037 5505 5952 6028 7102 10588 12883 13191 17046 19886 20669 22838 23658 23679 25800 26180 26285 28157 28384 28387 30211 30231 30398 30724 31639 31645 32134 32164 32488	0.1082 0.1643 0.1806 0.2168 0.2480 0.2810 0.3079 0.2115 0.2116 0.2113 0.2223 0.2009 0.1018 0.0359 0.0297 -0.0856 -0.1661 -0.1831 -0.2383 -0.2513 -0.2401 -0.2879 -0.2821 -0.2678 -0.3015 -0.2847 -0.2611 -0.2842 -0.2525 -0.2243 -0.1984 -0.1801 -0.1342 -0.0936 -0.0385 0.0186	28156	-0.6448
none	real	descending	None	1000	GSEA.PN2CT_collapsed.rnk	na_as_pre_ranked	gene_sets.gmt#GCNP_SHH_UP_EARLY.V1_UP	-0.2665	-0.8532	0.6895	0.7922	1	ftp.broadinstitute.org://pub/gsea/annotations_versioned/Human_ENSEMBL_Gene_ID_MSigDB.v7.2.chip	-0.1963 -0.2141 -0.2101 -0.3183 0.2355 -0.2069 -0.2911 -0.4512 0.3982 -0.4530 -0.3414 -0.3504 0.2400 -0.2758 -0.3221 -0.3571 0.2700 0.3103 -0.2294 -0.2481 -0.4437 -0.3053 -0.3070 -0.2578 0.2567 -0.2744 0.2700 -0.2845 -0.4454 -0.2153 -0.5419 -0.3953 -0.284	331 380 549 697 807 1037 1051 1103 1603 1851 1984 2228 2241 2558 2585 2779 3471 3823 3833 3877 3975 4402 4678 4918 5383 5477 6166 6531 6537 7310 7408 7409 7597 7922 8020 8146 8214 8535 8808 8958 9158 9325 9365 9824 9915 10189 10341 10606 10673 11387 11609 11624 11687 11699 11758 11908 12127 12379 13021 13584 13834 13961 14170 14433 14702 14822 14837 14929 15058 15269 15532 15637 16329 16331 16475…	0.0143 0.0356 0.0494 0.0614 0.0735 0.0799 0.0927 0.1041 0.0996 0.1018 0.1073 0.1088 0.1172 0.1159 0.1233 0.1254 0.1114 0.1073 0.1137 0.1189 0.1225 0.1156 0.1131 0.1116 0.1027 0.1051 0.0889 0.0823 0.0866 0.0671 0.0680 0.0719 0.0700 0.0638 0.0644 0.0642 0.0656 0.0592 0.0542 0.0529 0.0499 0.0478 0.0496 0.0384 0.0384 0.0326 0.0304 0.0247 0.0250 0.0053 0.0004 0.0018 0.0017 0.0031 0.0031 0.0002 -0.0048…	23493	-0.3242
none	real	descending	None	1000	GSEA.PN2CT_collapsed.rnk	na_as_pre_ranked	gene_sets.gmt#CRX_NRL_DN.V1_UP	-0.2762	-0.8523	0.6729	0.7856	1	ftp.broadinstitute.org://pub/gsea/annotations_versioned/Human_ENSEMBL_Gene_ID_MSigDB.v7.2.chip	-0.3177 -0.4547 0.2407 -0.2941 0.2327 -0.3533 -0.2549 -0.3614 -0.3194 -0.3395 -0.2667 -0.3569 -0.3209 -0.3438 -0.5323 -0.3385 -0.2698 -0.3241 -0.2795 -0.2425 0.1835 -0.2304 -0.3171 -0.2081 -0.2839 0.2845 0.2344 -0.2537 0.2352 -0.3346 -0.2383 0.2274 -0.382	229 246 377 415 419 517 550 563 710 820 1188 1220 1553 1661 2107 2181 2195 2580 2949 4028 4327 4465 5028 5105 5287 6141 6687 6749 6787 7093 7823 8086 8382 8443 8467 9235 9628 9788 10009 10127 10168 10329 11552 11708 11822 12253 12404 12429 12726 12758 12824 13093 13167 13218 13273 13302 13399 13426 13986 14072 14261 14824 15160 16399 16523 16770 16791 17482 18836 18901 19215 19252 19293 19474 195…	0.0231 0.0515 0.0700 0.0902 0.1114 0.1277 0.1453 0.1632 0.1748 0.1866 0.1877 0.1987 0.1993 0.2063 0.2018 0.2084 0.2168 0.2132 0.2096 0.1832 0.1802 0.1820 0.1704 0.1735 0.1733 0.1521 0.1398 0.1422 0.1452 0.1400 0.1215 0.1170 0.1115 0.1130 0.1156 0.0953 0.0862 0.0841 0.0800 0.0790 0.0802 0.0778 0.0425 0.0396 0.0378 0.0263 0.0232 0.0239 0.0162 0.0166 0.0159 0.0089 0.0078 0.0074 0.0069 0.0071 0.0052 …	27256	-0.5673
none	real	descending	None	1000	GSEA.PN2CT_collapsed.rnk	na_as_pre_ranked	gene_sets.gmt#KRAS.50_UP.V1_DN	-0.3072	-0.8427	0.6134	0.7971	1	ftp.broadinstitute.org://pub/gsea/annotations_versioned/Human_ENSEMBL_Gene_ID_MSigDB.v7.2.chip	0.2473 -0.4032 -0.3677 -0.2802 -0.5868 -0.3757 -0.2305 -0.3402 -0.4214 -0.4072 0.2579 -0.5892 -0.2180 -0.2679 -0.3935 -0.2204 -0.3533 -0.2314 -0.3893 -0.4376 -0.3541 -0.2539 -0.4869 -0.3859 0.3122 -0.3024 0.2524 -0.4707 -0.4166 -0.3093 0.2539 0.3632 0.4189 0.3049 -0.3175 -0.4360 0.2394 -0.4072 0.2481 -0.5051 0.2151 0.3558 -0.3769 -0.3484 -0.5916 0.3589 -0.2364 0.3426 0.2995 -0.3642 -0.3492 -0.305…	304 392 1546 1592 2189 5550 5743 8524 9098 9102 9112 10226 11029 13520 13601 14197 14493 18082 19023 19145 19197 20254 21334 21589 21792 22773 22889 23100 23590 23684 23759 25362 25547 26012 26441 26609 27553 27794 28777 28953 29107 30763 31284 31970 32576 32689	0.0691 0.1348 0.1331 0.1642 0.1734 0.0875 0.0969 0.0230 0.0152 0.0245 0.0337 0.0076 -0.0102 -0.0824 -0.0819 -0.0977 -0.1048 -0.2104 -0.2342 -0.2331 -0.2298 -0.2551 -0.2791 -0.2776 -0.2742 -0.2924 -0.2842 -0.2785 -0.2803 -0.2699 -0.2588 -0.2901 -0.2781 -0.2734 -0.2663 -0.2509 -0.2560 -0.2390 -0.2407 -0.2171 -0.1923 -0.2020 -0.1715 -0.1345 -0.0734 0.0126	25361	-0.4331
none	real	descending	None	1000	GSEA.PN2CT_collapsed.rnk	na_as_pre_ranked	gene_sets.gmt#EIF4E_UP	-0.2725	-0.8336	0.6901	0.8068	1	ftp.broadinstitute.org://pub/gsea/annotations_versioned/Human_ENSEMBL_Gene_ID_MSigDB.v7.2.chip	-0.3925 -0.3035 -0.3417 -0.2733 -0.2736 -0.2964 -0.5863 -0.3676 0.1817 -0.4176 -0.2628 -0.2850 -0.3075 -0.2983 -0.2132 0.2184 0.1817 -0.4327 -0.5266 0.2778 -0.5006 -0.2128 -0.2269 -0.2288 -0.3642 -0.3198 -0.2507 -0.5075 0.2828 0.3256 -0.2886 -0.1712 0.220	117 344 1122 1493 2013 3052 4159 4609 4905 4992 5364 5744 6082 6804 7248 7295 7615 7639 8322 8533 8551 9114 9380 9444 9677 9839 10002 10050 10648 10734 10823 11132 11734 11777 12036 12112 12719 12727 13453 13482 13529 13860 14146 14337 14345 14615 14853 15477 15566 15596 16231 16974 17059 17534 17747 17799 18010 19146 19541 19657 19884 20175 20570 20988 21509 21794 21932 22786 22877 23627 23715 2…	0.0824 0.1172 0.1160 0.1241 0.1247 0.1063 0.0838 0.0805 0.0815 0.0887 0.0867 0.0839 0.0820 0.0676 0.0611 0.0665 0.0635 0.0693 0.0547 0.0541 0.0594 0.0478 0.0449 0.0481 0.0459 0.0458 0.0455 0.0486 0.0345 0.0358 0.0370 0.0313 0.0161 0.0179 0.0129 0.0134 -0.0027 -0.0005 -0.0207 -0.0198 -0.0194 -0.0279 -0.0353 -0.0399 -0.0389 -0.0461 -0.0526 -0.0713 -0.0738 -0.0746 -0.0937 -0.1155 -0.1173 -0.1304 -0.…	27136	-0.558
none	real	descending	None	1000	GSEA.PN2CT_collapsed.rnk	na_as_pre_ranked	gene_sets.gmt#PDGF_UP.V1_DN	-0.2671	-0.8306	0.6957	0.8046	1	ftp.broadinstitute.org://pub/gsea/annotations_versioned/Human_ENSEMBL_Gene_ID_MSigDB.v7.2.chip	-0.5170 -0.3570 -0.3502 -0.2992 -0.4354 -0.2672 -0.3067 -0.3413 -0.1995 -0.5050 0.3944 -0.2128 -0.2455 0.3495 -0.2413 -0.1995 -0.2811 -0.2925 -0.2194 -0.4211 0.3675 -0.2923 -0.3499 -0.3573 0.2964 -0.4383 -0.3785 0.1945 -0.2316 -0.2644 -0.3325 -0.3365 -0.4	274 344 431 520 628 629 738 750 1050 1271 2028 2085 2356 2668 3140 3490 3713 4301 4670 4675 5178 5418 5654 6414 6532 6729 6889 7105 7285 7546 8797 8800 8958 9197 9661 9981 10591 10643 10749 10777 10943 11052 11143 11790 12445 12447 13271 13581 13672 14172 14400 14886 14914 15231 15441 15459 15524 16251 16770 16951 16959 17098 17399 17747 17751 18128 18249 18418 18599 18891 19222 19618 19787 19795…	0.0233 0.0487 0.0707 0.0905 0.1072 0.1272 0.1425 0.1606 0.1669 0.1740 0.1618 0.1707 0.1724 0.1723 0.1665 0.1639 0.1650 0.1543 0.1499 0.1566 0.1477 0.1465 0.1452 0.1274 0.1290 0.1280 0.1280 0.1262 0.1253 0.1218 0.0876 0.0913 0.0902 0.0865 0.0757 0.0690 0.0532 0.0543 0.0537 0.0555 0.0530 0.0521 0.0517 0.0341 0.0160 0.0176 -0.0060 -0.0143 -0.0159 -0.0302 -0.0364 -0.0506 -0.0510 -0.0603 -0.0665 -0.06…	28296	-0.6587
none	real	descending	None	1000	GSEA.PN2CT_collapsed.rnk	na_as_pre_ranked	gene_sets.gmt#ESC_J1_UP_LATE.V1_DN	-0.2647	-0.8299	0.7516	0.7979	1	ftp.broadinstitute.org://pub/gsea/annotations_versioned/Human_ENSEMBL_Gene_ID_MSigDB.v7.2.chip	-0.3432 -0.3025 -0.2052 -0.2360 -0.2457 0.2076 0.2513 -0.3445 -0.2960 0.2752 0.2194 -0.3351 -0.2678 -0.3262 -0.2234 0.3264 0.2667 -0.2092 0.2987 0.2412 0.2294 0.2033 -0.3385 -0.4123 -0.3914 0.2298 -0.3982 0.2993 -0.3558 -0.3235 0.3184 -0.3493 -0.4192 -0.4	130 188 344 374 441 484 497 548 594 606 670 1050 1076 1545 1583 1725 2332 2605 2947 4085 4131 4503 4820 4953 5425 5496 5801 5814 6287 6817 7363 7438 7665 8117 8463 8621 8739 8771 8801 9024 9150 9431 9695 9986 10179 10462 10511 10734 10788 11135 11162 11387 11613 11632 11790 11833 11943 12035 12394 12630 12669 12942 13023 13218 13317 13385 13530 13605 13673 13761 13822 13825 13845 14864 15095 1553…	0.0339 0.0609 0.0759 0.0939 0.1093 0.1247 0.1407 0.1548 0.1684 0.1827 0.1946 0.1941 0.2041 0.1989 0.2065 0.2107 0.1994 0.1979 0.1939 0.1646 0.1685 0.1622 0.1573 0.1580 0.1480 0.1502 0.1450 0.1487 0.1382 0.1257 0.1123 0.1133 0.1095 0.0987 0.0911 0.0890 0.0881 0.0899 0.0917 0.0875 0.0863 0.0802 0.0745 0.0679 0.0641 0.0575 0.0580 0.0531 0.0533 0.0445 0.0454 0.0402 0.0349 0.0358 0.0325 0.0326 0.0307 …	25077	-0.4145
none	real	descending	None	1000	GSEA.PN2CT_collapsed.rnk	na_as_pre_ranked	gene_sets.gmt#KRAS.DF.V1_DN	-0.2575	-0.8286	0.7284	0.7925	1	ftp.broadinstitute.org://pub/gsea/annotations_versioned/Human_ENSEMBL_Gene_ID_MSigDB.v7.2.chip	-0.4765 -0.3433 -0.3064 -0.2001 -0.2698 -0.3521 -0.4418 -0.3351 -0.2431 0.2957 -0.4158 -0.2793 -0.3018 -0.3451 -0.4048 -0.2911 -0.3198 -0.2338 -0.2054 -0.3082 -0.2388 -0.3282 -0.3105 -0.2476 0.3074 -0.2523 -0.2994 0.2323 -0.3218 -0.4298 -0.2307 -0.3037 -0	102 213 221 230 268 324 416 606 709 813 1006 1022 1045 1062 1273 1603 1644 1689 1860 2085 2401 2559 2605 2636 3317 3383 3430 3773 4199 4212 4262 5218 5256 5301 5611 5645 5756 5786 6010 6218 6251 6547 6567 7102 7252 7275 7496 7654 7850 8063 8437 8711 8722 8766 9334 9398 9587 9668 9981 10427 10504 10506 10809 10934 11216 11450 11505 11562 11813 11914 12047 12221 12335 12593 12796 12802 12951 13058 …	0.0356 0.0544 0.0759 0.0966 0.1147 0.1300 0.1423 0.1488 0.1570 0.1645 0.1680 0.1769 0.1854 0.1940 0.1958 0.1932 0.1992 0.2050 0.2066 0.2061 0.2024 0.2033 0.2076 0.2123 0.1965 0.1995 0.2029 0.1971 0.1885 0.1925 0.1953 0.1700 0.1726 0.1749 0.1691 0.1715 0.1716 0.1742 0.1708 0.1677 0.1699 0.1640 0.1665 0.1531 0.1513 0.1533 0.1493 0.1471 0.1437 0.1398 0.1308 0.1247 0.1267 0.1276 0.1124 0.1125 0.1088 …	28072	-0.6364
none	real	descending	None	1000	GSEA.PN2CT_collapsed.rnk	na_as_pre_ranked	gene_sets.gmt#CSR_LATE_UP.V1_DN	-0.2588	-0.8201	0.7045	0.8006	1	ftp.broadinstitute.org://pub/gsea/annotations_versioned/Human_ENSEMBL_Gene_ID_MSigDB.v7.2.chip	-0.5402 -0.2172 -0.2356 -0.3094 0.3047 -0.3833 0.3161 -0.3792 0.4801 -0.4185 -0.3141 -0.2805 -0.2227 -0.2585 -0.3123 -0.3287 -0.4316 -0.3640 -0.3164 -0.3135 0.2596 -0.3412 -0.2678 -0.3475 -0.3754 -0.2971 0.2567 -0.4194 -0.4285 -0.2087 -0.4225 -0.2833 -0.3	161 225 391 423 442 494 659 660 834 940 952 1038 1190 1267 1288 1512 1567 1726 1755 1993 2180 2566 3214 3360 3461 3803 4302 4626 4720 5064 5177 5612 5837 6034 6169 6962 7056 7107 7639 7888 8126 8206 8242 8550 9212 10108 10128 10226 10686 11052 11207 11271 12423 12432 12611 12765 12942 13304 14138 14504 14606 16256 16794 16849 17215 17262 18201 18485 19244 19469 19656 19948 20312 20353 20719 20871…	0.0296 0.0551 0.0699 0.0881 0.1062 0.1223 0.1323 0.1472 0.1554 0.1648 0.1768 0.1861 0.1925 0.2008 0.2108 0.2138 0.2217 0.2259 0.2341 0.2352 0.2375 0.2331 0.2199 0.2218 0.2250 0.2206 0.2109 0.2063 0.2087 0.2032 0.2046 0.1960 0.1936 0.1919 0.1920 0.1716 0.1724 0.1745 0.1618 0.1575 0.1534 0.1541 0.1561 0.1498 0.1324 0.1075 0.1092 0.1085 0.0966 0.0874 0.0845 0.0843 0.0507 0.0518 0.0476 0.0441 0.0399 …	26950	-0.5418
none	real	descending	None	1000	GSEA.PN2CT_collapsed.rnk	na_as_pre_ranked	gene_sets.gmt#HALLMARK_APICAL_JUNCTION	-0.2476	-0.8069	0.7886	0.8164	1	ftp.broadinstitute.org://pub/gsea/annotations_versioned/Human_ENSEMBL_Gene_ID_MSigDB.v7.2.chip	-0.3080 -0.2284 0.2555 0.2515 -0.3018 -0.2345 -0.3162 -0.2657 0.3270 -0.2657 -0.3226 -0.2099 -0.2696 -0.1896 -0.2218 -0.2316 -0.2004 -0.2037 -0.3114 0.2855 -0.2750 0.2385 -0.2335 -0.2484 -0.3114 -0.2865 -0.2458 -0.2711 0.3012 0.3062 -0.3311 -0.5034 0.2415	188 366 432 538 585 630 631 640 844 855 910 1019 1046 1220 1262 1267 1310 1321 1370 1386 1392 1475 1583 1687 1693 1734 1741 2241 2441 2582 2598 2724 3299 3339 3701 3831 3986 4843 4918 4988 5013 5115 5703 5933 6026 6104 6337 6347 6457 6477 6531 6565 6627 6647 6732 6774 7434 7770 7803 8307 8352 8856 9160 9432 9471 9732 10355 10373 10437 10533 10588 11038 11244 11502 11674 11684 11697 11995 12001 12…	0.0192 0.0302 0.0435 0.0540 0.0655 0.0766 0.0889 0.1010 0.1056 0.1161 0.1247 0.1311 0.1398 0.1432 0.1506 0.1591 0.1662 0.1743 0.1811 0.1888 0.1968 0.2023 0.2067 0.2110 0.2182 0.2243 0.2314 0.2225 0.2225 0.2241 0.2295 0.2314 0.2191 0.2230 0.2169 0.2177 0.2176 0.1957 0.1976 0.1995 0.2027 0.2036 0.1894 0.1859 0.1866 0.1876 0.1838 0.1868 0.1867 0.1894 0.1909 0.1931 0.1943 0.1969 0.1974 0.1992 0.1819 …	28177	-0.6467
none	real	descending	None	1000	GSEA.PN2CT_collapsed.rnk	na_as_pre_ranked	gene_sets.gmt#MTOR_UP.N4.V1_DN	-0.2405	-0.7781	0.8189	0.8583	1	ftp.broadinstitute.org://pub/gsea/annotations_versioned/Human_ENSEMBL_Gene_ID_MSigDB.v7.2.chip	-0.2305 -0.2663 -0.2604 0.2096 -0.2736 -0.2486 -0.2455 -0.1781 -0.2374 -0.2513 -0.2333 -0.3444 -0.3927 -0.3278 -0.3029 -0.3812 -0.2944 -0.4407 -0.3887 -0.2826 0.2609 -0.4474 -0.3053 -0.4077 -0.3533 -0.2881 -0.2174 -0.2309 -0.2287 -0.2714 -0.3360 -0.4046 0	225 460 479 697 962 1373 1402 1848 1851 1879 1965 2042 2087 2149 2314 2487 2613 2784 2870 3043 3078 3222 3290 3813 4200 4302 6366 6799 6946 6962 7288 7565 7566 7642 7835 7931 8336 8556 8626 8687 9230 9944 10298 10535 11054 11057 11308 11391 11442 11771 11887 11964 12277 12334 12378 12517 12601 13039 13132 13290 13348 13377 13675 13750 13763 13797 14188 14258 14288 14599 15079 15138 15202 15261 15…	0.0249 0.0390 0.0592 0.0696 0.0759 0.0753 0.0861 0.0826 0.0926 0.1017 0.1089 0.1161 0.1242 0.1316 0.1355 0.1389 0.1435 0.1464 0.1518 0.1543 0.1609 0.1640 0.1694 0.1603 0.1550 0.1583 0.1003 0.0915 0.0914 0.0952 0.0893 0.0849 0.0888 0.0903 0.0883 0.0892 0.0804 0.0772 0.0785 0.0800 0.0667 0.0478 0.0396 0.0348 0.0212 0.0233 0.0177 0.0172 0.0177 0.0095 0.0077 0.0071 -0.0008 -0.0010 -0.0008 -0.0035 -0.…	28154	-0.6447
none	real	descending	None	1000	GSEA.PN2CT_collapsed.rnk	na_as_pre_ranked	gene_sets.gmt#HALLMARK_FATTY_ACID_METABOLISM	-0.2366	-0.7498	0.8559	0.8949	1	ftp.broadinstitute.org://pub/gsea/annotations_versioned/Human_ENSEMBL_Gene_ID_MSigDB.v7.2.chip	0.2272 0.4562 -0.3398 -0.2258 -0.4679 -0.2460 -0.1877 -0.3452 0.2786 -0.1887 -0.4229 -0.2474 -0.2564 0.2620 0.2944 -0.4177 -0.3366 -0.3673 -0.5484 -0.3420 -0.2149 -0.3927 -0.3174 -0.3401 -0.4320 0.3066 -0.1780 0.2475 -0.4551 -0.2253 -0.2673 -0.4518 -0.3109 0.2605 -0.3733 -0.2292 -0.2303 -0.3634 -0.3427 -0.2846 -0.2753 -0.2514 -0.2930 -0.2684 -0.2553 -0.3404 0.2618 -0.3238 -0.3109 -0.3355 -0.2753 …	233 338 511 542 553 562 686 726 1053 1124 1984 2717 2884 3194 3619 3816 3853 4905 5094 5191 5202 5266 5398 5429 5754 5800 5949 6034 6699 7100 7202 7496 8207 8514 8594 9095 9205 9321 9391 9444 9651 10207 10327 10355 10560 10732 11099 11293 11364 11634 12135 12942 12962 13005 13028 13034 13073 13092 13220 13426 13458 13674 13859 13940 13960 14104 14412 14531 14533 14549 14923 15063 15149 15231 1530…	0.0254 0.0482 0.0642 0.0838 0.1037 0.1234 0.1376 0.1538 0.1582 0.1698 0.1539 0.1403 0.1436 0.1421 0.1366 0.1378 0.1438 0.1181 0.1183 0.1213 0.1268 0.1307 0.1324 0.1371 0.1326 0.1366 0.1373 0.1400 0.1245 0.1167 0.1179 0.1132 0.0954 0.0897 0.0909 0.0790 0.0790 0.0787 0.0798 0.0814 0.0781 0.0640 0.0630 0.0648 0.0611 0.0583 0.0495 0.0457 0.0457 0.0395 0.0260 0.0029 0.0036 0.0037 0.0043 0.0054 0.0056 …	24315	-0.3691
none	real	descending	None	1000	GSEA.PN2CT_collapsed.rnk	na_as_pre_ranked	gene_sets.gmt#AKT_UP.V1_DN	-0.2322	-0.7484	0.8648	0.8887	1	ftp.broadinstitute.org://pub/gsea/annotations_versioned/Human_ENSEMBL_Gene_ID_MSigDB.v7.2.chip	-0.4367 -0.2648 -0.2280 -0.2708 0.2444 -0.2742 -0.2410 -0.3814 -0.3816 0.2993 -0.3238 -0.4266 -0.2181 -0.2139 -0.3717 -0.3543 -0.4095 -0.4034 -0.2438 -0.3799 0.2991 -0.4396 -0.3785 -0.2136 -0.3747 -0.4581 0.2001 -0.3742 -0.3309 0.3115 -0.2412 -0.4159 -0.3	130 443 530 590 698 702 818 884 910 1068 1085 1107 1188 1288 1400 1512 1606 1876 1947 2021 2204 2379 2503 2665 2732 2936 2943 2982 3071 3179 3214 3401 3594 4149 4153 4204 4466 4610 4844 5028 5496 5730 5892 6140 6166 6442 6946 6964 7081 7285 7768 7993 8214 8941 8954 8997 9287 9303 9546 9570 9616 9795 9867 10179 11001 11372 11588 11613 12429 12453 12832 12996 13023 13235 13456 13506 13621 13764 138…	0.0315 0.0383 0.0506 0.0628 0.0723 0.0850 0.0933 0.1027 0.1131 0.1185 0.1281 0.1375 0.1446 0.1508 0.1563 0.1614 0.1668 0.1661 0.1714 0.1764 0.1777 0.1790 0.1817 0.1831 0.1873 0.1870 0.1928 0.1975 0.2006 0.2030 0.2076 0.2074 0.2068 0.1949 0.1997 0.2030 0.1997 0.2000 0.1973 0.1961 0.1859 0.1827 0.1816 0.1778 0.1807 0.1758 0.1637 0.1664 0.1660 0.1629 0.1511 0.1471 0.1431 0.1235 0.1256 0.1268 0.1203 …	27539	-0.5905
none	real	descending	None	1000	GSEA.PN2CT_collapsed.rnk	na_as_pre_ranked	gene_sets.gmt#HALLMARK_INTERFERON_ALPHA_RESPONSE	-0.248	-0.7396	0.8621	0.8942	1	ftp.broadinstitute.org://pub/gsea/annotations_versioned/Human_ENSEMBL_Gene_ID_MSigDB.v7.2.chip	-0.2233 0.1861 -0.3480 0.2281 -0.2476 -0.3443 0.2691 0.4523 0.2648 -0.3451 -0.4088 -0.5773 -0.3183 -0.3744 0.2266 -0.3100 -0.1928 -0.2989 -0.2967 -0.4045 -0.3651 -0.2490 -0.2248 -0.2031 -0.4096 0.2196 -0.4378 0.3589 -0.2959 -0.2869 -0.3402 0.2563 -0.3110	414 777 807 1947 2050 2098 2176 2347 4117 4161 4799 5263 6034 6062 6198 8510 9587 9777 9829 9830 10043 10146 10693 10988 11193 12493 12589 13481 13594 13924 14063 14291 14703 14769 14849 14968 14977 15149 15290 15501 16459 16643 16934 17109 17173 17362 17459 17632 17654 17778 18115 18190 18473 18481 18715 18988 19468 19482 19920 20605 20941 20963 21033 21420 21500 21594 21976 22382 22989 23434 23…	0.0344 0.0574 0.0898 0.0758 0.0927 0.1110 0.1280 0.1414 0.1015 0.1138 0.1070 0.1045 0.0916 0.1011 0.1072 0.0444 0.0180 0.0182 0.0225 0.0283 0.0276 0.0300 0.0183 0.0140 0.0122 -0.0241 -0.0239 -0.0487 -0.0500 -0.0582 -0.0607 -0.0661 -0.0775 -0.0785 -0.0800 -0.0828 -0.0822 -0.0868 -0.0906 -0.0968 -0.1255 -0.1305 -0.1385 -0.1427 -0.1435 -0.1479 -0.1495 -0.1531 -0.1521 -0.1540 -0.1621 -0.1621 -0.1681 …	28208	-0.65
none	real	descending	None	1000	GSEA.PN2CT_collapsed.rnk	na_as_pre_ranked	gene_sets.gmt#ERBB2_UP.V1_DN	-0.2256	-0.7293	0.902	0.9008	1	ftp.broadinstitute.org://pub/gsea/annotations_versioned/Human_ENSEMBL_Gene_ID_MSigDB.v7.2.chip	-0.3572 -0.2942 -0.4475 -0.2065 0.3018 -0.3033 -0.3058 -0.2222 -0.3692 0.1779 0.3572 -0.3411 0.3433 -0.4305 -0.3783 -0.3296 -0.2528 -0.3518 -0.4066 -0.2478 -0.2723 -0.3809 -0.3523 -0.2877 -0.2809 -0.3725 0.1943 -0.2779 -0.3819 0.2120 -0.1856 0.2431 -0.360	166 173 484 531 887 1040 1112 1183 1288 1433 1441 1721 1851 1929 1962 2157 2173 2243 2736 2769 2829 2831 2900 3005 3317 3326 3563 4388 4774 5332 5716 5738 5834 6028 6272 6295 6627 6703 6826 7058 7252 7394 7417 7494 7607 7684 7834 7971 8149 8538 8541 9435 9518 9780 9922 10427 10526 10809 11028 11170 11285 11347 11372 11485 11706 11853 12391 12436 12555 12655 12914 13274 13370 13464 13473 13594 137…	0.0278 0.0595 0.0674 0.0825 0.0844 0.0912 0.1001 0.1086 0.1156 0.1209 0.1304 0.1307 0.1351 0.1410 0.1482 0.1500 0.1572 0.1627 0.1546 0.1604 0.1654 0.1721 0.1766 0.1799 0.1766 0.1825 0.1813 0.1614 0.1547 0.1424 0.1350 0.1387 0.1400 0.1383 0.1349 0.1382 0.1319 0.1333 0.1332 0.1297 0.1272 0.1263 0.1289 0.1299 0.1297 0.1306 0.1293 0.1282 0.1259 0.1170 0.1198 0.0951 0.0951 0.0895 0.0875 0.0743 0.0733 …	26331	-0.4977
none	real	descending	None	1000	GSEA.PN2CT_collapsed.rnk	na_as_pre_ranked	gene_sets.gmt#MYC_UP.V1_UP	-0.2115	-0.6766	0.9435	0.9527	1	ftp.broadinstitute.org://pub/gsea/annotations_versioned/Human_ENSEMBL_Gene_ID_MSigDB.v7.2.chip	-0.2755 -0.4122 -0.4956 0.2215 -0.2223 0.3167 -0.3168 -0.3996 -0.3157 -0.2869 -0.2167 -0.2511 -0.4292 -0.4312 0.2546 -0.5311 -0.2808 -0.2922 -0.4047 -0.3063 -0.2004 -0.4172 0.2611 -0.3399 -0.2648 -0.3547 -0.2746 -0.2747 -0.2944 -0.3183 -0.3519 0.2160 -0.2	164 168 441 511 945 1165 1378 1401 1468 1820 1825 1901 2397 3123 3179 3222 4083 4240 4958 5080 5256 5496 5744 5749 6274 6288 6525 6576 6696 6835 7317 7681 8102 8163 8433 8551 8702 8728 9024 9042 9046 9065 9150 9450 9496 9520 9630 9756 9894 9934 10361 10526 10598 10820 11041 11181 11351 11414 11493 11526 11936 11937 11969 12504 12742 13170 13186 13554 13703 13797 13812 14056 14119 14190 14282 1432…	0.0357 0.0758 0.0897 0.1083 0.1099 0.1165 0.1222 0.1335 0.1432 0.1430 0.1532 0.1611 0.1550 0.1407 0.1468 0.1531 0.1337 0.1355 0.1196 0.1218 0.1221 0.1203 0.1181 0.1232 0.1122 0.1166 0.1141 0.1172 0.1182 0.1184 0.1079 0.1008 0.0918 0.0937 0.0891 0.0890 0.0879 0.0906 0.0849 0.0877 0.0909 0.0936 0.0943 0.0883 0.0899 0.0923 0.0919 0.0910 0.0897 0.0913 0.0809 0.0784 0.0787 0.0743 0.0698 0.0677 0.0646 …	24521	-0.3808
none	real	descending	None	1000	GSEA.PN2CT_collapsed.rnk	na_as_pre_ranked	gene_sets.gmt#PTEN_DN.V2_DN	-0.2053	-0.6307	0.9635	0.9785	1	ftp.broadinstitute.org://pub/gsea/annotations_versioned/Human_ENSEMBL_Gene_ID_MSigDB.v7.2.chip	0.2388 -0.3853 -0.2321 -0.2417 -0.5350 -0.4333 -0.2791 -0.2310 0.2732 -0.2346 -0.3152 -0.3461 -0.3489 -0.4330 -0.3486 -0.3245 -0.1966 0.2500 -0.2630 -0.1971 0.2415 -0.3477 -0.4943 -0.2170 -0.3058 -0.3407 0.2575 -0.5955 -0.3567 0.2484 0.3579 0.2324 0.2494 -0.4487 -0.2891 -0.5517 -0.4750 -0.2963 -0.3025 -0.3450 -0.2724 0.2122 -0.2685 -0.2108 -0.3796 -0.1964 -0.2635 -0.5639 0.4658 -0.4180 -0.2339 -0…	209 366 499 575 625 741 832 1017 1157 1229 2580 2668 2928 3053 3135 3317 3910 4093 4155 4247 4399 4820 4861 5151 5654 5689 6111 6265 6596 6605 6618 6760 6790 7020 7620 7835 7931 8784 9552 9617 9683 10038 10494 10963 11096 11169 11540 11710 12133 12183 12190 13101 13377 13750 13812 14016 14426 14698 15201 16188 16230 16303 16340 16345 16369 16619 16822 16862 17035 17234 17626 18397 18862 18952 191…	0.0316 0.0539 0.0732 0.0924 0.1114 0.1267 0.1419 0.1521 0.1627 0.1748 0.1435 0.1503 0.1515 0.1565 0.1627 0.1656 0.1553 0.1572 0.1628 0.1673 0.1698 0.1639 0.1694 0.1670 0.1578 0.1626 0.1555 0.1563 0.1514 0.1563 0.1611 0.1618 0.1659 0.1638 0.1500 0.1479 0.1493 0.1272 0.1073 0.1087 0.1100 0.1023 0.0913 0.0796 0.0780 0.0782 0.0692 0.0661 0.0552 0.0555 0.0571 0.0309 0.0238 0.0136 0.0128 0.0075 -0.0041…	25727	-0.4538
none	real	descending	None	1000	GSEA.PN2CT_collapsed.rnk	na_as_pre_ranked	gene_sets.gmt#YAP1_UP	-0.1767	-0.4868	0.9945	0.9988	1	ftp.broadinstitute.org://pub/gsea/annotations_versioned/Human_ENSEMBL_Gene_ID_MSigDB.v7.2.chip	0.3051 -0.4450 -0.2259 -0.1866 -0.3878 -0.6190 -0.4863 0.3322 -0.2178 0.2624 -0.3691 -0.7282 0.3304 -0.4494 -0.5487 -0.4030 -0.2936 -0.4969 -0.2502 -0.2335 -0.5961 -0.2504 -0.3109 -0.3316 0.2942 0.3031 -0.5003 -0.4375 -0.2229 -0.6546 -0.3835 -0.3031 -0.5972 -0.5965 -0.3731 -0.3370 0.1981 -0.4126 -0.2619 0.4088 0.2899 -0.4652 -0.2445 -0.4358 0.3883 0.1648 0.3254 0.2416 -0.4564 -0.3352 -0.2404 0.26…	1581 2553 3299 3309 4654 5021 5171 5606 5617 6450 7394 7796 9981 10686 10972 11031 11729 12796 13977 14519 14572 14807 16691 16900 17253 17348 17856 18298 18394 18414 18496 18601 19338 19678 19854 20369 21951 22612 24154 25255 25514 25861 26949 29345 30911 31355 31784	0.0067 0.0194 0.0336 0.0699 0.0593 0.0768 0.1001 0.1130 0.1387 0.1365 0.1278 0.1347 0.0821 0.0723 0.0746 0.0837 0.0715 0.0459 0.0143 0.0009 0.0022 -0.0026 -0.0583 -0.0627 -0.0705 -0.0704 -0.0814 -0.0892 -0.0862 -0.0809 -0.0772 -0.0740 -0.0877 -0.0885 -0.0839 -0.0879 -0.1192 -0.1206 -0.1434 -0.1484 -0.1271 -0.1069 -0.1039 -0.1251 -0.1024 -0.0372 0.0399	25254	-0.4268
none	real	descending	None	1000	GSEA.PN2CT_collapsed.rnk	na_as_pre_ranked	gene_sets.gmt#HALLMARK_OXIDATIVE_PHOSPHORYLATION	0.1281	0.4832	1	0.9991	1	ftp.broadinstitute.org://pub/gsea/annotations_versioned/Human_ENSEMBL_Gene_ID_MSigDB.v7.2.chip	-0.3998 -0.3038 -0.2307 -0.3814 -0.2757 -0.2721 -0.3129 -0.2497 -0.3239 -0.2818 0.2941 -0.3868 -0.2599 0.2305 -0.3904 -0.4051 0.2422 -0.2704 -0.3558 -0.2543 -0.2880 -0.2738 -0.1828 -0.1857 -0.2655 -0.2157 0.3867 0.2180 -0.2397 -0.2862 -0.3908 -0.3032 0.43	542 697 1354 1733 1946 2083 2142 2334 2914 3021 3266 3527 3686 3819 4517 4539 4683 4720 4905 5688 5874 5909 6332 6351 6579 6699 7100 7202 7422 7608 7690 7876 8015 8038 8207 8277 8305 8387 8458 8581 8594 8646 8723 8857 9391 9839 9903 10083 10327 10653 10732 10740 11131 11364 11388 11506 11629 11634 11664 11778 11910 12107 12135 12158 12211 12223 12508 12767 12910 12911 12942 13028 13048 13073 1313…	0.0123 0.0325 0.0300 0.0339 0.0418 0.0515 0.0634 0.0706 0.0646 0.0727 0.0762 0.0787 0.0842 0.0902 0.0780 0.0864 0.0909 0.0987 0.1017 0.0855 0.0873 0.0936 0.0877 0.0941 0.0938 0.0967 0.0907 0.0936 0.0928 0.0929 0.0961 0.0960 0.0972 0.1020 0.1021 0.1053 0.1096 0.1123 0.1153 0.1166 0.1212 0.1247 0.1273 0.1281 0.1163 0.1068 0.1089 0.1074 0.1037 0.0973 0.0983 0.1015 0.0927 0.0886 0.0908 0.0901 0.0891 …	8857	0.2471
none	real	descending	None	1000	GSEA.PN2CT_collapsed.rnk	na_as_pre_ranked	gene_sets.gmt#HALLMARK_DNA_REPAIR	0.1329	0.4835	1	1	1	ftp.broadinstitute.org://pub/gsea/annotations_versioned/Human_ENSEMBL_Gene_ID_MSigDB.v7.2.chip	-0.2426 -0.2132 0.3831 -0.3480 -0.4233 -0.2186 -0.3807 -0.2654 -0.1983 -0.3196 -0.5222 -0.2523 -0.2698 -0.3117 -0.3745 -0.2138 -0.3576 -0.2480 -0.3811 -0.3292 -0.2626 -0.3953 -0.3150 -0.2933 0.2721 0.2696 -0.4159 -0.3090 -0.2718 -0.2804 0.2320 -0.2748 -0.	1578 1776 1844 1860 1881 1894 1932 2248 2370 2716 3100 3372 3389 4031 4237 4257 4261 4262 4679 5104 5206 5526 5822 6218 6372 6537 7181 7322 7366 8274 8276 8581 9018 9318 9403 9751 9917 9953 9968 10091 10099 10244 10432 10510 10537 10673 10686 10788 10807 11057 11105 11168 11455 11460 11533 12002 12143 12282 12371 12428 12636 13084 13165 13366 13550 14098 14132 14154 14361 14399 14646 14753 14805 …	-0.0291 -0.0174 -0.0022 0.0145 0.0309 0.0475 0.0633 0.0692 0.0806 0.0842 0.0856 0.0899 0.1018 0.0936 0.0983 0.1086 0.1194 0.1303 0.1281 0.1249 0.1314 0.1308 0.1305 0.1268 0.1301 0.1329 0.1205 0.1231 0.1287 0.1072 0.1133 0.1099 0.1022 0.0984 0.1010 0.0953	6537	0.3407
none	real	descending	None	1000	GSEA.PN2CT_collapsed.rnk	na_as_pre_ranked	gene_sets.gmt#GLI1_UP.V1_DN	0.2952	0.7424	0.7074	0.9113	1	ftp.broadinstitute.org://pub/gsea/annotations_versioned/Human_ENSEMBL_Gene_ID_MSigDB.v7.2.chip	-0.2333 -0.7929 0.3965 -0.4872 -0.2849 -0.5206 -0.2938 0.4837 -0.4043 -0.3828 0.3617 0.2323 0.4838 0.2190 0.1953 -0.4538 -0.3914 -0.7931 0.4110 -0.7755 0.3680 -0.3151 0.2747 -0.3545 -0.2410 -0.5766 -0.2903 -0.5698 -0.4395 -0.3187 0.3315 -0.6052 0.1665 -0.	1789 1886 4851 5158 5229 7331 10208 11686 11966 16395 18780 20655 22636 24431 26682 26935 27566	0.0708 0.1888 0.1709 0.2299 0.2952 0.2806 0.2250 0.2026 0.2147 0.0824 0.0273 0.0011 -0.0130 -0.0064 0.0103 0.0903 0.1674	5229	0.416
none	real	descending	None	1000	GSEA.PN2CT_collapsed.rnk	na_as_pre_ranked	gene_sets.gmt#NRL_DN.V1_UP	0.2131	0.7708	0.8837	0.8765	1	ftp.broadinstitute.org://pub/gsea/annotations_versioned/Human_ENSEMBL_Gene_ID_MSigDB.v7.2.chip	-0.3771 -0.3049 -0.3445 -0.2785 -0.2599 -0.4270 -0.2140 -0.4471 -0.3090 -0.2540 -0.2569 -0.4143 0.2621 0.2153 -0.4263 0.2484 -0.3036 -0.4107 -0.4354 -0.2209 0.2117 -0.3733 0.2310 -0.4797 -0.2636 -0.3152 -0.3741 -0.1999 -0.3980 -0.3603 -0.2048 -0.2241 -0.3	217 246 419 486 517 710 820 1050 1188 1220 1405 1661 2107 2195 2317 2949 3436 4028 4247 4465 5028 5164 5562 5892 6139 6141 6687 6749 6787 7170 7563 7567 7823 8086 8382 8467 9627 9628 10009 10031 10168 10206 10289 10329 11552 11708 11822 12127 12404 12429 12758 12824 12916 13093 13167 13179 13218 13273 13302 13399 13426 13931 13986 14072 14214 14824 15060 15061 16399 16523 16770 17482 18028 18128 …	0.0309 0.0645 0.0847 0.1064 0.1284 0.1419 0.1566 0.1652 0.1757 0.1891 0.1969 0.2015 0.1987 0.2065 0.2131 0.2029 0.1964 0.1860 0.1867 0.1872 0.1768 0.1791 0.1731 0.1689 0.1670 0.1725 0.1611 0.1643 0.1681 0.1613 0.1538 0.1582 0.1548 0.1511 0.1461 0.1476 0.1157 0.1191 0.1106 0.1131 0.1119 0.1138 0.1142 0.1159 0.0810 0.0783 0.0769 0.0696 0.0629 0.0639 0.0555 0.0551 0.0538 0.0498 0.0490 0.0500 0.0502 …	2317	0.6683
none	real	descending	None	1000	GSEA.PN2CT_collapsed.rnk	na_as_pre_ranked	gene_sets.gmt#HALLMARK_WNT_BETA_CATENIN_SIGNALING	0.2571	0.7751	0.75	0.8771	1	ftp.broadinstitute.org://pub/gsea/annotations_versioned/Human_ENSEMBL_Gene_ID_MSigDB.v7.2.chip	-0.2545 0.2903 0.2522 -0.5210 0.4976 -0.4113 -0.5151 0.4132 -0.6258 -0.3697 -0.7336 -0.2218 -0.2578 -0.3892 0.5247 0.3141 -0.3564 0.2924 0.5714 -0.6182 -0.4065 0.3931 -0.2525 -0.3813 0.5115 -0.2392 -0.3589 -0.3462 0.2670 -0.4653 -0.2246 -0.4395 -0.3677 -0	78 484 1349 2584 3803 4116 4126 5893 6179 6184 10469 10621 11246 11559 11594 12264 12786 13132 13264 13467 14047 15028 17881 20366 20498 20808 23401 23458 23465 24137 24244 25800 25829 26285 28384 29313 29469 31088 31173 32404 32429 32582	0.2019 0.2491 0.2571 0.2440 0.2267 0.2360 0.2544 0.2153 0.2206 0.2343 0.1117 0.1139 0.1009 0.0969 0.1013 0.0855 0.0736 0.0666 0.0659 0.0628 0.0476 0.0190 -0.0648 -0.1332 -0.1303 -0.1322 -0.1984 -0.1878 -0.1757 -0.1823 -0.1716 -0.2011 -0.1843 -0.1792 -0.2171 -0.2158 -0.1904 -0.1969 -0.1561 -0.1252 -0.0564 0.0158	1349	0.895
none	real	descending	None	1000	GSEA.PN2CT_collapsed.rnk	na_as_pre_ranked	gene_sets.gmt#CSR_EARLY_UP.V1_DN	0.2262	0.8028	0.8211	0.8344	1	ftp.broadinstitute.org://pub/gsea/annotations_versioned/Human_ENSEMBL_Gene_ID_MSigDB.v7.2.chip	0.2027 -0.3110 -0.1986 -0.2890 -0.4145 -0.2909 -0.2814 -0.2964 0.2396 -0.4235 0.3826 -0.3317 -0.2788 -0.3160 -0.2251 -0.3913 -0.3422 -0.1959 -0.2657 -0.4508 -0.2603 -0.1955 -0.2974 -0.3509 -0.3503 0.2661 0.2547 -0.3658 0.2710 -0.2972 0.2041 -0.4385 0.2827 -0.2786 -0.2368 -0.2916 -0.3024 -0.3746 -0.2161 0.1718 -0.4113 -0.3632 -0.3041 -0.2754 -0.2602 -0.3882 -0.2946 -0.2885 -0.2994 -0.3486 -0.3002 …	127 186 284 517 873 1039 1186 1261 1508 1719 1922 2289 2613 2665 3315 4201 4917 4967 5313 5397 5526 5576 5711 6321 6937 7899 7948 8112 8292 8623 8694 8769 9518 10017 10086 10465 10569 10794 10899 11078 12123 12199 13088 13278 13654 13675 13719 14023 14028 14045 14192 14333 14345 14462 14606 14721 14740 14864 14871 14968 15357 15641 16579 16666 16697 16733 16747 17067 17709 17774 17911 18353 19485…	0.0564 0.1001 0.1321 0.1503 0.1588 0.1711 0.1828 0.1962 0.2030 0.2099 0.2163 0.2165 0.2173 0.2262 0.2159 0.1971 0.1828 0.1887 0.1851 0.1894 0.1923 0.1974 0.1999 0.1874 0.1741 0.1497 0.1530 0.1526 0.1517 0.1460 0.1481 0.1501 0.1311 0.1194 0.1207 0.1123 0.1122 0.1083 0.1079 0.1053 0.0757 0.0754 0.0500 0.0457 0.0356 0.0362 0.0361 0.0279 0.0288 0.0293 0.0258 0.0224 0.0230 0.0202 0.0166 0.0138 0.0138 …	2665	0.6232
none	real	descending	None	1000	GSEA.PN2CT_collapsed.rnk	na_as_pre_ranked	gene_sets.gmt#BCAT.100_UP.V1_DN	0.2741	0.827	0.6372	0.7929	1	ftp.broadinstitute.org://pub/gsea/annotations_versioned/Human_ENSEMBL_Gene_ID_MSigDB.v7.2.chip	0.2466 -0.6264 0.1534 0.3357 -0.2751 0.2623 -0.6787 -0.3057 0.4304 -0.2357 -0.4428 0.2567 -0.5497 -0.5024 -0.3221 -0.3325 -0.3609 0.3021 -0.3941 -0.3696 -0.2680 0.6169 -0.3391 0.2984 -0.4756 -0.2820 -0.3549 -0.3759 -0.3925 -0.1804 -0.3794 0.2903 0.2148 -0.3954 0.2426 0.2938 -0.7174 -0.4023 -0.3313 -0.5885 -0.3333 0.1986 -0.2321 0.3764 0.4656 -0.3108 0.2532 -0.2903 -0.5588 0.4266 -0.2634 -0.4772 0…	347 486 887 1037 1681 2176 7117 7266 7275 8115 9065 9229 11191 11790 12153 12752 16367 16717 17322 18649 19016 19733 19911 20971 22475 23134 24876 24931 25752 26408 27287 28161 28221 28629 28673 29795 29828 30526 31397 31571	0.0781 0.1488 0.1914 0.2366 0.2557 0.2741 0.1398 0.1500 0.1644 0.1522 0.1351 0.1414 0.0897 0.0780 0.0729 0.0597 -0.0492 -0.0587 -0.0748 -0.1102 -0.1157 -0.1304 -0.1284 -0.1507 -0.1829 -0.1880 -0.2213 -0.2034 -0.2062 -0.2017 -0.2008 -0.1960 -0.1664 -0.1453 -0.1130 -0.1064 -0.0666 -0.0412 -0.0096 0.0464	2176	0.6907
none	real	descending	None	1000	GSEA.PN2CT_collapsed.rnk	na_as_pre_ranked	gene_sets.gmt#HALLMARK_MYC_TARGETS_V1	0.2256	0.8405	0.743	0.7714	1	ftp.broadinstitute.org://pub/gsea/annotations_versioned/Human_ENSEMBL_Gene_ID_MSigDB.v7.2.chip	-0.2616 -0.3310 -0.3036 -0.2541 -0.3440 -0.2582 0.2424 -0.4686 -0.2531 -0.2363 -0.2403 -0.3424 -0.2169 -0.4592 -0.3993 -0.5025 -0.4486 0.2634 -0.1971 -0.3658 -0.4269 -0.4510 -0.3845 -0.3791 -0.4582 -0.3765 -0.2512 -0.2989 -0.3103 -0.3529 -0.2931 -0.4546 -	297 484 542 1503 1765 1806 1964 2334 2359 2436 2775 2797 3287 3324 3342 3372 3457 3535 3592 3635 3860 4164 4272 4289 4378 4402 4463 4580 4605 5128 5203 5227 5419 5639 5709 5793 6087 6251 6301 6329 6765 6837 6892 6899 6964 7012 7248 7422 7438 7645 7939 7963 8280 8460 8552 8684 9024 9274 9506 9567 9583 9714 9875 9903 9960 9980 10932 11129 11171 11272 11425 11614 11831 12202 12348 12468 12748 12910 …	0.0245 0.0448 0.0675 0.0525 0.0575 0.0691 0.0764 0.0763 0.0866 0.0951 0.0950 0.1044 0.0988 0.1069 0.1155 0.1238 0.1302 0.1367 0.1438 0.1513 0.1530 0.1518 0.1565 0.1639 0.1691 0.1761 0.1821 0.1862 0.1930 0.1842 0.1889 0.1951 0.1961 0.1959 0.2003 0.2041 0.2013 0.2024 0.2068 0.2119 0.2041 0.2074 0.2111 0.2163 0.2196 0.2235 0.2214 0.2211 0.2256 0.2242 0.2199 0.2239 0.2187 0.2176 0.2191 0.2194 0.2131 …	7438	0.2979
none	real	descending	None	1000	GSEA.PN2CT_collapsed.rnk	na_as_pre_ranked	gene_sets.gmt#SIRNA_EIF4GI_DN	0.2556	0.8532	0.6147	0.7492	1	ftp.broadinstitute.org://pub/gsea/annotations_versioned/Human_ENSEMBL_Gene_ID_MSigDB.v7.2.chip	0.3191 -0.3876 0.2441 -0.3891 -0.2413 -0.4223 -0.2944 -0.2467 0.4809 -0.5021 -0.3651 0.2537 -0.3922 0.2101 -0.4112 -0.2118 -0.2570 -0.3344 -0.3067 -0.3230 -0.3457 -0.2408 -0.5529 -0.4001 -0.3245 -0.3218 -0.2648 -0.3160 -0.2104 -0.2654 -0.4963 -0.2996 -0.2744 -0.2251 0.2049 -0.2527 0.2136 -0.3078 -0.3640 -0.5142 -0.4036 0.2996 -0.2191 0.3572 -0.2897 -0.2772 0.2229 -0.4209 0.3248 -0.2877 -0.3786 -0…	269 331 423 696 838 1176 1206 1409 1856 2098 2100 2142 2485 3305 3344 3503 3834 4134 4612 4809 5717 5901 6213 6221 7286 7399 7472 7690 8382 8437 8643 8813 10074 10675 10795 11200 11560 11579 11610 11759 12004 12708 12902 13308 13622 14076 14345 14748 14929 15151 16974 16989 17295 17569 17660 17691 18015 18106 18372 18398 19328 19531 19967 20258 21267 21365 21892 21915 22618 23013 23200 23270 2349…	0.0394 0.0794 0.1137 0.1338 0.1557 0.1670 0.1873 0.2008 0.2040 0.2125 0.2281 0.2424 0.2465 0.2340 0.2452 0.2523 0.2537 0.2556 0.2513 0.2553 0.2364 0.2393 0.2379 0.2458 0.2203 0.2236 0.2281 0.2280 0.2129 0.2171 0.2166 0.2170 0.1833 0.1690 0.1692 0.1605 0.1528 0.1554 0.1576 0.1561 0.1515 0.1326 0.1289 0.1185 0.1107 0.0983 0.0913 0.0799 0.0751 0.0689 0.0144 0.0146 0.0064 -0.0007 -0.0021 -0.0017 -0.0…	4134	0.4877
none	real	descending	None	1000	GSEA.PN2CT_collapsed.rnk	na_as_pre_ranked	gene_sets.gmt#HALLMARK_MYC_TARGETS_V2	0.2648	0.8562	0.6364	0.7491	1	ftp.broadinstitute.org://pub/gsea/annotations_versioned/Human_ENSEMBL_Gene_ID_MSigDB.v7.2.chip	0.3744 0.4085 -0.4551 -0.3013 -0.5579 -0.2075 -0.2714 -0.2684 -0.3203 0.3714 -0.3589 -0.3453 -0.3860 0.3173 -0.2786 -0.4018 -0.5949 -0.4545 -0.4841 0.4290 -0.1825 -0.3751 -0.6810 -0.3631 -0.2375 -0.2259 -0.3458 -0.2551 0.3045 -0.3402 0.2200 -0.2669 -0.5107 -0.4840 -0.3047 -0.2820 0.2437 -0.3732 -0.4536 -0.6191 -0.3596 -0.2110 0.2112 0.2492 -0.2534 -0.4709 -0.2408 -0.2933 -0.2986 0.5783 -0.2732 -0…	203 484 1790 2083 3183 3535 4240 4402 4605 5256 6696 7248 7438 8702 9024 9046 9150 9960 10231 10330 10598 10772 10898 11493 11581 11969 12202 12742 13062 13188 13554 14252 14282 14593 15040 15051 16776 18348 18752 19062 19129 19181 20017 20350 20553 20827 21447 23340 24770 24866 25053 25569 25888 27293 27802 28128 28578 30890	0.1220 0.1909 0.1897 0.2159 0.2106 0.2265 0.2290 0.2474 0.2639 0.2648 0.2378 0.2364 0.2454 0.2197 0.2220 0.2334 0.2420 0.2277 0.2291 0.2355 0.2362 0.2395 0.2440 0.2333 0.2376 0.2322 0.2311 0.2199 0.2148 0.2154 0.2081 0.1897 0.1914 0.1842 0.1719 0.1728 0.1218 0.0786 0.0715 0.0680 0.0719 0.0764 0.0590 0.0575 0.0605 0.0619 0.0543 0.0128 -0.0108 0.0062 0.0211 0.0276 0.0411 0.0269 0.0420 0.0641 0.0846…	5256	0.4145
none	real	descending	None	1000	GSEA.PN2CT_collapsed.rnk	na_as_pre_ranked	gene_sets.gmt#BCAT_BILD_ET_AL_UP	0.2877	0.858	0.59	0.7517	1	ftp.broadinstitute.org://pub/gsea/annotations_versioned/Human_ENSEMBL_Gene_ID_MSigDB.v7.2.chip	-0.2177 -0.4238 -0.3052 -0.4585 -0.6439 -0.3138 -0.6048 0.2869 -0.4297 -0.2102 0.2480 -0.2791 -0.3296 0.3027 -0.3203 0.4479 -0.3224 -0.6226 -0.2986 -0.2794 0.1781 -0.4007 -0.4769 0.2616 0.2507 -0.2846 -0.2315 0.2639 -0.2118 -0.2678 -0.2628 0.4029 0.2349 0	268 561 1220 1226 1734 2646 3075 3107 5322 5343 6126 6157 6803 8102 9797 9943 10031 10165 11002 11359 13696 14817 14994 15407 16778 17924 17927 18476 19381 19471 21038 22008 22273 23065 23160 23465 25620 26486 26549 27126 29238 31283 31819 32617	0.0938 0.1534 0.1783 0.2228 0.2449 0.2471 0.2615 0.2877 0.2403 0.2591 0.2529 0.2694 0.2654 0.2391 0.1979 0.2033 0.2103 0.2156 0.1981 0.1945 0.1272 0.0949 0.0909 0.0790 0.0386 0.0073 0.0105 -0.0017 -0.0228 -0.0191 -0.0567 -0.0740 -0.0694 -0.0788 -0.0670 -0.0608 -0.1047 -0.1067 -0.0841 -0.0750 -0.1026 -0.1089 -0.0597 0.0147	3107	0.5694
none	real	descending	None	1000	GSEA.PN2CT_collapsed.rnk	na_as_pre_ranked	gene_sets.gmt#PIGF_UP.V1_UP	0.2346	0.8702	0.697	0.7308	1	ftp.broadinstitute.org://pub/gsea/annotations_versioned/Human_ENSEMBL_Gene_ID_MSigDB.v7.2.chip	-0.3421 -0.4432 0.2203 -0.3000 -0.2748 -0.4695 -0.2807 -0.3381 -0.3735 -0.2791 -0.5329 -0.2129 -0.4004 -0.3248 -0.2130 -0.2287 -0.2527 -0.3021 0.2113 -0.2682 -0.3388 -0.3594 -0.2540 -0.3167 -0.4331 -0.2989 -0.4041 -0.2878 -0.4217 -0.3457 -0.2353 -0.5785 0	102 173 325 384 499 571 883 890 1157 1441 1635 1717 1830 2098 2173 2222 2505 2566 2585 2736 3140 4169 4407 4576 4615 5229 5656 6028 6213 6234 6627 6632 6826 6948 7252 7436 7790 7918 7945 8299 8359 8643 8725 8947 9033 9324 9431 9435 9544 9590 10560 10682 10706 10932 10946 11027 11106 11555 11816 11884 12391 12500 12588 12929 13274 13308 13645 13649 13681 13909 14041 14067 14207 14350 14497 14718 1…	0.0520 0.0865 0.1062 0.1267 0.1428 0.1588 0.1638 0.1780 0.1823 0.1848 0.1893 0.1969 0.2032 0.2040 0.2106 0.2179 0.2175 0.2238 0.2313 0.2346 0.2295 0.2045 0.2033 0.2040 0.2086 0.1953 0.1874 0.1808 0.1799 0.1838 0.1762 0.1804 0.1787 0.1791 0.1738 0.1720 0.1649 0.1647 0.1674 0.1601 0.1617 0.1563 0.1571 0.1535 0.1540 0.1481 0.1477 0.1505 0.1501 0.1515 0.1243 0.1229 0.1244 0.1197 0.1214 0.1210 0.1207 …	2736	0.6145
none	real	descending	None	1000	GSEA.PN2CT_collapsed.rnk	na_as_pre_ranked	gene_sets.gmt#BCAT_GDS748_UP	0.3041	0.9082	0.5133	0.652	1	ftp.broadinstitute.org://pub/gsea/annotations_versioned/Human_ENSEMBL_Gene_ID_MSigDB.v7.2.chip	0.2416 -0.3215 -0.3645 -0.3906 -0.2964 0.3327 -0.3956 0.5575 -0.3930 -0.3062 -0.3225 -0.3575 -0.3421 0.2740 -0.3282 -0.2858 -0.5185 -0.3723 -0.5348 0.3959 -0.2913 0.2392 0.1993 0.3015 -0.3386 -0.2899 -0.3575 -0.3406 -0.3274 -0.4026 -0.2938 0.3076 -0.4382 -0.5729 0.5066 -0.6389 -0.3175 -0.5725 0.2141 -0.2760 -0.3859 -0.2890 0.2586 0.3590 -0.4154 -0.2535 0.4146 -0.3542 -0.4599 -0.3468 0.2026 0.3059…	189 436 819 988 1059 1198 1232 1234 1789 1943 1973 4204 5446 5582 6988 8771 9074 9098 10494 10754 11037 11445 11745 11975 12626 13999 14751 20521 20808 21213 24709 25553 26222 26394 27510 28072 28438 28915 29956 30014 30308 31017 31272 31392 31585 32019 32689 32771	0.0712 0.1108 0.1333 0.1586 0.1858 0.2090 0.2350 0.2620 0.2674 0.2839 0.3041 0.2505 0.2246 0.2319 0.1985 0.1518 0.1496 0.1557 0.1188 0.1159 0.1120 0.1040 0.0988 0.0955 0.0789 0.0392 0.0175 -0.1518 -0.1548 -0.1609 -0.2554 -0.2681 -0.2742 -0.2649 -0.2817 -0.2803 -0.2720 -0.2655 -0.2721 -0.2487 -0.2310 -0.2210 -0.1952 -0.1643 -0.1334 -0.1037 -0.0589 0.0101	1973	0.7296
none	real	descending	None	1000	GSEA.PN2CT_collapsed.rnk	na_as_pre_ranked	gene_sets.gmt#GCNP_SHH_UP_LATE.V1_DN	0.2498	0.9405	0.5287	0.5884	1	ftp.broadinstitute.org://pub/gsea/annotations_versioned/Human_ENSEMBL_Gene_ID_MSigDB.v7.2.chip	0.2222 -0.2206 -0.3476 -0.3218 -0.2141 -0.2222 -0.3100 -0.3069 -0.3397 -0.2309 0.2825 0.2438 -0.2293 -0.2962 -0.3059 0.2246 -0.2184 0.2274 -0.3252 -0.2875 -0.2946 -0.4196 0.3176 -0.2698 -0.2621 -0.3201 -0.4161 -0.3483 0.3212 -0.3469 0.2738 -0.2925 -0.5466 -0.4617 -0.2904 -0.2890 0.2633 -0.2896 -0.3425 -0.2704 -0.3173 -0.2136 -0.3128 -0.2460 -0.3356 -0.2637 -0.1944 -0.2793 -0.3124 -0.2712 -0.2543 …	157 181 377 429 437 500 866 883 895 910 1011 1045 1095 1275 1603 1746 2082 2241 2461 2511 2521 2573 3430 3949 4045 4117 4257 4503 4610 4634 5398 6184 6218 6254 6603 6605 6683 6786 7337 7408 8214 8291 8626 8701 10373 10385 10437 10546 10852 11088 11387 11443 11624 11785 11879 12101 12472 12740 12759 12876 13199 13209 13347 13662 13696 13800 13860 13865 13924 13989 14204 14246 14267 14298 14373 144…	0.0330 0.0663 0.0822 0.1011 0.1211 0.1382 0.1413 0.1549 0.1685 0.1818 0.1917 0.2034 0.2143 0.2203 0.2205 0.2258 0.2244 0.2281 0.2294 0.2359 0.2435 0.2498 0.2306 0.2210 0.2242 0.2281 0.2298 0.2281 0.2306 0.2355 0.2173 0.1980 0.2015 0.2048 0.1985 0.2026 0.2044 0.2054 0.1924 0.1940 0.1729 0.1738 0.1669 0.1677 0.1193 0.1213 0.1220 0.1209 0.1137 0.1086 0.1014 0.1015 0.0978 0.0946 0.0934 0.0882 0.0783 …	2573	0.6341
none	real	descending	None	1000	GSEA.PN2CT_collapsed.rnk	na_as_pre_ranked	gene_sets.gmt#ESC_V6.5_UP_LATE.V1_UP	0.2608	0.9587	0.5054	0.5566	1	ftp.broadinstitute.org://pub/gsea/annotations_versioned/Human_ENSEMBL_Gene_ID_MSigDB.v7.2.chip	0.2804 0.2126 -0.3134 -0.3963 0.2285 0.1990 -0.1894 -0.4376 -0.2230 -0.4199 -0.3381 -0.4250 -0.3472 -0.5064 -0.2857 0.2150 -0.3849 -0.4003 0.2271 -0.2408 -0.2452 -0.3198 -0.2837 -0.3651 -0.3123 -0.2937 -0.4302 0.2330 0.2999 -0.4371 0.2967 -0.3331 0.3251 -0.2709 0.2664 -0.2565 -0.2795 0.2401 -0.3590 -0.2335 -0.2554 0.3117 -0.3207 -0.2606 -0.2107 -0.2740 0.2213 -0.2307 0.3438 -0.3252 -0.3560 -0.281…	117 261 263 264 331 349 470 660 735 776 827 1037 1068 1088 1096 1173 1295 1349 1644 1705 1960 2028 2207 2314 2358 2487 2662 2665 4209 4632 4809 4851 4955 5149 5246 5595 5701 6235 6515 6586 6823 7028 7196 7310 8119 10143 10271 10542 10578 10903 11001 11082 11502 11559 11797 11980 12186 12455 12619 12970 13361 13564 13621 13742 13810 13819 14193 14373 14397 14478 14542 14580 15169 15346 15350 16184…	0.0343 0.0514 0.0729 0.0943 0.1110 0.1287 0.1407 0.1478 0.1580 0.1688 0.1790 0.1829 0.1921 0.2015 0.2112 0.2185 0.2240 0.2313 0.2304 0.2365 0.2360 0.2411 0.2425 0.2460 0.2513 0.2538 0.2547 0.2608 0.2188 0.2105 0.2096 0.2127 0.2139 0.2123 0.2135 0.2068 0.2075 0.1949 0.1898 0.1911 0.1871 0.1841 0.1821 0.1817 0.1598 0.1003 0.0984 0.0920 0.0927 0.0845 0.0832 0.0824 0.0711 0.0708 0.0649 0.0606 0.0556 …	2665	0.6232
none	real	descending	None	1000	GSEA.PN2CT_collapsed.rnk	na_as_pre_ranked	gene_sets.gmt#TBK1.DF_DN	0.2421	0.9698	0.5	0.5392	1	ftp.broadinstitute.org://pub/gsea/annotations_versioned/Human_ENSEMBL_Gene_ID_MSigDB.v7.2.chip	-0.2787 -0.3764 -0.2576 -0.2656 -0.2671 -0.2352 -0.3796 -0.3114 -0.2883 -0.3355 -0.3429 -0.3328 -0.3963 -0.3415 -0.2747 -0.2483 -0.3438 -0.3205 -0.3475 -0.3182 -0.3821 -0.3972 -0.2687 -0.2523 -0.2648 -0.4209 -0.2948 -0.3692 -0.3747 -0.3546 -0.3090 -0.3062	116 130 159 205 253 274 290 523 571 645 732 945 995 1032 1349 1413 1613 2052 2207 2284 2484 2487 2566 2585 2784 2829 3060 3101 3586 3703 4146 4330 4533 4683 5052 5229 5588 5708 5937 6293 6321 6445 6496 6712 6713 6948 7062 7279 7286 7490 7494 7642 7690 7869 7922 7971 8070 8149 8382 8440 8503 8643 8941 9799 9882 9947 9968 9971 9981 10042 10166 10176 10239 10340 10372 10463 10673 10693 10729 10734 1…	0.0309 0.0621 0.0882 0.1097 0.1280 0.1462 0.1642 0.1705 0.1817 0.1913 0.1998 0.2031 0.2110 0.2191 0.2175 0.2234 0.2246 0.2177 0.2191 0.2228 0.2225 0.2282 0.2315 0.2366 0.2361 0.2401 0.2383 0.2421 0.2321 0.2333 0.2242 0.2228 0.2208 0.2203 0.2129 0.2113 0.2039 0.2037 0.2001 0.1925 0.1948 0.1942 0.1958 0.1922 0.1951 0.1909 0.1902 0.1864 0.1889 0.1854 0.1879 0.1861 0.1872 0.1843 0.1852 0.1863 0.1857 …	3101	0.5707
none	real	descending	None	1000	GSEA.PN2CT_collapsed.rnk	na_as_pre_ranked	gene_sets.gmt#HALLMARK_PI3K_AKT_MTOR_SIGNALING	0.2877	0.9745	0.4693	0.5341	1	ftp.broadinstitute.org://pub/gsea/annotations_versioned/Human_ENSEMBL_Gene_ID_MSigDB.v7.2.chip	-0.2585 -0.4860 0.2230 -0.4814 0.5385 -0.3562 -0.3392 0.2114 -0.4986 -0.3237 -0.2667 -0.3202 -0.5101 -0.2165 -0.1743 -0.3436 0.4053 -0.2877 -0.4994 -0.3592 -0.2161 -0.1995 -0.4569 0.2597 -0.2413 -0.3086 -0.4708 -0.2988 -0.4108 -0.3351 -0.2524 0.2177 -0.23	181 235 243 270 529 795 853 1061 1401 1851 3039 3052 3241 3523 3538 3936 4314 4464 4605 5783 5887 6157 6816 7243 7427 7763 7803 9761 9791 9799 9986 10491 11022 11776 11813 12878 13226 13234 13317 13342 13375 13619 13654 13743 13759 13837 13879 13971 14016 14060 14556 14659 14968 16230 16423 16701 16734 16751 17637 17703 17777 17795 18003 18217 18929 19066 19087 19411 19609 19967 20431 20521 20603…	0.0514 0.0977 0.1448 0.1879 0.2108 0.2275 0.2497 0.2644 0.2723 0.2743 0.2502 0.2618 0.2676 0.2701 0.2807 0.2791 0.2774 0.2825 0.2877 0.2599 0.2646 0.2640 0.2508 0.2442 0.2448 0.2406 0.2453 0.1904 0.1939 0.1980 0.1966 0.1851 0.1724 0.1523 0.1540 0.1237 0.1150 0.1166 0.1159 0.1169 0.1176 0.1118 0.1123 0.1110 0.1120 0.1110 0.1112 0.1097 0.1096 0.1096 0.0954 0.0932 0.0844 0.0463 0.0407 0.0327 0.0322 …	4605	0.4559
none	real	descending	None	1000	GSEA.PN2CT_collapsed.rnk	na_as_pre_ranked	gene_sets.gmt#BCAT_BILD_ET_AL_DN	0.3284	0.9755	0.4164	0.5368	1	ftp.broadinstitute.org://pub/gsea/annotations_versioned/Human_ENSEMBL_Gene_ID_MSigDB.v7.2.chip	-0.2448 -0.1714 -0.5640 -0.4349 -0.5108 -0.3764 -0.4738 -0.3335 -0.4898 -0.3704 -0.5361 -0.3167 -0.2755 -0.2068 -0.2547 -0.1913 0.3790 -0.3815 -0.6947 -0.2726 0.4791 0.2561 0.3692 -0.5006 -0.3940 0.3343 0.2420 0.2533 0.4501 -0.3051 -0.4894 -0.2820 -0.2926	155 246 1433 1998 3078 3098 3696 4918 5255 6347 6623 7286 9198 9922 10542 13657 14497 14542 15509 16443 16990 17757 17811 18044 18302 18390 19152 19541 19877 20074 22310 22776 23592 23646 23753 24255 24562 25476 25745 26025 27159 27953 29357 29620 30309	0.1541 0.2665 0.2749 0.2947 0.2913 0.3198 0.3284 0.3138 0.3248 0.3098 0.3186 0.3141 0.2682 0.2569 0.2473 0.1568 0.1338 0.1347 0.1058 0.0781 0.0632 0.0432 0.0449 0.0416 0.0382 0.0400 0.0231 0.0184 0.0159 0.0182 -0.0358 -0.0352 -0.0431 -0.0277 -0.0138 -0.0103 -0.0000 -0.0053 0.0098 0.0256 0.0198 0.0278 0.0248 0.0583 0.0845	3696	0.5214
none	real	descending	None	1000	GSEA.PN2CT_collapsed.rnk	na_as_pre_ranked	gene_sets.gmt#SIRNA_EIF4GI_UP	0.2798	0.9787	0.4432	0.5352	1	ftp.broadinstitute.org://pub/gsea/annotations_versioned/Human_ENSEMBL_Gene_ID_MSigDB.v7.2.chip	-0.3330 -0.4266 -0.2196 0.2753 -0.2514 -0.2049 -0.2347 -0.2638 -0.3944 0.2425 -0.4114 -0.2448 -0.3756 -0.6150 0.3932 -0.4028 -0.4698 -0.3138 -0.3440 0.3469 -0.2810 -0.4716 -0.4412 -0.2950 -0.3818 -0.3848 0.3264 0.3438 0.3919 -0.2640 -0.4039 0.2199 0.3087	224 312 452 507 851 1288 2625 2831 3472 3669 4378 4395 4766 4788 5158 5684 6136 6141 6351 6368 6579 6765 6892 6944 6962 7093 7139 7640 7686 8216 8594 8599 8741 8941 10194 11705 11852 11918 12000 12133 12416 13005 13520 13716 13893 14252 14598 15031 15092 15149 15544 15572 16483 16814 16970 17017 17132 17159 17367 17469 17594 18262 18666 18781 18974 19216 19715 20581 20626 22369 22433 22749 22855 …	0.0582 0.1089 0.1485 0.1884 0.2097 0.2215 0.1981 0.2083 0.2036 0.2120 0.2033 0.2156 0.2165 0.2281 0.2284 0.2231 0.2194 0.2292 0.2325 0.2416 0.2444 0.2478 0.2528 0.2599 0.2681 0.2727 0.2798 0.2725 0.2791 0.2704 0.2659 0.2727 0.2753 0.2759 0.2433 0.2013 0.2004 0.2019 0.2029 0.2022 0.1968 0.1815 0.1681 0.1641 0.1605 0.1511 0.1418 0.1294 0.1282 0.1271 0.1154 0.1147 0.0875 0.0781 0.0743 0.0738 0.0713 …	7139	0.3106
none	real	descending	None	1000	GSEA.PN2CT_collapsed.rnk	na_as_pre_ranked	gene_sets.gmt#HALLMARK_HEME_METABOLISM	0.2577	0.987	0.4404	0.5236	1	ftp.broadinstitute.org://pub/gsea/annotations_versioned/Human_ENSEMBL_Gene_ID_MSigDB.v7.2.chip	-0.3854 -0.2835 0.2883 -0.3514 -0.2245 -0.3638 0.3323 -0.3356 -0.3150 -0.3983 -0.3235 0.2721 -0.3450 -0.3419 0.2434 0.2373 -0.3940 -0.3709 -0.3221 0.2828 -0.4386 -0.3115 -0.4020 -0.3617 -0.3573 -0.2605 -0.3680 -0.3145 -0.3733 -0.2463 -0.2659 -0.2783 -0.28	165 181 263 500 523 541 821 941 958 994 1042 1085 1172 1613 1731 1787 1790 1881 1890 2087 2229 2314 2351 2431 2496 2566 2936 3052 3429 3824 3938 3989 4243 4520 4577 4635 5030 5149 5191 5377 5446 6073 6127 6623 6735 6758 6778 6808 6942 6962 7081 7565 7760 7801 7877 8006 8336 8382 8518 8643 9237 9255 9279 9635 10027 10470 10662 10862 11078 11176 11195 11216 11316 11425 11494 11506 11797 11877 11973…	0.0290 0.0603 0.0827 0.0932 0.1098 0.1262 0.1314 0.1403 0.1522 0.1633 0.1737 0.1841 0.1926 0.1886 0.1941 0.2013 0.2101 0.2160 0.2244 0.2266 0.2302 0.2353 0.2419 0.2470 0.2524 0.2577 0.2533 0.2564 0.2513 0.2452 0.2475 0.2517 0.2496 0.2465 0.2501 0.2536 0.2466 0.2479 0.2515 0.2505 0.2531 0.2383 0.2410 0.2298 0.2302 0.2334 0.2366 0.2394 0.2391 0.2422 0.2422 0.2309 0.2283 0.2304 0.2314 0.2307 0.2238 …	2566	0.6349
none	real	descending	None	1000	GSEA.PN2CT_collapsed.rnk	na_as_pre_ranked	gene_sets.gmt#MTOR_UP.V1_DN	0.2648	0.9957	0.4044	0.5118	1	ftp.broadinstitute.org://pub/gsea/annotations_versioned/Human_ENSEMBL_Gene_ID_MSigDB.v7.2.chip	-0.4752 -0.4338 -0.2491 -0.3414 -0.3248 -0.2889 -0.2559 -0.4251 0.2381 -0.4013 0.2741 -0.3393 0.2551 -0.3743 -0.4929 -0.3706 -0.2817 -0.3707 -0.2872 -0.4057 -0.2190 -0.4275 -0.2515 -0.2270 -0.2453 -0.3005 -0.3181 -0.2877 -0.2123 -0.3744 -0.2628 -0.4012 -0	160 187 243 355 407 484 563 590 720 818 866 882 884 1068 1107 1112 1113 1400 1512 1527 1552 1606 2379 2665 2943 3004 3140 3290 3401 3742 3906 3930 4204 5028 5105 5730 6287 6457 6632 7075 7101 7451 7780 8214 8243 8438 8801 8986 8997 9303 9431 9546 9570 9616 9651 9755 9966 11168 11359 11588 11613 11923 12183 12570 12832 12960 13011 13023 13032 13749 13764 13800 13812 14132 14204 14256 14286 14864 1…	0.0265 0.0538 0.0761 0.0917 0.1079 0.1219 0.1344 0.1482 0.1574 0.1668 0.1774 0.1888 0.2006 0.2057 0.2149 0.2251 0.2355 0.2360 0.2415 0.2499 0.2579 0.2648 0.2482 0.2461 0.2438 0.2481 0.2499 0.2511 0.2535 0.2485 0.2489 0.2534 0.2501 0.2296 0.2318 0.2168 0.2037 0.2022 0.2004 0.1902 0.1928 0.1853 0.1783 0.1680 0.1699 0.1667 0.1583 0.1553 0.1575 0.1507 0.1492 0.1480 0.1496 0.1505 0.1518 0.1508 0.1466 …	1606	0.8163
none	real	descending	None	1000	GSEA.PN2CT_collapsed.rnk	na_as_pre_ranked	gene_sets.gmt#GLI1_UP.V1_UP	0.363	1.0182	0.3937	0.4734	1	ftp.broadinstitute.org://pub/gsea/annotations_versioned/Human_ENSEMBL_Gene_ID_MSigDB.v7.2.chip	-0.2446 -0.4195 0.2926 -0.2627 -0.3488 -0.3292 -0.4668 -0.2678 -0.3650 -0.4568 0.2267 -0.2904 -0.2101 0.4767 -0.3181 -0.6040 -0.2980 -0.3793 -0.4867 -0.3004 0.2974 -0.4778 0.2982 -0.1939 0.2015 -0.5709 -0.5116 0.3202 -0.3272 0.3307 0.4137 -0.4236 0.2808 -	417 1186 3173 4208 5716 6405 6799 7869 8492 12099 14373 15494 15639 16716 18724 18786 19135 20584 20830 22511 23707 25829 26745 28995	0.1835 0.2726 0.2787 0.3040 0.3039 0.3241 0.3505 0.3514 0.3630 0.2684 0.2056 0.1726 0.1686 0.1385 0.0898 0.1003 0.1038 0.0817 0.0972 0.0788 0.0821 0.0721 0.1062 0.1242	8492	0.2595
none	real	descending	None	1000	GSEA.PN2CT_collapsed.rnk	na_as_pre_ranked	gene_sets.gmt#MTOR_UP.V1_UP	0.2705	1.0202	0.3951	0.4742	1	ftp.broadinstitute.org://pub/gsea/annotations_versioned/Human_ENSEMBL_Gene_ID_MSigDB.v7.2.chip	-0.2526 -0.3040 0.2991 -0.3984 -0.3173 -0.2853 -0.3025 0.2957 0.2224 -0.4830 -0.3020 -0.2315 -0.4140 -0.4026 -0.4135 0.3501 -0.4656 -0.2994 -0.2033 -0.2783 -0.2680 -0.4303 -0.2880 0.2115 -0.5531 -0.2570 -0.3452 -0.4133 -0.3100 -0.4182 -0.3535 -0.3247 -0.2	181 210 224 270 296 396 475 507 587 605 684 685 687 952 966 1022 1173 1626 1776 1886 1943 2779 3021 4635 4917 5039 5796 6290 8164 8196 8387 8475 9328 9547 10073 10386 10656 10813 10814 11088 11202 11245 11390 11810 11999 12432 12601 12616 12749 12802 13034 13038 13062 13344 13436 13581 13711 13722 13794 14128 14239 14876 15540 15712 16303 16398 16560 17266 17267 17417 17548 17650 17728 17778 1804…	0.0243 0.0503 0.0757 0.0973 0.1184 0.1341 0.1486 0.1642 0.1769 0.1913 0.2027 0.2166 0.2304 0.2340 0.2452 0.2548 0.2606 0.2557 0.2595 0.2643 0.2705 0.2518 0.2507 0.2067 0.2029 0.2039 0.1851 0.1739 0.1200 0.1220 0.1191 0.1192 0.0958 0.0916 0.0778 0.0704 0.0641 0.0612 0.0630 0.0565 0.0548 0.0552 0.0524 0.0411 0.0368 0.0249 0.0209 0.0216 0.0187 0.0182 0.0122 0.0132 0.0135 0.0058 0.0039 0.0004 -0.0028…	1943	0.735
none	real	descending	None	1000	GSEA.PN2CT_collapsed.rnk	na_as_pre_ranked	gene_sets.gmt#HALLMARK_ADIPOGENESIS	0.2716	1.0234	0.3429	0.4727	1	ftp.broadinstitute.org://pub/gsea/annotations_versioned/Human_ENSEMBL_Gene_ID_MSigDB.v7.2.chip	0.1966 0.2415 -0.3459 -0.3215 -0.2755 -0.3153 -0.4310 -0.2283 0.2421 -0.2841 -0.4801 -0.3646 -0.3992 -0.3534 -0.2969 -0.4371 -0.2409 0.2275 -0.2915 0.2493 -0.3268 0.4538 -0.2839 -0.2465 -0.3568 -0.2551 0.2639 -0.5435 -0.3430 -0.2680 -0.2469 -0.2475 -0.2788 -0.2433 -0.3227 -0.2812 -0.2887 -0.3639 -0.3052 0.2300 -0.2406 -0.4115 -0.2572 -0.3778 -0.3987 -0.3204 -0.3512 0.1922 -0.2478 -0.4343 0.2678 -…	130 147 258 349 384 435 549 562 697 710 916 1076 1113 1216 1498 1581 1746 1877 2108 2332 2384 2487 2587 2717 2779 2781 2918 3021 3208 3686 3819 3824 4204 4250 4571 4905 5158 5171 5204 5656 5937 5949 6126 6166 6467 6486 6730 6738 7136 7560 7924 8070 8277 8581 8628 9260 9391 9402 9543 9903 10000 10070 10189 10655 10673 10674 10850 11364 11517 11634 11664 12211 12450 12719 12765 12780 12902 12910 12…	0.0346 0.0697 0.0901 0.1074 0.1254 0.1418 0.1542 0.1695 0.1793 0.1927 0.1986 0.2047 0.2145 0.2217 0.2224 0.2289 0.2325 0.2367 0.2374 0.2379 0.2435 0.2474 0.2513 0.2541 0.2590 0.2656 0.2679 0.2712 0.2716 0.2628 0.2644 0.2699 0.2636 0.2675 0.2628 0.2574 0.2544 0.2586 0.2622 0.2528 0.2483 0.2521 0.2507 0.2535 0.2482 0.2514 0.2476 0.2510 0.2424 0.2327 0.2247 0.2233 0.2200 0.2136 0.2149 0.1983 0.1968 …	3208	0.5605
none	real	descending	None	1000	GSEA.PN2CT_collapsed.rnk	na_as_pre_ranked	gene_sets.gmt#CYCLIN_D1_UP.V1_UP	0.2743	1.0258	0.3651	0.4727	1	ftp.broadinstitute.org://pub/gsea/annotations_versioned/Human_ENSEMBL_Gene_ID_MSigDB.v7.2.chip	-0.4086 -0.3485 -0.4460 -0.4762 -0.2431 -0.2334 -0.3415 0.2584 -0.3789 0.4282 -0.2065 -0.3417 -0.2674 -0.4499 -0.2300 0.3063 -0.3637 -0.2704 -0.3175 -0.4070 0.2708 0.2534 -0.3156 -0.2804 -0.2617 -0.2503 0.2168 -0.2900 0.2973 0.2819 -0.3502 -0.2487 -0.2767	78 115 173 268 343 415 452 466 497 570 585 606 710 725 962 1183 1252 1687 1693 1870 2260 2417 2496 2527 2662 3299 3339 3502 3588 3669 4146 5017 5129 5133 5367 5689 5893 6166 6184 6440 6599 7102 7105 7795 7799 7866 8626 8699 9063 9112 9431 9444 9552 10091 10472 10508 10699 10772 10858 11656 12161 12241 12466 13275 13481 14056 14312 14399 14435 14467 14664 14913 14936 15191 15201 15395 16466 17152 …	0.0479 0.0830 0.1083 0.1255 0.1406 0.1541 0.1682 0.1827 0.1962 0.2074 0.2201 0.2324 0.2411 0.2524 0.2554 0.2577 0.2644 0.2587 0.2661 0.2678 0.2623 0.2637 0.2674 0.2725 0.2743 0.2602 0.2642 0.2643 0.2667 0.2692 0.2593 0.2369 0.2376 0.2414 0.2382 0.2321 0.2295 0.2246 0.2275 0.2231 0.2214 0.2091 0.2120 0.1938 0.1964 0.1970 0.1764 0.1766 0.1678 0.1686 0.1610 0.1628 0.1616 0.1471 0.1373 0.1379 0.1338 …	2662	0.6235
none	real	descending	None	1000	GSEA.PN2CT_collapsed.rnk	na_as_pre_ranked	gene_sets.gmt#HALLMARK_MYOGENESIS	0.2811	1.04	0.3093	0.4499	1	ftp.broadinstitute.org://pub/gsea/annotations_versioned/Human_ENSEMBL_Gene_ID_MSigDB.v7.2.chip	-0.2538 -0.3118 -0.1972 -0.2143 -0.3191 -0.3500 -0.3777 -0.2366 -0.2966 -0.4133 -0.4443 0.2096 0.2956 -0.2722 0.2423 -0.2598 0.2834 -0.2762 -0.2993 -0.2746 0.3481 -0.3087 0.3144 -0.2626 -0.2397 -0.3259 -0.4456 -0.2318 -0.2607 -0.2598 -0.3575 -0.5150 -0.23	186 230 268 274 343 344 349 455 477 483 522 575 590 653 701 726 733 1061 1095 1122 1189 1216 1310 1370 1385 1402 1516 1581 1583 1613 2527 2544 2802 2836 2943 3006 3509 3635 3949 4116 4327 4909 4924 4988 5043 5064 5363 5428 5505 5794 5874 6018 6122 6477 6587 6599 6647 6802 6808 6833 7093 7101 7225 7243 7923 8214 8399 8797 8946 9004 9674 10006 10087 10588 10848 11538 11613 11668 11961 12025 12466 1…	0.0162 0.0339 0.0501 0.0670 0.0798 0.0947 0.1094 0.1192 0.1312 0.1437 0.1546 0.1645 0.1753 0.1841 0.1929 0.2023 0.2122 0.2105 0.2176 0.2248 0.2305 0.2373 0.2419 0.2473 0.2540 0.2606 0.2641 0.2688 0.2754 0.2811 0.2586 0.2632 0.2603 0.2642 0.2658 0.2686 0.2577 0.2582 0.2527 0.2516 0.2490 0.2349 0.2381 0.2397 0.2415 0.2444 0.2386 0.2399 0.2409 0.2352 0.2359 0.2345 0.2344 0.2264 0.2258 0.2282 0.2295 …	1613	0.8138
none	real	descending	None	1000	GSEA.PN2CT_collapsed.rnk	na_as_pre_ranked	gene_sets.gmt#CRX_DN.V1_DN	0.2961	1.0401	0.385	0.4542	1	ftp.broadinstitute.org://pub/gsea/annotations_versioned/Human_ENSEMBL_Gene_ID_MSigDB.v7.2.chip	0.4370 -0.2511 0.2825 -0.3417 -0.4532 -0.3472 0.3068 -0.2849 -0.4558 0.2876 -0.4381 -0.2399 -0.2643 0.3217 0.3927 -0.3334 -0.3684 -0.2582 0.2112 -0.3731 0.2542 0.3880 -0.2748 -0.3350 -0.2033 -0.3256 -0.5256 -0.1856 -0.2507 -0.3202 -0.2681 -0.2415 -0.2797 -0.2250 -0.3096 0.2199 -0.2954 -0.3976 -0.4945 -0.2966 -0.4381 0.3812 -0.3865 0.2586 -0.2545 -0.2648 -0.2181 -0.3662 -0.2433 -0.2603 0.2232 -0.3…	209 261 436 452 453 469 497 543 548 555 641 687 714 887 1007 1050 1061 1626 1696 1716 1960 2284 2504 2728 2817 3013 3399 3532 3709 3906 3982 4776 4820 4861 4927 4955 5328 5691 6137 6255 6945 7866 8196 8214 9324 9892 10038 10309 10814 10943 11518 11603 11995 12001 12086 12512 13919 14242 14679 14683 14720 14924 15233 15346 16178 16275 16471 16493 16718 17790 17848 18863 18914 18970 19480 19537 200…	0.0243 0.0492 0.0640 0.0833 0.1030 0.1219 0.1399 0.1566 0.1743 0.1918 0.2055 0.2198 0.2344 0.2431 0.2523 0.2636 0.2757 0.2686 0.2763 0.2854 0.2870 0.2855 0.2867 0.2875 0.2922 0.2934 0.2884 0.2910 0.2920 0.2923 0.2961 0.2775 0.2817 0.2859 0.2893 0.2938 0.2876 0.2813 0.2723 0.2732 0.2562 0.2318 0.2251 0.2279 0.1971 0.1824 0.1805 0.1746 0.1614 0.1596 0.1439 0.1431 0.1328 0.1342 0.1332 0.1216 0.0798 …	3982	0.4971
none	real	descending	None	1000	GSEA.PN2CT_collapsed.rnk	na_as_pre_ranked	gene_sets.gmt#ATM_DN.V1_UP	0.288	1.0736	0.3014	0.3982	1	ftp.broadinstitute.org://pub/gsea/annotations_versioned/Human_ENSEMBL_Gene_ID_MSigDB.v7.2.chip	-0.3745 -0.3184 -0.4535 -0.3089 -0.2552 0.3055 -0.2189 -0.2367 -0.2980 -0.3919 -0.2967 -0.3281 -0.3339 -0.4182 -0.4070 0.2704 -0.2142 -0.3455 0.2686 -0.3689 -0.3089 -0.2697 0.2459 0.2324 -0.3703 -0.2600 -0.2965 -0.2131 0.2410 -0.4880 -0.1754 -0.2690 -0.21	93 152 158 196 372 585 694 719 726 740 752 999 1048 1156 1273 1308 1475 1516 1623 1700 1825 1960 2356 2582 2701 3619 4071 4109 4709 4844 6179 6287 6423 6723 6833 6982 7402 7577 7670 7797 7850 8196 8214 8695 8807 9230 9546 9628 10512 10678 11013 11023 11351 11624 11947 12355 12812 13834 14068 14132 14698 14854 15014 15128 16827 17038 17641 17927 18079 18510 18521 18712 19203 19784 20107 20325 2034…	0.0476 0.0796 0.1115 0.1383 0.1518 0.1602 0.1704 0.1830 0.1961 0.2088 0.2216 0.2252 0.2346 0.2417 0.2480 0.2566 0.2607 0.2685 0.2739 0.2800 0.2843 0.2880 0.2831 0.2829 0.2859 0.2637 0.2552 0.2593 0.2459 0.2466 0.2100 0.2105 0.2101 0.2045 0.2047 0.2036 0.1940 0.1919 0.1921 0.1914 0.1928 0.1852 0.1875 0.1756 0.1749 0.1646 0.1574 0.1572 0.1323 0.1292 0.1208 0.1223 0.1139 0.1072 0.0987 0.0876 0.0748 …	1960	0.7308
none	real	descending	None	1000	GSEA.PN2CT_collapsed.rnk	na_as_pre_ranked	gene_sets.gmt#RB_P130_DN.V1_DN	0.3016	1.0754	0.3574	0.3996	1	ftp.broadinstitute.org://pub/gsea/annotations_versioned/Human_ENSEMBL_Gene_ID_MSigDB.v7.2.chip	-0.2710 0.2245 -0.3090 -0.4213 -0.2925 -0.3041 0.2801 -0.2520 0.3412 -0.3279 -0.4724 -0.4214 -0.2623 0.2701 -0.3170 -0.3401 -0.2492 -0.3122 -0.2413 -0.2108 -0.4307 -0.2808 -0.2481 -0.3773 -0.2440 -0.1943 -0.4125 -0.3806 -0.1783 -0.3589 -0.2794 -0.3944 -0.	181 203 265 317 415 710 855 886 1227 1693 1848 1890 2347 2417 3715 3727 4330 4396 4463 4719 4721 4742 4760 4799 4866 5307 5308 5586 5777 6118 6207 6297 6368 6648 6696 6781 7008 7096 7642 7663 7817 7929 8399 8464 8565 9051 9198 9698 10536 10595 10694 10997 11283 11400 11499 11526 11766 11996 12216 12228 12313 12455 12511 13464 13906 13994 14577 14634 14693 14775 14802 14899 14971 14985 15187 15254…	0.0435 0.0887 0.1251 0.1580 0.1848 0.1984 0.2146 0.2339 0.2403 0.2403 0.2491 0.2611 0.2591 0.2686 0.2385 0.2474 0.2375 0.2439 0.2502 0.2505 0.2584 0.2658 0.2733 0.2801 0.2859 0.2799 0.2872 0.2858 0.2868 0.2831 0.2868 0.2905 0.2946 0.2921 0.2966 0.2999 0.2987 0.3016 0.2902 0.2948 0.2952 0.2968 0.2873 0.2900 0.2915 0.2811 0.2808 0.2695 0.2473 0.2487 0.2489 0.2426 0.2367 0.2358 0.2354 0.2372 0.2323 …	7096	0.3131
none	real	descending	None	1000	GSEA.PN2CT_collapsed.rnk	na_as_pre_ranked	gene_sets.gmt#CSR_LATE_UP.V1_UP	0.2895	1.0826	0.3016	0.392	1	ftp.broadinstitute.org://pub/gsea/annotations_versioned/Human_ENSEMBL_Gene_ID_MSigDB.v7.2.chip	0.2300 -0.3246 -0.2408 0.2245 -0.2614 -0.2534 -0.2315 -0.3294 0.3166 0.2220 -0.5279 -0.3634 -0.3379 0.2313 0.2754 -0.3410 -0.4167 -0.3546 -0.3552 -0.3631 -0.2928 -0.2488 -0.4626 0.2672 -0.2576 -0.3137 -0.3251 -0.4752 -0.2032 -0.2887 -0.2869 -0.3419 -0.3520 -0.2129 0.2983 -0.3877 -0.3112 0.2955 -0.3296 0.3047 -0.3162 -0.2417 0.2176 0.3315 -0.4293 -0.3526 -0.2396 -0.2681 -0.3754 0.2238 -0.3878 -0.3…	230 234 239 276 303 306 333 336 344 382 409 469 550 670 686 750 757 1402 1777 2043 2834 3669 4319 4332 4503 4978 5444 5586 5709 6079 6264 6597 6687 7285 7397 7645 8651 9149 9496 10330 10526 10898 10979 11069 11114 11831 11837 12484 12881 13175 13368 13554 13756 13878 14249 14389 14646 14827 14872 14937 14955 15040 15058 15135 15214 15287 15449 15477 15705 16217 16524 16635 17410 17826 17830 18041…	0.0173 0.0413 0.0651 0.0858 0.1055 0.1260 0.1446 0.1638 0.1827 0.1997 0.2164 0.2310 0.2436 0.2534 0.2661 0.2770 0.2895 0.2791 0.2757 0.2751 0.2574 0.2375 0.2227 0.2272 0.2268 0.2169 0.2070 0.2068 0.2071 0.1997 0.1978 0.1913 0.1920 0.1771 0.1768 0.1723 0.1444 0.1318 0.1236 0.1002 0.0962 0.0867 0.0859 0.0849 0.0852 0.0649 0.0661 0.0476 0.0366 0.0286 0.0236 0.0188 0.0134 0.0104 -0.0002 -0.0039 -0.01…	757	1.2268
none	real	descending	None	1000	GSEA.PN2CT_collapsed.rnk	na_as_pre_ranked	gene_sets.gmt#RAF_UP.V1_DN	0.2823	1.0893	0.2813	0.384	1	ftp.broadinstitute.org://pub/gsea/annotations_versioned/Human_ENSEMBL_Gene_ID_MSigDB.v7.2.chip	-0.4054 -0.2117 0.2595 -0.2610 -0.2582 0.2893 -0.2517 0.2890 -0.3818 -0.2443 -0.2483 -0.1895 -0.4143 -0.3737 -0.3697 -0.3830 -0.2845 -0.2349 -0.2969 -0.3308 -0.2877 -0.2417 -0.3721 0.1922 -0.3187 -0.4295 -0.3111 -0.3597 -0.2441 -0.3950 -0.2410 -0.2806 -0.	166 186 251 341 402 480 486 531 587 590 787 878 945 1042 1062 1112 1182 1198 1202 1208 1292 1349 1581 1603 1929 1962 2028 2173 2207 2485 2639 2829 2831 2900 3005 3136 3317 3326 3509 3563 4914 4927 4964 5266 5716 6026 6703 6713 7362 7417 7834 7850 7971 8180 8242 9074 9199 9369 10369 10446 10494 10526 11505 11618 11706 11918 11946 12028 12062 12344 12377 12473 12564 12737 13715 13999 14613 14880 14…	0.0220 0.0461 0.0647 0.0789 0.0927 0.1046 0.1187 0.1310 0.1421 0.1548 0.1599 0.1676 0.1755 0.1820 0.1907 0.1983 0.2050 0.2133 0.2219 0.2304 0.2363 0.2428 0.2433 0.2502 0.2470 0.2528 0.2574 0.2593 0.2646 0.2621 0.2632 0.2629 0.2684 0.2718 0.2740 0.2752 0.2748 0.2796 0.2790 0.2823 0.2453 0.2489 0.2518 0.2465 0.2364 0.2304 0.2129 0.2157 0.1987 0.1998 0.1898 0.1919 0.1908 0.1870 0.1876 0.1645 0.1629 …	3563	0.5318
none	real	descending	None	1000	GSEA.PN2CT_collapsed.rnk	na_as_pre_ranked	gene_sets.gmt#LTE2_UP.V1_UP	0.2908	1.1018	0.2737	0.3691	1	ftp.broadinstitute.org://pub/gsea/annotations_versioned/Human_ENSEMBL_Gene_ID_MSigDB.v7.2.chip	-0.3010 -0.2558 -0.3945 0.2094 -0.3009 -0.3511 0.2861 -0.3952 -0.3190 0.2492 -0.2070 -0.1641 -0.2918 -0.2412 -0.2355 -0.2138 -0.3545 -0.2571 0.1858 -0.2378 -0.3069 -0.2351 -0.3347 -0.4942 0.3357 -0.3203 0.2871 -0.2776 -0.2516 -0.2387 -0.3222 -0.2501 0.297	195 253 263 290 349 427 486 529 541 590 626 634 672 694 838 866 1075 1234 1271 1336 1373 1392 1679 1881 2004 2005 2145 2152 2289 2456 2596 2608 2746 2765 2788 3208 3214 3715 4632 4670 4851 5037 5244 5446 5785 5937 6179 6518 6623 6716 7093 7184 7740 7770 7911 8119 8126 8208 8359 8533 8857 8941 9918 10140 10478 10536 10674 10843 10959 11078 11120 11494 11890 12067 12735 13051 13299 13392 13394 1410…	0.0186 0.0374 0.0572 0.0754 0.0906 0.1036 0.1163 0.1288 0.1421 0.1536 0.1650 0.1771 0.1879 0.1991 0.2056 0.2155 0.2186 0.2224 0.2299 0.2363 0.2435 0.2511 0.2499 0.2507 0.2537 0.2604 0.2626 0.2689 0.2710 0.2720 0.2736 0.2791 0.2807 0.2858 0.2908 0.2833 0.2883 0.2779 0.2543 0.2574 0.2561 0.2544 0.2520 0.2497 0.2429 0.2418 0.2379 0.2308 0.2308 0.2310 0.2225 0.2227 0.2085 0.2103 0.2086 0.2049 0.2072 …	2788	0.608
none	real	descending	None	1000	GSEA.PN2CT_collapsed.rnk	na_as_pre_ranked	gene_sets.gmt#CAMP_UP.V1_DN	0.2946	1.1098	0.2609	0.3606	1	ftp.broadinstitute.org://pub/gsea/annotations_versioned/Human_ENSEMBL_Gene_ID_MSigDB.v7.2.chip	-0.2900 -0.4569 -0.3217 -0.3365 -0.3144 -0.3089 -0.2003 -0.2560 -0.2180 -0.4041 -0.2318 -0.3084 -0.2182 0.1969 -0.2415 -0.3228 -0.2304 -0.3191 -0.2653 -0.2749 -0.2912 0.2772 -0.2164 -0.3370 -0.2912 -0.1998 -0.4419 -0.3066 -0.2045 0.2884 -0.2017 -0.2127 -0	113 117 184 193 195 233 304 330 350 486 563 683 750 778 954 1089 1112 1147 1188 1267 1447 1577 1626 1683 1716 2028 2117 2471 2531 2662 2720 2760 2876 3078 3122 3532 4205 4702 4765 4964 5158 5276 5332 5819 6139 6215 6284 6461 6671 7102 7469 7665 7924 8003 8323 8475 8702 8965 9095 9118 9205 9289 9874 10397 11271 11910 11951 12020 12555 12673 12708 12737 12828 13447 13484 14048 14268 14395 14805 148…	0.0288 0.0603 0.0810 0.1028 0.1247 0.1430 0.1573 0.1721 0.1867 0.1955 0.2051 0.2121 0.2203 0.2296 0.2332 0.2375 0.2451 0.2521 0.2589 0.2642 0.2659 0.2689 0.2742 0.2791 0.2847 0.2812 0.2843 0.2790 0.2825 0.2837 0.2871 0.2910 0.2925 0.2912 0.2946 0.2866 0.2702 0.2589 0.2607 0.2583 0.2559 0.2558 0.2575 0.2459 0.2393 0.2400 0.2409 0.2384 0.2349 0.2244 0.2157 0.2122 0.2067 0.2066 0.1991 0.1967 0.1919 …	3122	0.5677
none	real	descending	None	1000	GSEA.PN2CT_collapsed.rnk	na_as_pre_ranked	gene_sets.gmt#CORDENONSI_YAP_CONSERVED_SIGNATURE	0.352	1.1149	0.2702	0.3553	1	ftp.broadinstitute.org://pub/gsea/annotations_versioned/Human_ENSEMBL_Gene_ID_MSigDB.v7.2.chip	0.4268 -0.2670 -0.2711 0.2719 0.3815 0.3988 -0.2732 -0.2489 0.1696 -0.3021 -0.3950 -0.2752 0.2864 -0.3281 0.1879 -0.2760 0.2424 -0.1814 -0.2919 0.4977 -0.6483 0.2003 0.7171 0.2055 -0.3939 -0.2674 -0.6898 -0.1724 -0.5180 -0.3414 -0.2721 -0.5228 -0.3720 0.2573 -0.3314 -0.1901 -0.2295 -0.5311 -0.3716 0.2287 -0.4505 -0.2597 -0.2714 -0.3413 -0.3601 -0.2997 0.4040 -0.5543 -0.3798 0.3188 -0.3251 -0.5769…	117 142 259 407 455 543 732 896 1731 2160 2485 3033 4507 4838 8119 8550 10006 10081 10377 11030 11463 12633 12934 14426 16323 18034 19224 19997 20742 21127 22614 22631 23562 24371 24466 24567 24642 24969 26394 26988 27589 28278 28769 28816 29602 29778 29837 30454 30835 30968 31191 31668 31914 31932 32033 32626	0.0839 0.1595 0.2059 0.2407 0.2761 0.3072 0.3302 0.3512 0.3440 0.3470 0.3520 0.3488 0.3149 0.3151 0.2221 0.2150 0.1756 0.1780 0.1733 0.1574 0.1476 0.1147 0.1078 0.0638 0.0066 -0.0434 -0.0765 -0.0963 -0.1144 -0.1212 -0.1597 -0.1537 -0.1743 -0.1902 -0.1844 -0.1786 -0.1719 -0.1724 -0.2040 -0.2094 -0.2138 -0.2196 -0.2181 -0.2031 -0.2082 -0.1943 -0.1766 -0.1734 -0.1609 -0.1402 -0.1207 -0.1050 -0.0795 …	2485	0.6446
none	real	descending	None	1000	GSEA.PN2CT_collapsed.rnk	na_as_pre_ranked	gene_sets.gmt#KRAS.KIDNEY_UP.V1_DN	0.3122	1.119	0.2537	0.3524	1	ftp.broadinstitute.org://pub/gsea/annotations_versioned/Human_ENSEMBL_Gene_ID_MSigDB.v7.2.chip	-0.4657 -0.3226 -0.3002 0.2683 0.3255 -0.2676 0.3520 -0.2624 -0.2759 -0.4547 -0.2967 -0.1818 -0.1898 -0.3556 -0.6228 -0.3458 -0.4787 -0.3127 0.2847 -0.4294 -0.2889 0.3104 -0.3525 -0.3376 0.2331 -0.4426 -0.2767 -0.3352 0.3148 -0.2705 0.2448 0.2893 0.3495 -	57 62 143 157 257 273 329 419 466 665 727 834 1048 1310 1346 2016 3147 3298 3315 3589 4048 5844 6198 6336 6586 6862 7479 7683 7824 8243 9067 9503 9621 9904 10115 11191 11252 11669 11813 12253 12284 12420 12439 12527 13277 13372 14459 14493 14565 15161 15233 15288 15334 15342 16590 16652 18860 19362 19729 19980 20008 20472 20555 20849 21016 21500 21689 21800 21817 22699 22742 23160 23291 23684 237…	0.0639 0.1250 0.1559 0.1863 0.2055 0.2264 0.2438 0.2580 0.2726 0.2796 0.2904 0.2991 0.3029 0.3042 0.3122 0.2992 0.2707 0.2717 0.2768 0.2739 0.2650 0.2144 0.2074 0.2068 0.2027 0.1976 0.1819 0.1787 0.1773 0.1674 0.1448 0.1339 0.1325 0.1261 0.1217 0.0907 0.0904 0.0792 0.0762 0.0641 0.0644 0.0614 0.0620 0.0605 0.0386 0.0366 0.0041 0.0036 0.0019 -0.0160 -0.0179 -0.0194 -0.0206 -0.0207 -0.0584 -0.0600 …	1346	0.896
none	real	descending	None	1000	GSEA.PN2CT_collapsed.rnk	na_as_pre_ranked	gene_sets.gmt#PKCA_DN.V1_DN	0.3137	1.122	0.2723	0.3523	1	ftp.broadinstitute.org://pub/gsea/annotations_versioned/Human_ENSEMBL_Gene_ID_MSigDB.v7.2.chip	-0.2332 -0.2200 -0.2356 -0.2821 -0.2413 0.2381 -0.2429 -0.3524 0.3858 -0.2136 -0.2623 -0.2589 -0.2481 -0.2700 0.2670 -0.3222 0.3192 0.4814 -0.2668 -0.2210 -0.2178 -0.4676 -0.3808 0.3139 0.2575 -0.4299 -0.4430 0.2535 -0.2609 0.2800 -0.2797 -0.4003 -0.2481	127 203 212 228 312 355 356 379 381 440 641 687 727 782 788 913 1103 1172 1344 1468 1545 2298 2336 2677 2806 2837 2982 2995 3137 3502 3778 4301 5021 5425 5575 5710 5744 5865 6243 6379 6506 6688 6728 6787 6945 7621 7797 8359 8784 9547 9661 9754 9978 10173 10416 10436 11088 11540 11790 12055 12412 12894 13218 13485 13986 14116 14400 14509 15152 16672 16770 16798 16835 16932 17347 17533 18779 19033 …	0.0340 0.0591 0.0851 0.1097 0.1279 0.1458 0.1650 0.1829 0.2014 0.2169 0.2248 0.2370 0.2490 0.2601 0.2727 0.2807 0.2855 0.2937 0.2980 0.3034 0.3099 0.2942 0.3001 0.2964 0.2989 0.3044 0.3062 0.3120 0.3137 0.3084 0.3055 0.2947 0.2774 0.2694 0.2691 0.2691 0.2722 0.2726 0.2650 0.2646 0.2644 0.2624 0.2647 0.2664 0.2651 0.2477 0.2454 0.2311 0.2209 0.2001 0.1990 0.1984 0.1938 0.1900 0.1846 0.1860 0.1679 …	3137	0.5667
none	real	descending	None	1000	GSEA.PN2CT_collapsed.rnk	na_as_pre_ranked	gene_sets.gmt#CYCLIN_D1_KE_.V1_UP	0.303	1.1238	0.2186	0.3537	1	ftp.broadinstitute.org://pub/gsea/annotations_versioned/Human_ENSEMBL_Gene_ID_MSigDB.v7.2.chip	-0.2338 -0.2185 -0.3467 -0.2607 -0.2519 -0.3071 -0.2630 -0.3619 -0.2868 0.2590 -0.3640 -0.3214 -0.3691 -0.4531 -0.2189 -0.3901 -0.3657 -0.3755 -0.4582 0.2312 -0.3642 -0.3741 -0.2512 -0.2481 -0.4216 -0.4414 -0.2918 0.2900 -0.3692 -0.3387 0.3509 -0.2335 -0.	62 288 295 327 343 395 415 452 466 531 585 606 679 838 994 1061 1164 1183 1252 1652 1687 1693 1789 1870 2260 2355 2512 3339 3502 3582 3853 4250 4261 4323 5017 5133 5367 5493 5689 6158 6184 6217 6440 6599 7102 7105 7795 7799 8082 8382 8503 8626 9088 9112 9287 9334 9431 9444 9552 10091 10472 10699 10754 10807 10858 11054 11092 11131 11181 11577 11656 11799 11895 11937 12488 12748 13275 13622 14050 …	0.0584 0.0720 0.0920 0.1099 0.1278 0.1434 0.1595 0.1745 0.1898 0.2027 0.2150 0.2281 0.2387 0.2456 0.2513 0.2594 0.2660 0.2750 0.2822 0.2781 0.2851 0.2928 0.2976 0.3027 0.2976 0.3013 0.3030 0.2834 0.2838 0.2867 0.2836 0.2763 0.2807 0.2836 0.2668 0.2676 0.2645 0.2647 0.2627 0.2521 0.2550 0.2576 0.2543 0.2529 0.2407 0.2438 0.2257 0.2285 0.2226 0.2162 0.2151 0.2139 0.2023 0.2040 0.2010 0.2019 0.2012 …	2512	0.6412
none	real	descending	None	1000	GSEA.PN2CT_collapsed.rnk	na_as_pre_ranked	gene_sets.gmt#ESC_J1_UP_EARLY.V1_UP	0.2972	1.1273	0.2233	0.3521	1	ftp.broadinstitute.org://pub/gsea/annotations_versioned/Human_ENSEMBL_Gene_ID_MSigDB.v7.2.chip	0.3658 -0.3958 -0.2659 0.2422 0.2133 -0.2928 -0.2823 -0.4653 -0.4428 -0.3609 -0.2509 0.2219 0.2420 -0.3444 -0.2885 -0.3669 -0.3326 0.2029 -0.2225 -0.3751 -0.4840 -0.2015 -0.3172 0.2309 -0.3007 0.2375 -0.2535 -0.3069 -0.2829 -0.2427 0.2290 0.1914 -0.2949 -0.2409 0.2462 -0.4514 -0.2925 -0.2669 -0.3543 -0.2468 -0.2654 -0.2663 -0.2710 -0.2867 0.3568 -0.2492 -0.2969 -0.3791 -0.2932 0.3047 -0.2668 -0.2…	117 127 263 331 332 367 380 455 470 506 514 537 652 698 704 866 879 884 950 1492 1637 2052 2154 2250 2411 3548 3669 3742 4634 5115 5133 5149 5170 5171 5301 5446 5668 5686 6799 6823 7012 7360 7500 8119 8126 8558 8606 8623 8688 8773 8864 9098 10103 10361 10578 10674 10903 10988 11057 11103 11122 11237 11291 11808 11827 11890 11895 11999 12358 12506 12586 12916 13228 13266 13475 13654 13723 13802 13…	0.0341 0.0693 0.0866 0.1031 0.1217 0.1382 0.1552 0.1689 0.1840 0.1981 0.2128 0.2268 0.2363 0.2475 0.2599 0.2664 0.2774 0.2885 0.2972 0.2893 0.2929 0.2874 0.2912 0.2951 0.2967 0.2675 0.2690 0.2720 0.2494 0.2391 0.2427 0.2465 0.2500 0.2542 0.2544 0.2540 0.2511 0.2545 0.2239 0.2264 0.2239 0.2163 0.2150 0.1989 0.2015 0.1909 0.1920 0.1940 0.1946 0.1945 0.1942 0.1895 0.1610 0.1551 0.1503 0.1491 0.1438 …	950	1.0795
none	real	descending	None	1000	GSEA.PN2CT_collapsed.rnk	na_as_pre_ranked	gene_sets.gmt#P53_DN.V1_DN	0.3049	1.1552	0.1869	0.3148	1	ftp.broadinstitute.org://pub/gsea/annotations_versioned/Human_ENSEMBL_Gene_ID_MSigDB.v7.2.chip	-0.3623 -0.2151 0.3505 -0.2628 -0.2777 -0.2567 -0.2663 -0.3331 -0.3564 0.2125 -0.3310 0.3656 -0.2899 -0.3729 0.2345 0.1886 0.2140 -0.2388 -0.3344 -0.3384 -0.3908 0.2325 -0.2212 -0.3109 -0.2996 -0.2656 -0.2219 -0.3230 -0.2338 0.2265 0.2674 -0.2770 -0.3280	124 147 173 187 210 251 311 322 368 460 466 530 548 827 903 935 1038 1045 1061 1062 1123 1270 1292 1347 1658 1690 1705 1737 1748 1776 2717 2720 2765 3619 3669 3764 3989 4005 4271 4399 4820 5021 5235 5429 5575 6028 6125 6954 6962 7640 7759 8038 8797 9659 10237 10247 10504 10686 10943 11279 11389 11517 11529 11706 11737 11997 12192 12454 12718 12794 13155 13645 13937 14104 14144 14426 14527 14769 1…	0.0251 0.0504 0.0726 0.0937 0.1129 0.1295 0.1433 0.1583 0.1711 0.1810 0.1935 0.2034 0.2145 0.2155 0.2222 0.2299 0.2350 0.2430 0.2507 0.2588 0.2648 0.2677 0.2744 0.2799 0.2770 0.2824 0.2883 0.2936 0.2995 0.3049 0.2812 0.2861 0.2896 0.2679 0.2706 0.2719 0.2690 0.2725 0.2683 0.2682 0.2589 0.2563 0.2532 0.2505 0.2493 0.2385 0.2385 0.2159 0.2182 0.2000 0.1987 0.1924 0.1714 0.1470 0.1310 0.1322 0.1259 …	1776	0.7724
none	real	descending	None	1000	GSEA.PN2CT_collapsed.rnk	na_as_pre_ranked	gene_sets.gmt#CYCLIN_D1_UP.V1_DN	0.3054	1.1572	0.1929	0.3152	1	ftp.broadinstitute.org://pub/gsea/annotations_versioned/Human_ENSEMBL_Gene_ID_MSigDB.v7.2.chip	-0.2779 -0.2230 -0.2293 0.3422 -0.2750 -0.3742 -0.3428 -0.2979 -0.2459 -0.3255 0.2911 -0.2448 0.2270 -0.4943 0.2387 -0.3263 -0.3656 -0.2607 -0.3963 -0.2872 -0.3973 -0.2348 -0.3988 -0.4013 -0.2825 -0.3300 -0.2335 0.3217 -0.4061 -0.2269 0.2364 -0.3243 -0.31	57 105 155 166 176 179 450 529 580 634 640 670 739 750 757 800 1069 1402 1516 1567 1734 2487 2495 2685 2690 2749 3029 3364 3485 4060 4205 4527 4618 5058 5206 5307 5731 5789 6239 6256 6586 6587 7309 7337 7533 7607 7797 7804 8151 8617 9219 9391 9502 9570 9674 9892 10017 10488 10493 10628 10848 10929 11090 11215 11485 11674 12064 12335 12402 12626 13426 13601 14047 14085 14155 14161 14170 14455 1446…	0.0563 0.0912 0.1176 0.1437 0.1689 0.1939 0.2001 0.2111 0.2221 0.2324 0.2441 0.2548 0.2638 0.2745 0.2853 0.2947 0.2956 0.2934 0.2975 0.3034 0.3054 0.2883 0.2939 0.2937 0.2991 0.3028 0.2995 0.2943 0.2955 0.2824 0.2824 0.2767 0.2781 0.2686 0.2678 0.2685 0.2591 0.2608 0.2503 0.2531 0.2461 0.2491 0.2299 0.2318 0.2285 0.2289 0.2257 0.2281 0.2200 0.2082 0.1920 0.1888 0.1875 0.1874 0.1862 0.1815 0.1795 …	1734	0.7858
none	real	descending	None	1000	GSEA.PN2CT_collapsed.rnk	na_as_pre_ranked	gene_sets.gmt#HALLMARK_XENOBIOTIC_METABOLISM	0.3115	1.1633	0.2103	0.3096	1	ftp.broadinstitute.org://pub/gsea/annotations_versioned/Human_ENSEMBL_Gene_ID_MSigDB.v7.2.chip	-0.4019 -0.2451 -0.1834 -0.2568 -0.3433 -0.2478 -0.3026 -0.2092 -0.2554 -0.4986 -0.3821 -0.3081 -0.3103 -0.3174 -0.2413 -0.2954 0.2768 -0.3106 -0.2586 -0.2937 -0.3464 -0.4500 -0.4344 -0.2873 0.2410 0.2649 -0.3012 0.2674 -0.3118 -0.3606 -0.2481 -0.2521 -0.	142 159 170 190 201 210 269 303 373 450 530 584 820 1076 1085 1112 1160 1173 1182 1271 1637 1714 1754 1917 1943 2004 2255 2496 2558 2746 2765 2781 2783 2812 3135 3223 3503 3593 4204 4383 4580 5094 5168 5266 5398 5628 5795 5800 5913 5946 6518 6945 7100 7102 7271 7896 7963 8545 8684 8757 9444 9508 9755 9791 10674 11013 11054 11178 11680 11945 12064 12358 12548 12890 12942 13048 13069 13135 13155 13…	0.0249 0.0509 0.0763 0.0992 0.1218 0.1434 0.1604 0.1769 0.1903 0.2022 0.2129 0.2236 0.2269 0.2280 0.2367 0.2446 0.2517 0.2598 0.2680 0.2735 0.2695 0.2742 0.2798 0.2814 0.2871 0.2917 0.2901 0.2884 0.2922 0.2919 0.2967 0.3017 0.3070 0.3115 0.3067 0.3090 0.3052 0.3072 0.2929 0.2916 0.2896 0.2778 0.2793 0.2800 0.2796 0.2761 0.2744 0.2776 0.2775 0.2799 0.2655 0.2554 0.2535 0.2562 0.2538 0.2373 0.2377 …	2812	0.6052
none	real	descending	None	1000	GSEA.PN2CT_collapsed.rnk	na_as_pre_ranked	gene_sets.gmt#HALLMARK_PROTEIN_SECRETION	0.3395	1.1705	0.2033	0.3035	1	ftp.broadinstitute.org://pub/gsea/annotations_versioned/Human_ENSEMBL_Gene_ID_MSigDB.v7.2.chip	0.3419 -0.2813 0.4897 -0.2303 -0.5242 -0.3229 0.2440 0.2766 -0.2708 -0.2947 0.3338 0.2374 -0.5153 0.3115 -0.3078 -0.3498 0.2833 -0.3146 -0.3421 -0.3925 0.3351 -0.2913 -0.3154 -0.2849 -0.5322 -0.2903 0.2890 -0.4160 -0.6019 0.1852 -0.2248 -0.3451 -0.4119 -0.2856 0.3098 -0.3488 0.2832 -0.4542 0.2724 -0.3232 -0.1861 -0.4436 -0.3152 0.1852 0.1596 -0.3513 -0.3319 -0.4072 -0.2843 -0.2685 -0.3618 -0.2848…	265 909 985 1113 1409 2189 2471 2797 3039 3071 3173 3285 3389 5100 5136 5367 5538 5549 5684 5701 5835 5941 6130 6510 6648 6740 7139 7309 7494 8462 8644 8857 9191 9198 9269 9336 9343 10244 11022 11033 11047 11400 11582 11660 11964 12123 12195 12248 12313 12379 12970 13226 13830 13926 14239 14556 14670 14773 14834 14922 15523 16258 16350 16546 16556 17209 17342 17740 18001 18250 18262 18374 18496 1…	0.0633 0.0807 0.1135 0.1425 0.1626 0.1619 0.1748 0.1851 0.1970 0.2151 0.2308 0.2458 0.2608 0.2231 0.2361 0.2426 0.2507 0.2636 0.2724 0.2848 0.2934 0.3026 0.3091 0.3089 0.3159 0.3241 0.3224 0.3273 0.3315 0.3109 0.3138 0.3156 0.3133 0.3210 0.3265 0.3321 0.3395 0.3186 0.3005 0.3056 0.3106 0.3049 0.3041 0.3063 0.3013 0.3006 0.3024 0.3047 0.3066 0.3084 0.2937 0.2889 0.2728 0.2721 0.2644 0.2563 0.2542 …	9343	0.2285
none	real	descending	None	1000	GSEA.PN2CT_collapsed.rnk	na_as_pre_ranked	gene_sets.gmt#TBK1.DN.48HRS_UP	0.3879	1.1751	0.2674	0.3008	1	ftp.broadinstitute.org://pub/gsea/annotations_versioned/Human_ENSEMBL_Gene_ID_MSigDB.v7.2.chip	-0.2993 -0.4606 -0.4438 0.3739 -0.3723 -0.3875 0.5180 -0.5250 -0.2648 -0.2956 -0.4765 0.2482 -0.3842 -0.3037 -0.3287 -0.3747 0.2498 -0.2684 0.3955 0.5421 -0.3935 -0.3209 -0.6120 -0.3451 -0.1993 -0.2237 -0.3874 -0.3134 -0.6885 -0.2102 -0.4478 -0.5118 -0.37	192 230 397 1581 1860 2782 3819 3936 4605 4861 5266 6073 8462 9049 9869 10494 10545 10584 12082 12353 12627 13168 14494 14888 16320 16815 16970 17830 17897 19012 19075 19772 20000 20506 20590 21019 22094 22667 22766 22903 23136 24093 24182 25796 26434 27496 28159 28288 30048	0.1234 0.2365 0.3155 0.3198 0.3479 0.3497 0.3433 0.3642 0.3662 0.3800 0.3879 0.3815 0.3220 0.3160 0.3013 0.2913 0.2985 0.3060 0.2667 0.2641 0.2610 0.2490 0.2112 0.2007 0.1578 0.1441 0.1409 0.1181 0.1193 0.0912 0.0951 0.0811 0.0819 0.0754 0.0819 0.0789 0.0589 0.0554 0.0665 0.0768 0.0847 0.0731 0.0880 0.0615 0.0668 0.0633 0.0747 0.1029 0.0924	5266	0.4136
none	real	descending	None	1000	GSEA.PN2CT_collapsed.rnk	na_as_pre_ranked	gene_sets.gmt#PDGF_UP.V1_UP	0.3313	1.1884	0.1889	0.286	1	ftp.broadinstitute.org://pub/gsea/annotations_versioned/Human_ENSEMBL_Gene_ID_MSigDB.v7.2.chip	0.3715 -0.3431 0.2753 -0.2975 0.2512 -0.3592 -0.4000 -0.4256 0.2381 -0.2931 -0.2752 -0.3102 -0.3493 -0.3096 -0.3970 -0.2027 -0.2824 -0.2988 -0.2209 -0.2581 -0.2482 -0.5356 -0.2518 0.3233 0.2472 -0.2682 -0.2619 -0.4217 -0.2566 -0.5805 -0.2009 0.2981 -0.2163 0.1932 -0.1825 -0.1711 -0.3333 0.3105 -0.4649 -0.3923 -0.3677 -0.3648 -0.1880 -0.2077 0.2584 0.2333 -0.3998 0.3253 -0.4564 -0.2317 -0.3868 -0.…	173 224 307 341 380 497 531 679 696 710 721 782 887 945 1061 1069 1106 1172 1565 1968 2379 2384 2690 2720 3013 3309 4844 5117 5309 5388 5416 5512 5953 6235 6425 6627 6712 6927 6988 7102 7295 8367 8663 8967 9018 9051 9095 9937 9958 10138 10298 10504 10754 10843 10903 10946 10990 11076 11353 11376 11505 11803 11937 12479 12515 12730 13357 13473 13615 14113 14150 14170 14790 15023 15051 15397 15515 …	0.0337 0.0646 0.0888 0.1129 0.1355 0.1528 0.1720 0.1849 0.2017 0.2184 0.2351 0.2496 0.2619 0.2749 0.2852 0.2987 0.3111 0.3222 0.3216 0.3193 0.3158 0.3246 0.3238 0.3313 0.3303 0.3289 0.2883 0.2858 0.2856 0.2888 0.2934 0.2960 0.2877 0.2841 0.2831 0.2815 0.2835 0.2814 0.2838 0.2847 0.2830 0.2540 0.2485 0.2427 0.2444 0.2467 0.2487 0.2259 0.2281 0.2253 0.2231 0.2193 0.2141 0.2137 0.2142 0.2152 0.2161 …	2720	0.6161
none	real	descending	None	1000	GSEA.PN2CT_collapsed.rnk	na_as_pre_ranked	gene_sets.gmt#SNF5_DN.V1_DN	0.3301	1.1954	0.1895	0.2806	1	ftp.broadinstitute.org://pub/gsea/annotations_versioned/Human_ENSEMBL_Gene_ID_MSigDB.v7.2.chip	0.2338 -0.4152 -0.3740 -0.2836 -0.2487 0.2696 -0.3251 -0.2567 0.2243 0.2176 -0.4460 0.2750 -0.3636 0.2684 -0.3396 -0.3995 -0.3280 -0.3325 0.4068 -0.3226 0.2796 -0.2911 -0.2554 -0.3850 -0.4380 -0.4709 -0.3708 0.3094 -0.2313 -0.2222 -0.3138 -0.3061 0.4235 0.3192 -0.2998 -0.3052 -0.2470 -0.3207 -0.2710 0.4868 -0.2629 -0.3219 -0.2949 -0.3433 -0.2956 0.2794 -0.3087 0.2027 -0.3945 -0.2324 -0.2572 -0.22…	130 173 212 252 304 308 349 353 361 402 409 432 441 550 586 640 653 726 739 788 871 1206 1274 1293 1581 1830 1931 1968 2204 2350 2669 3360 3669 4204 4490 5194 5398 5575 5656 6630 6647 6710 6779 7109 7175 7271 7621 9151 9236 9265 10038 10207 10772 11037 11202 11575 11580 11987 12186 12224 12447 12934 13252 13564 13723 13810 13865 14439 14567 14739 14983 15205 15353 16159 16493 16494 17044 17051 17…	0.0277 0.0522 0.0733 0.0920 0.1082 0.1257 0.1409 0.1571 0.1730 0.1871 0.2021 0.2162 0.2305 0.2403 0.2517 0.2620 0.2734 0.2824 0.2931 0.3025 0.3103 0.3086 0.3149 0.3225 0.3212 0.3205 0.3241 0.3295 0.3286 0.3301 0.3260 0.3100 0.3053 0.2935 0.2890 0.2714 0.2689 0.2671 0.2681 0.2416 0.2441 0.2452 0.2461 0.2389 0.2397 0.2396 0.2316 0.1873 0.1869 0.1881 0.1665 0.1631 0.1475 0.1410 0.1374 0.1274 0.1285 …	2350	0.6623
none	real	descending	None	1000	GSEA.PN2CT_collapsed.rnk	na_as_pre_ranked	gene_sets.gmt#RB_P107_DN.V1_DN	0.3433	1.207	0.1915	0.2701	1	ftp.broadinstitute.org://pub/gsea/annotations_versioned/Human_ENSEMBL_Gene_ID_MSigDB.v7.2.chip	-0.2729 -0.2769 -0.2877 -0.3615 -0.3593 -0.4260 -0.1798 0.3032 -0.5555 -0.1840 -0.4278 -0.3625 -0.4614 -0.2732 0.3278 -0.3154 -0.2257 -0.3202 -0.3646 -0.1986 -0.2812 -0.2963 0.2450 -0.4145 0.3508 0.3094 -0.3503 -0.2160 -0.2952 -0.4083 0.4244 -0.2154 -0.24	214 216 258 317 341 849 876 935 1007 1293 1788 1870 2171 2367 2760 3100 3342 3471 3701 3810 3853 3989 4029 4122 4313 5044 5064 5710 6699 7214 7966 8177 8359 8433 8477 8503 8551 8712 9255 10077 10184 10397 10636 10729 10959 11019 11150 11346 11884 12005 12424 12512 12765 12970 13456 13484 13504 13660 13721 13901 13918 14138 14177 14352 14653 15051 15159 16387 16946 17105 17153 17357 17361 17445 17…	0.0405 0.0873 0.1275 0.1625 0.1969 0.2037 0.2246 0.2436 0.2613 0.2701 0.2698 0.2816 0.2857 0.2923 0.2920 0.2926 0.2958 0.3022 0.3051 0.3116 0.3200 0.3254 0.3336 0.3401 0.3433 0.3293 0.3369 0.3247 0.3011 0.2914 0.2739 0.2727 0.2722 0.2750 0.2786 0.2828 0.2862 0.2862 0.2742 0.2531 0.2536 0.2507 0.2468 0.2473 0.2435 0.2448 0.2439 0.2408 0.2270 0.2258 0.2152 0.2147 0.2090 0.2046 0.1914 0.1921 0.1930 …	4313	0.473
none	real	descending	None	1000	GSEA.PN2CT_collapsed.rnk	na_as_pre_ranked	gene_sets.gmt#VEGF_A_UP.V1_UP	0.3245	1.2136	0.1879	0.2645	1	ftp.broadinstitute.org://pub/gsea/annotations_versioned/Human_ENSEMBL_Gene_ID_MSigDB.v7.2.chip	-0.3041 -0.2034 -0.3448 0.2511 -0.2546 -0.3104 -0.2685 0.3726 0.2053 -0.4040 -0.2222 -0.3127 0.2037 -0.4099 -0.4412 -0.3410 -0.2832 -0.3056 -0.2633 -0.2560 -0.2805 -0.2855 -0.1664 -0.2431 -0.3115 -0.2310 -0.2927 -0.3157 -0.2989 0.2223 0.3165 -0.2196 -0.27	144 188 224 233 243 268 341 369 381 397 414 423 438 489 490 585 682 719 726 771 778 799 802 1095 1112 1512 1687 1734 1868 1993 2143 2639 3393 4116 4665 5194 5575 5945 6034 6185 6202 6778 6988 7797 8126 8214 8353 9014 9063 9151 9222 9369 9473 9512 9546 9668 9990 10103 10130 10169 11119 11376 11442 11624 12069 12076 12350 12493 13155 13348 13374 13452 13700 13769 13924 14214 14698 14798 15059 16420…	0.0229 0.0438 0.0626 0.0816 0.1003 0.1174 0.1305 0.1443 0.1585 0.1724 0.1858 0.1993 0.2124 0.2238 0.2366 0.2454 0.2531 0.2624 0.2725 0.2813 0.2911 0.3004 0.3102 0.3097 0.3174 0.3123 0.3137 0.3188 0.3210 0.3232 0.3245 0.3146 0.2963 0.2784 0.2655 0.2529 0.2447 0.2365 0.2370 0.2354 0.2379 0.2232 0.2195 0.1973 0.1896 0.1892 0.1872 0.1691 0.1696 0.1690 0.1688 0.1662 0.1650 0.1656 0.1665 0.1646 0.1565 …	2143	0.6963
none	real	descending	None	1000	GSEA.PN2CT_collapsed.rnk	na_as_pre_ranked	gene_sets.gmt#HALLMARK_CHOLESTEROL_HOMEOSTASIS	0.3577	1.2293	0.2107	0.2502	0.998	ftp.broadinstitute.org://pub/gsea/annotations_versioned/Human_ENSEMBL_Gene_ID_MSigDB.v7.2.chip	-0.1837 -0.3991 -0.3754 -0.2838 -0.3656 -0.2974 -0.3138 -0.3819 -0.3621 -0.3593 -0.3063 0.2218 -0.5122 0.2330 -0.2743 0.2342 -0.3155 -0.3203 -0.2087 -0.3510 -0.3802 -0.2295 0.2354 -0.2700 -0.3227 -0.4641 -0.2740 -0.4010 -0.2463 -0.4134 -0.3280 -0.2786 -0.	224 235 291 296 355 521 625 687 1208 1373 1386 1454 2511 2584 2770 3043 3251 4131 5064 7247 8164 8399 9849 10207 10655 10723 11696 11937 12432 12942 13034 14148 15169 17142 18953 18988 20498 20634 21095 21263 21414 22049 22265 22700 22762 23622 23681 23883 24137 24435 24655 24770 25476 25590 25721 25736 26363 26965 27264 27445 27487 28450 28680 29025 29115 29314 29447 30037 30225 30534 30795 3083…	0.0443 0.0935 0.1357 0.1787 0.2158 0.2428 0.2683 0.2938 0.2984 0.3124 0.3309 0.3474 0.3292 0.3405 0.3480 0.3521 0.3577 0.3415 0.3225 0.2630 0.2410 0.2395 0.2001 0.1935 0.1837 0.1854 0.1589 0.1543 0.1418 0.1284 0.1277 0.0952 0.0647 0.0058 -0.0465 -0.0451 -0.0870 -0.0870 -0.0965 -0.0970 -0.0968 -0.1105 -0.1114 -0.1184 -0.1141 -0.1330 -0.1276 -0.1264 -0.1264 -0.1273 -0.1257 -0.1206 -0.1326 -0.1265 -…	3251	0.5564
none	real	descending	None	1000	GSEA.PN2CT_collapsed.rnk	na_as_pre_ranked	gene_sets.gmt#LTE2_UP.V1_DN	0.3415	1.2343	0.1492	0.2473	0.998	ftp.broadinstitute.org://pub/gsea/annotations_versioned/Human_ENSEMBL_Gene_ID_MSigDB.v7.2.chip	0.2075 -0.2399 -0.2477 -0.3801 -0.2403 -0.3005 -0.4822 -0.4946 -0.2248 -0.2678 0.2591 -0.2855 0.2839 0.2305 -0.3024 0.2457 -0.2271 0.2617 -0.3474 -0.2682 0.2781 0.2635 -0.3659 -0.2850 -0.2039 -0.3629 -0.2702 0.2582 -0.2714 0.2935 0.3431 -0.3151 -0.3087 -0.2346 -0.2505 -0.3380 -0.4323 -0.2272 0.2675 -0.3080 -0.3630 -0.2342 -0.3159 -0.3685 0.2009 -0.3091 -0.2464 -0.3154 -0.4322 -0.2476 -0.2763 -0.3…	159 166 173 179 186 224 251 355 402 458 531 606 683 710 720 787 910 1068 1099 1124 1154 1183 1448 1591 1929 1962 2157 2204 2584 2654 2736 2802 2829 2831 2900 2931 2936 3635 4201 4774 4914 5256 5716 5843 6026 6034 6295 6445 7394 7417 7850 7971 8149 9018 9183 9518 9587 9628 9800 9944 10693 11022 11028 11372 11391 11493 11706 11844 12062 12264 12396 12589 13443 13481 13594 13681 13924 14498 14881 14…	0.0222 0.0484 0.0739 0.0989 0.1229 0.1431 0.1624 0.1755 0.1894 0.2020 0.2131 0.2232 0.2323 0.2428 0.2538 0.2625 0.2688 0.2731 0.2811 0.2892 0.2970 0.3048 0.3045 0.3075 0.3039 0.3095 0.3098 0.3145 0.3087 0.3122 0.3152 0.3187 0.3233 0.3287 0.3319 0.3363 0.3415 0.3250 0.3122 0.2988 0.2985 0.2918 0.2814 0.2809 0.2787 0.2819 0.2771 0.2757 0.2496 0.2516 0.2410 0.2399 0.2369 0.2127 0.2099 0.2017 0.2016 …	2936	0.5912
none	real	descending	None	1000	GSEA.PN2CT_collapsed.rnk	na_as_pre_ranked	gene_sets.gmt#KRAS.50_UP.V1_UP	0.4041	1.2393	0.2132	0.2451	0.998	ftp.broadinstitute.org://pub/gsea/annotations_versioned/Human_ENSEMBL_Gene_ID_MSigDB.v7.2.chip	0.4297 -0.4167 -0.4241 -0.3907 -0.4225 0.3008 -0.5152 0.3140 -0.7241 -0.3687 -0.3573 -0.2109 -0.3048 -0.3189 0.4821 -0.4074 -0.3217 0.4517 -0.3482 -0.3723 -0.3394 0.4649 -0.2091 -0.3317 -0.4518 -0.4032 -0.4043 -0.4000 -0.4139 -0.4752 -0.3601 -0.5257 -0.2551 -0.2900 -0.4069 -0.2785 -0.5289 -0.2549 -0.2597 0.6072 -0.2802 -0.4927 -0.5347 -0.3414 0.2743 -0.5200 -0.2107 -0.3716 -0.2682 -0.1891 -0.2986…	125 130 269 332 338 571 628 785 876 962 1189 1293 6028 6111 8354 9265 10081 13294 16493 17663 17735 19595 20634 22614 22867 23277 23632 23941 24628 26285 27530 28180 28196 29950 30915 31158 31384 31566 31586 31797 32019 32178 32191 32339 32411 32456 32554	0.0722 0.1463 0.1870 0.2245 0.2635 0.2863 0.3127 0.3333 0.3546 0.3747 0.3880 0.4041 0.2688 0.2740 0.2117 0.1891 0.1687 0.0733 -0.0232 -0.0573 -0.0582 -0.1115 -0.1389 -0.1929 -0.1943 -0.2001 -0.2039 -0.2059 -0.2185 -0.2582 -0.2834 -0.2894 -0.2762 -0.3111 -0.3179 -0.3015 -0.2831 -0.2620 -0.2357 -0.2134 -0.1888 -0.1602 -0.1270 -0.0953 -0.0595 -0.0219 0.0166	1293	0.9164
none	real	descending	None	1000	GSEA.PN2CT_collapsed.rnk	na_as_pre_ranked	gene_sets.gmt#EIF4E_DN	0.3514	1.2449	0.1469	0.2422	0.998	ftp.broadinstitute.org://pub/gsea/annotations_versioned/Human_ENSEMBL_Gene_ID_MSigDB.v7.2.chip	-0.3387 -0.4134 -0.3142 0.2509 -0.3546 -0.2882 -0.2824 -0.2931 -0.2287 -0.2917 0.2055 -0.3471 -0.4305 0.2969 -0.4615 0.2343 -0.3411 0.2792 0.2901 -0.2727 -0.3142 -0.2727 0.3249 0.5388 0.3135 -0.2659 -0.3009 -0.2303 0.2621 0.3067 0.2973 -0.3671 0.3266 -0.3	102 130 312 530 558 626 657 916 969 1302 1389 1503 2336 2950 3136 3305 4117 5332 5457 5543 5731 6166 6265 6322 6627 7309 7310 7567 7770 7953 8868 9505 9833 10143 10557 11315 11400 11430 11999 12226 12667 12869 14452 14556 14975 15372 15438 16234 16658 16845 17520 17649 17743 17781 17990 18140 18262 18898 18971 19008 19011 19714 19839 20000 20204 20208 21218 21749 22043 22255 22330 22380 22401 227…	0.0818 0.1503 0.1832 0.2058 0.2332 0.2575 0.2822 0.2960 0.3155 0.3233 0.3381 0.3514 0.3392 0.3322 0.3377 0.3435 0.3285 0.2998 0.3039 0.3091 0.3111 0.3050 0.3091 0.3144 0.3118 0.2971 0.3030 0.3010 0.3005 0.3005 0.2776 0.2627 0.2569 0.2514 0.2424 0.2224 0.2228 0.2248 0.2101 0.2056 0.1943 0.1901 0.1431 0.1408 0.1287 0.1170 0.1152 0.0912 0.0787 0.0736 0.0542 0.0515 0.0499 0.0500 0.0451 0.0421 0.0400 …	1503	0.8519
none	real	descending	None	1000	GSEA.PN2CT_collapsed.rnk	na_as_pre_ranked	gene_sets.gmt#HALLMARK_ALLOGRAFT_REJECTION	0.3349	1.2513	0.1304	0.2394	0.998	ftp.broadinstitute.org://pub/gsea/annotations_versioned/Human_ENSEMBL_Gene_ID_MSigDB.v7.2.chip	-0.3259 -0.3765 -0.4205 0.2406 -0.1666 -0.3495 0.2737 -0.2887 -0.2225 -0.2162 -0.2304 -0.3196 -0.2936 -0.2095 0.2366 -0.2312 -0.2559 -0.3223 -0.4525 -0.4865 -0.2741 -0.2602 -0.3223 -0.3149 -0.2744 -0.2654 -0.3545 -0.4341 0.2581 -0.2545 -0.2644 -0.3298 -0.	122 143 144 161 188 423 469 490 530 552 765 777 807 827 896 971 1050 1069 1099 1229 1234 1567 1755 1833 2050 2098 2171 2645 2728 3004 3465 3523 3535 3592 3776 4048 4199 4314 4590 4598 4678 4776 4799 5175 5429 5505 5628 5710 5798 6057 6239 6273 7288 7309 7770 8299 8678 8800 9133 9400 9427 9503 9508 9703 9732 9873 10081 10309 10843 10932 10988 11085 11150 11237 11423 11442 11555 11580 11596 11725 1…	0.0331 0.0652 0.0978 0.1271 0.1530 0.1624 0.1767 0.1915 0.2051 0.2189 0.2246 0.2363 0.2472 0.2583 0.2674 0.2758 0.2836 0.2931 0.3022 0.3076 0.3167 0.3149 0.3169 0.3221 0.3227 0.3282 0.3329 0.3248 0.3284 0.3258 0.3172 0.3208 0.3257 0.3293 0.3289 0.3255 0.3257 0.3270 0.3232 0.3275 0.3296 0.3311 0.3349 0.3276 0.3240 0.3257 0.3258 0.3272 0.3284 0.3242 0.3223 0.3248 0.2970 0.2994 0.2883 0.2749 0.2659 …	4799	0.4455
none	real	descending	None	1000	GSEA.PN2CT_collapsed.rnk	na_as_pre_ranked	gene_sets.gmt#HALLMARK_ESTROGEN_RESPONSE_LATE	0.3303	1.2706	0.0984	0.222	0.998	ftp.broadinstitute.org://pub/gsea/annotations_versioned/Human_ENSEMBL_Gene_ID_MSigDB.v7.2.chip	-0.2245 -0.3978 -0.2265 -0.3509 -0.3703 -0.2560 -0.2258 -0.2587 0.2928 -0.4452 -0.2790 -0.3640 -0.2413 -0.2846 -0.4112 -0.5387 -0.2708 -0.2393 -0.4488 0.3133 -0.2287 0.2174 -0.2659 -0.2596 -0.2243 -0.3080 -0.2844 -0.2348 -0.2760 -0.3238 -0.3064 -0.2798 -0	159 166 173 179 251 278 307 414 432 531 606 627 641 713 716 720 787 849 851 945 979 1040 1057 1068 1085 1111 1112 1134 1288 1336 1447 1454 1673 2311 2669 2831 2900 3013 3648 4081 4254 4270 4844 4851 5256 5266 5509 6026 6102 6221 6441 6518 7058 7096 8070 8084 8149 8711 9311 9369 9986 10373 10773 10848 11618 11772 12062 12264 12577 12633 12708 12737 12929 13000 13472 13897 14098 14426 14670 15032 1…	0.0192 0.0426 0.0653 0.0875 0.1033 0.1191 0.1340 0.1442 0.1568 0.1657 0.1744 0.1844 0.1946 0.2025 0.2124 0.2223 0.2300 0.2374 0.2466 0.2525 0.2600 0.2664 0.2740 0.2818 0.2893 0.2965 0.3044 0.3116 0.3142 0.3200 0.3236 0.3303 0.3301 0.3161 0.3102 0.3101 0.3128 0.3140 0.2990 0.2897 0.2883 0.2917 0.2778 0.2812 0.2722 0.2752 0.2710 0.2583 0.2590 0.2583 0.2544 0.2548 0.2410 0.2423 0.2149 0.2167 0.2170 …	1454	0.8648
none	real	descending	None	1000	GSEA.PN2CT_collapsed.rnk	na_as_pre_ranked	gene_sets.gmt#PRC2_EZH2_UP.V1_UP	0.3438	1.278	0.1196	0.2174	0.998	ftp.broadinstitute.org://pub/gsea/annotations_versioned/Human_ENSEMBL_Gene_ID_MSigDB.v7.2.chip	-0.3290 -0.2329 -0.2230 -0.3236 -0.3016 -0.3626 -0.2927 -0.2509 -0.3383 -0.2666 -0.2674 0.2441 0.2318 0.2906 -0.3024 -0.3236 -0.2589 -0.4193 -0.4610 -0.2339 -0.2873 -0.3193 -0.3615 -0.1956 -0.2276 -0.3169 -0.2940 -0.3348 0.3448 -0.2927 0.3296 0.2773 -0.35	63 130 160 184 194 214 325 330 374 397 413 522 571 606 725 739 753 776 913 1038 1048 1095 1103 1105 1182 1222 1232 1292 1468 1558 1825 1830 2027 2082 2183 2369 2966 3010 3098 3713 3773 3936 4013 4209 4384 4851 5224 5389 5720 6010 6091 6158 6445 6760 6857 7107 7293 7402 8063 8353 8373 8598 9265 9394 9503 9718 9937 9971 10243 10369 10595 10699 11249 11429 11630 11827 11947 11951 12025 12110 12153 1…	0.0439 0.0687 0.0907 0.1108 0.1306 0.1489 0.1600 0.1741 0.1862 0.1987 0.2110 0.2191 0.2284 0.2378 0.2437 0.2527 0.2617 0.2703 0.2745 0.2786 0.2861 0.2923 0.2997 0.3072 0.3122 0.3181 0.3250 0.3302 0.3314 0.3350 0.3327 0.3384 0.3379 0.3416 0.3438 0.3432 0.3295 0.3326 0.3343 0.3196 0.3217 0.3206 0.3221 0.3198 0.3181 0.3073 0.2992 0.2973 0.2902 0.2842 0.2846 0.2854 0.2793 0.2723 0.2718 0.2666 0.2633 …	2183	0.6898
none	real	descending	None	1000	GSEA.PN2CT_collapsed.rnk	na_as_pre_ranked	gene_sets.gmt#RAF_UP.V1_UP	0.3434	1.2866	0.1073	0.2116	0.997	ftp.broadinstitute.org://pub/gsea/annotations_versioned/Human_ENSEMBL_Gene_ID_MSigDB.v7.2.chip	-0.2802 -0.2119 -0.2704 -0.3574 -0.3004 -0.4007 -0.2551 -0.4044 -0.3974 -0.3197 -0.2737 -0.2878 -0.2611 -0.2575 -0.2594 -0.3221 -0.4359 -0.4306 -0.4552 0.2751 -0.3431 -0.2488 0.2564 -0.3413 -0.3038 -0.2707 -0.2319 0.3559 -0.2429 -0.3863 -0.3527 0.2535 -0.	130 173 252 324 373 427 452 458 507 522 604 626 641 645 646 672 771 838 849 866 876 883 974 1038 1185 1188 1601 1690 1780 1833 1881 1973 2004 2005 2145 2351 2507 2656 2784 2788 2802 3208 3486 4119 4212 4670 4851 6048 6376 6623 6716 6778 7093 7184 7642 7654 7740 7911 8003 8208 8357 8514 8825 8970 9508 9784 9920 10377 10511 10599 10636 10655 10674 10693 10918 11001 11502 11664 12001 12396 12654 129…	0.0265 0.0499 0.0666 0.0809 0.0946 0.1072 0.1204 0.1339 0.1456 0.1580 0.1674 0.1783 0.1893 0.2006 0.2119 0.2223 0.2297 0.2378 0.2475 0.2570 0.2665 0.2761 0.2826 0.2895 0.2933 0.3015 0.2960 0.3002 0.3041 0.3091 0.3141 0.3176 0.3229 0.3291 0.3309 0.3304 0.3312 0.3321 0.3335 0.3386 0.3434 0.3359 0.3322 0.3172 0.3185 0.3085 0.3069 0.2737 0.2668 0.2622 0.2623 0.2633 0.2564 0.2564 0.2450 0.2471 0.2470 …	2802	0.6061
none	real	descending	None	1000	GSEA.PN2CT_collapsed.rnk	na_as_pre_ranked	gene_sets.gmt#P53_DN.V1_UP	0.3432	1.2919	0.1124	0.2084	0.997	ftp.broadinstitute.org://pub/gsea/annotations_versioned/Human_ENSEMBL_Gene_ID_MSigDB.v7.2.chip	-0.3383 0.2059 -0.4675 0.3094 -0.3372 -0.3588 0.2841 -0.4013 0.2623 -0.3298 -0.3599 -0.3707 -0.2293 0.1992 -0.3102 -0.3413 0.2781 -0.3362 -0.2618 -0.2616 -0.3779 -0.2183 -0.2329 -0.2637 0.2223 -0.2872 -0.2973 -0.5072 -0.4752 -0.1837 -0.3401 0.2016 -0.2553	127 138 259 274 295 307 338 366 417 450 489 517 520 553 614 676 719 952 979 1099 1183 1185 1288 1349 1454 1537 1649 1661 1755 1780 2027 2145 2204 2336 2355 2512 2760 2921 3140 3224 3257 3486 3844 4199 5420 5509 5525 5794 6048 6265 6935 7138 7919 8064 8510 8725 8997 9074 9304 9334 9587 9892 10008 10198 10226 10309 10377 10655 11030 11051 11674 11772 11799 11937 12025 12450 12586 12934 13012 13135 …	0.0272 0.0564 0.0717 0.0895 0.1065 0.1233 0.1385 0.1531 0.1661 0.1792 0.1915 0.2037 0.2167 0.2283 0.2382 0.2475 0.2571 0.2594 0.2679 0.2730 0.2788 0.2870 0.2919 0.2979 0.3022 0.3070 0.3107 0.3173 0.3213 0.3273 0.3260 0.3285 0.3327 0.3345 0.3397 0.3406 0.3384 0.3387 0.3370 0.3393 0.3432 0.3409 0.3345 0.3279 0.2944 0.2952 0.2982 0.2934 0.2889 0.2854 0.2679 0.2645 0.2432 0.2412 0.2299 0.2256 0.2195 …	3257	0.5559
none	real	descending	None	1000	GSEA.PN2CT_collapsed.rnk	na_as_pre_ranked	gene_sets.gmt#LEF1_UP.V1_UP	0.3454	1.304	0.0939	0.2	0.995	ftp.broadinstitute.org://pub/gsea/annotations_versioned/Human_ENSEMBL_Gene_ID_MSigDB.v7.2.chip	-0.2658 0.2306 -0.3452 -0.2254 -0.2431 -0.3593 -0.3093 -0.2077 -0.2118 -0.4505 -0.3049 -0.2962 0.2855 -0.2579 0.2375 -0.2729 -0.2438 -0.2974 -0.2483 -0.2733 0.2794 -0.2690 -0.3043 0.3156 -0.3599 -0.4500 -0.3206 -0.2953 -0.3957 -0.3602 -0.3001 -0.3416 -0.4	142 184 186 195 216 328 338 361 380 417 529 531 538 543 563 721 820 828 959 972 1038 1075 1124 1164 1176 1188 1239 1349 1456 1459 1613 1734 1748 2187 2290 3299 3538 3872 4060 4093 4192 4332 4335 4386 4565 5866 5885 6265 6596 6710 7071 7107 8029 8149 8488 8564 8918 9279 9490 9546 9570 9867 9895 9971 10048 10140 10943 11030 11246 11529 11580 11603 11743 11890 12420 12518 12691 13310 13703 13742 139…	0.0233 0.0448 0.0672 0.0890 0.1089 0.1212 0.1364 0.1507 0.1647 0.1775 0.1865 0.1989 0.2109 0.2230 0.2343 0.2400 0.2469 0.2564 0.2614 0.2700 0.2766 0.2839 0.2906 0.2975 0.3052 0.3128 0.3190 0.3232 0.3271 0.3343 0.3364 0.3393 0.3454 0.3378 0.3403 0.3143 0.3115 0.3056 0.3040 0.3071 0.3082 0.3079 0.3117 0.3141 0.3125 0.2762 0.2788 0.2702 0.2630 0.2624 0.2540 0.2556 0.2299 0.2285 0.2204 0.2203 0.2116 …	1748	0.7821
none	real	descending	None	1000	GSEA.PN2CT_collapsed.rnk	na_as_pre_ranked	gene_sets.gmt#ESC_J1_UP_LATE.V1_UP	0.3467	1.3096	0.1111	0.1976	0.995	ftp.broadinstitute.org://pub/gsea/annotations_versioned/Human_ENSEMBL_Gene_ID_MSigDB.v7.2.chip	-0.4164 -0.3765 -0.1984 -0.3266 -0.2860 -0.3346 -0.3818 -0.5348 -0.2337 -0.3455 -0.3184 -0.3656 -0.3570 -0.2546 0.2977 -0.2371 -0.2369 -0.3313 -0.3521 0.2526 -0.3307 -0.3051 -0.2527 -0.2905 -0.3438 -0.3533 -0.2524 0.2582 -0.2757 0.2364 -0.3409 -0.2733 -0.	105 224 259 263 331 349 416 455 470 660 669 681 687 776 827 836 1005 1019 1037 1080 1088 1096 1112 1173 1183 1249 1262 1295 1512 1577 1700 1705 1960 2028 2052 2160 2207 2250 2319 2358 2505 2694 3214 3742 4209 4838 5028 5246 6235 6515 6586 7093 7310 7676 8119 8126 8606 8797 9394 9847 10143 10287 10377 10504 10578 11407 11502 11914 12069 12186 12241 12506 12619 12934 12962 13266 13484 13503 13723 1…	0.0315 0.0483 0.0658 0.0842 0.0982 0.1133 0.1256 0.1382 0.1512 0.1565 0.1673 0.1779 0.1887 0.1964 0.2050 0.2148 0.2186 0.2271 0.2354 0.2427 0.2511 0.2594 0.2674 0.2739 0.2818 0.2878 0.2953 0.3022 0.3029 0.3080 0.3111 0.3178 0.3163 0.3204 0.3258 0.3285 0.3329 0.3375 0.3411 0.3456 0.3467 0.3463 0.3353 0.3237 0.3137 0.2984 0.2963 0.2933 0.2663 0.2608 0.2616 0.2489 0.2449 0.2363 0.2252 0.2273 0.2150 …	2505	0.6417
none	real	descending	None	1000	GSEA.PN2CT_collapsed.rnk	na_as_pre_ranked	gene_sets.gmt#MYC_UP.V1_DN	0.3544	1.3247	0.0829	0.1865	0.994	ftp.broadinstitute.org://pub/gsea/annotations_versioned/Human_ENSEMBL_Gene_ID_MSigDB.v7.2.chip	-0.2273 0.2630 -0.2192 -0.2089 -0.3163 -0.2456 -0.2858 0.2362 -0.3581 -0.3840 -0.2727 -0.3074 -0.3664 -0.3035 -0.2778 -0.4681 -0.2313 -0.3396 -0.2779 -0.2632 -0.3359 -0.4338 -0.2219 -0.3855 0.2885 -0.2010 -0.3429 -0.3584 -0.2369 -0.2689 -0.4064 -0.2297 -0	62 106 108 130 138 143 163 217 247 284 347 409 543 771 849 1154 1769 2229 2331 2765 3696 4612 4632 4994 5420 5429 5710 5913 6178 6237 6287 6290 6354 6735 6784 6786 7266 7295 7770 7948 8963 9503 9716 9892 10384 10523 10621 10636 10847 11558 11573 11837 12679 13085 13467 13495 13520 13721 14218 14430 14434 14484 14497 14633 14668 14732 14824 14943 15198 16164 16557 16862 17277 17514 17619 18022 182…	0.0536 0.0893 0.1254 0.1571 0.1881 0.2182 0.2451 0.2660 0.2858 0.3037 0.3187 0.3323 0.3418 0.3460 0.3544 0.3541 0.3425 0.3349 0.3379 0.3304 0.3069 0.2833 0.2869 0.2799 0.2707 0.2742 0.2692 0.2666 0.2619 0.2634 0.2652 0.2684 0.2697 0.2612 0.2628 0.2657 0.2540 0.2559 0.2442 0.2414 0.2128 0.1985 0.1940 0.1906 0.1774 0.1749 0.1735 0.1747 0.1699 0.1497 0.1505 0.1437 0.1192 0.1077 0.0969 0.0968 0.0968 …	849	1.1646
none	real	descending	None	1000	GSEA.PN2CT_collapsed.rnk	na_as_pre_ranked	gene_sets.gmt#HOXA9_DN.V1_DN	0.357	1.3459	0.0941	0.1706	0.992	ftp.broadinstitute.org://pub/gsea/annotations_versioned/Human_ENSEMBL_Gene_ID_MSigDB.v7.2.chip	-0.3392 -0.3407 -0.2384 -0.2937 -0.3145 -0.4091 -0.2761 -0.2450 -0.2453 -0.4324 0.2527 -0.2735 -0.2634 -0.3154 -0.3186 -0.3772 -0.3939 -0.3712 0.3232 -0.2107 -0.2518 -0.3113 -0.2219 0.2879 0.3091 -0.3629 -0.2993 -0.3616 -0.3023 0.3369 -0.3858 -0.2159 -0.3	127 148 164 171 184 205 221 235 270 333 344 353 458 490 497 567 625 705 739 863 909 954 1062 1076 1123 1459 1780 1815 1901 2070 2168 2346 2356 2690 2859 3005 3010 3503 4119 4240 4674 5325 5586 5628 5885 6362 6688 7362 7430 8164 8189 8242 8452 8595 8766 9054 9311 9668 10006 10126 10190 10234 10264 10291 11002 11355 11562 11584 11869 11877 11936 11987 12062 12380 12495 12573 12765 12942 13366 13918…	0.0253 0.0511 0.0749 0.0984 0.1202 0.1404 0.1596 0.1781 0.1943 0.2077 0.2223 0.2369 0.2467 0.2583 0.2706 0.2801 0.2893 0.2972 0.3063 0.3119 0.3196 0.3270 0.3320 0.3398 0.3465 0.3433 0.3399 0.3450 0.3485 0.3492 0.3519 0.3519 0.3570 0.3519 0.3517 0.3520 0.3566 0.3460 0.3313 0.3316 0.3221 0.3057 0.3010 0.3029 0.2982 0.2866 0.2795 0.2615 0.2619 0.2418 0.2432 0.2438 0.2396 0.2374 0.2343 0.2275 0.2216 …	2356	0.6613
none	real	descending	None	1000	GSEA.PN2CT_collapsed.rnk	na_as_pre_ranked	gene_sets.gmt#TBK1.DN.48HRS_DN	0.4196	1.3464	0.1246	0.1726	0.992	ftp.broadinstitute.org://pub/gsea/annotations_versioned/Human_ENSEMBL_Gene_ID_MSigDB.v7.2.chip	0.2326 0.3576 -0.4253 0.2031 -0.3458 -0.3839 -0.4940 -0.3568 -0.2973 -0.3636 -0.2719 -0.3578 -0.2583 -0.2763 -0.5521 -0.2944 -0.4058 -0.2798 -0.3180 0.3523 0.2224 -0.3135 -0.3786 0.2112 0.2923 0.3046 -0.3509 0.2893 -0.2633 -0.2901 -0.4460 0.5410 0.3603 -0.4133 -0.5055 0.5520 -0.2678 0.3992 -0.3255 -0.3475 -0.4500 0.2721 0.3453 -0.4700 -0.2446 0.4347 0.2346 -0.2046 0.3711 -0.1915 -0.2181 0.2920 -0…	229 235 499 563 713 838 1391 2512 2761 4517 4927 5491 6530 7690 8503 9968 10463 10491 10560 11355 11364 11389 13897 14059 15260 15524 16518 16643 17243 17831 18194 18261 19048 19212 19301 19411 19692 20914 22608 23201 23210 24550 24734 25221 28170 28330 29805 30579 30968 31005	0.0901 0.1855 0.2408 0.2978 0.3451 0.3897 0.4093 0.4018 0.4196 0.3855 0.3912 0.3907 0.3734 0.3502 0.3363 0.3004 0.2930 0.2997 0.3050 0.2871 0.2931 0.2985 0.2253 0.2229 0.1873 0.1796 0.1501 0.1471 0.1307 0.1157 0.1080 0.1094 0.0904 0.0906 0.0932 0.0953 0.0927 0.0640 0.0243 0.0192 0.0317 0.0070 0.0177 0.0205 -0.0421 -0.0196 -0.0295 -0.0127 0.0199 0.0635	2761	0.6122
none	real	descending	None	1000	GSEA.PN2CT_collapsed.rnk	na_as_pre_ranked	gene_sets.gmt#HALLMARK_TGF_BETA_SIGNALING	0.4168	1.352	0.1365	0.1703	0.992	ftp.broadinstitute.org://pub/gsea/annotations_versioned/Human_ENSEMBL_Gene_ID_MSigDB.v7.2.chip	0.4036 -0.2723 -0.5077 -0.3978 0.2420 -0.4159 -0.3296 -0.3078 -0.3559 -0.4538 -0.3774 0.2298 -0.2933 -0.3950 -0.4223 -0.3446 -0.3114 -0.1827 0.2362 0.1886 -0.2543 -0.4035 -0.2701 -0.2998 -0.3488 -0.3026 -0.3124 -0.2889 -0.2250 -0.3334 0.2814 -0.5876 -0.3821 0.2448 -0.3970 0.2965 -0.3818 -0.4592 0.2260 0.3516 -0.4189 -0.2572 -0.5720 -0.6347 0.2942 -0.3524 0.6027 -0.3321 -0.3651 -0.2790 -0.2569 -0.…	142 174 555 732 776 887 1112 2262 3317 4327 4332 4464 4960 5350 5388 7286 7337 8275 8651 9971 10384 12264 13944 14155 14661 14758 14791 16466 16734 17720 18898 18937 20215 20398 20498 20648 20721 20862 21718 21925 21949 22491 23353 23970 24401 24623 26447 26509 26847 27946 28967 29393 29698 31989	0.1151 0.2174 0.2577 0.2972 0.3396 0.3771 0.4059 0.3956 0.3836 0.3700 0.3869 0.3997 0.4004 0.4033 0.4168 0.3703 0.3797 0.3609 0.3587 0.3261 0.3204 0.2677 0.2192 0.2149 0.2010 0.1994 0.1997 0.1495 0.1422 0.1145 0.0829 0.0858 0.0532 0.0540 0.0575 0.0597 0.0644 0.0673 0.0499 0.0526 0.0609 0.0544 0.0397 0.0336 0.0341 0.0413 0.0043 0.0208 0.0298 0.0192 0.0146 0.0297 0.0502 0.0337	5388	0.406
none	real	descending	None	1000	GSEA.PN2CT_collapsed.rnk	na_as_pre_ranked	gene_sets.gmt#HOXA9_DN.V1_UP	0.3679	1.3538	0.0609	0.1717	0.991	ftp.broadinstitute.org://pub/gsea/annotations_versioned/Human_ENSEMBL_Gene_ID_MSigDB.v7.2.chip	-0.4047 -0.3383 -0.2053 -0.2655 -0.2420 -0.3366 -0.2902 -0.2619 -0.2655 -0.4018 -0.2080 -0.4663 -0.2627 -0.2261 -0.4762 -0.3175 -0.3225 -0.5837 -0.4183 -0.3016 -0.2078 -0.3145 0.3068 -0.2778 -0.3326 -0.3073 -0.3504 -0.3523 -0.3255 -0.2514 0.2010 -0.3916 -	63 208 223 266 397 416 466 530 601 606 626 701 710 778 849 866 935 945 979 997 1027 1111 1172 1270 1389 1658 1673 1721 2350 3144 3692 4486 4686 5307 5481 5538 5597 5708 6127 6158 6221 6342 6350 6445 6552 6627 6703 6954 7408 8038 8237 8495 9732 9920 10236 10247 10298 10369 10445 10536 10542 10636 10662 11000 11038 11052 11279 11281 11345 11373 11397 11411 11927 11947 12284 12450 12517 13002 13039 …	0.0595 0.0805 0.1044 0.1250 0.1387 0.1552 0.1698 0.1830 0.1950 0.2089 0.2219 0.2326 0.2452 0.2555 0.2652 0.2765 0.2855 0.2963 0.3062 0.3164 0.3260 0.3336 0.3416 0.3480 0.3535 0.3535 0.3613 0.3679 0.3555 0.3372 0.3259 0.3065 0.3051 0.2905 0.2893 0.2917 0.2939 0.2945 0.2855 0.2883 0.2901 0.2901 0.2935 0.2941 0.2944 0.2956 0.2967 0.2923 0.2816 0.2653 0.2620 0.2569 0.2215 0.2179 0.2103 0.2120 0.2124 …	1721	0.7881
none	real	descending	None	1000	GSEA.PN2CT_collapsed.rnk	na_as_pre_ranked	gene_sets.gmt#HALLMARK_ANGIOGENESIS	0.454	1.3644	0.1433	0.165	0.989	ftp.broadinstitute.org://pub/gsea/annotations_versioned/Human_ENSEMBL_Gene_ID_MSigDB.v7.2.chip	-0.2691 -0.6562 0.3835 0.3102 -0.5435 0.2337 -0.2862 -0.4577 0.3379 -0.2503 -0.3099 -0.2954 -0.3373 -0.5521 0.2679 -0.4644 -0.2801 -0.5174 -0.2725 -0.4921 -0.3467 -0.1895 -0.3493 0.2027 -0.6687 0.3105 -0.3300 -0.5560 -0.2746 0.3582 -0.5425 -0.3614 -0.2452	152 239 332 466 469 1123 1154 1377 2582 2584 4060 6336 6441 12619 16970 17751 18668 18748 20782 20854 21191 22094 22294 23201 23883 24642 25829 26850 27271 27772 28218 28969 30386 31173 31213 32730	0.1110 0.1925 0.2577 0.3111 0.3684 0.3845 0.4189 0.4445 0.4311 0.4540 0.4273 0.3713 0.3808 0.1979 0.0675 0.0461 0.0220 0.0234 -0.0311 -0.0261 -0.0286 -0.0465 -0.0428 -0.0590 -0.0671 -0.0760 -0.0951 -0.1065 -0.0986 -0.0915 -0.0813 -0.0775 -0.0863 -0.0689 -0.0286 0.0113	2584	0.6324
none	real	descending	None	1000	GSEA.PN2CT_collapsed.rnk	na_as_pre_ranked	gene_sets.gmt#RELA_DN.V1_UP	0.3801	1.3734	0.0841	0.1607	0.986	ftp.broadinstitute.org://pub/gsea/annotations_versioned/Human_ENSEMBL_Gene_ID_MSigDB.v7.2.chip	-0.2415 -0.3143 -0.3524 -0.3335 -0.3712 -0.2184 -0.2657 -0.3195 0.3833 -0.2177 -0.5740 -0.2259 0.2236 -0.3230 0.2510 -0.2952 -0.3743 0.2497 0.2038 -0.4812 -0.2191 -0.3146 -0.2140 -0.2496 0.2564 -0.2347 -0.3781 0.2168 -0.3926 -0.3492 -0.2121 -0.4659 -0.490	102 152 161 174 224 270 347 380 423 455 466 497 531 555 601 629 646 694 771 813 887 945 1080 1330 1447 1689 1741 1960 2417 2443 2456 2876 3078 3303 3748 4466 5218 5731 6118 6333 7058 7100 7225 7402 7919 8353 9502 10073 10120 10219 10373 10768 11031 11871 12466 12699 12868 12902 13062 13097 13198 13317 13371 13456 13503 13672 13800 13971 14468 15014 15169 16323 16871 16938 16988 17029 17067 17417 …	0.0380 0.0667 0.0950 0.1219 0.1431 0.1619 0.1770 0.1927 0.2072 0.2215 0.2362 0.2499 0.2630 0.2760 0.2877 0.2996 0.3116 0.3223 0.3315 0.3416 0.3501 0.3587 0.3642 0.3653 0.3700 0.3703 0.3762 0.3765 0.3689 0.3743 0.3801 0.3730 0.3724 0.3709 0.3623 0.3450 0.3261 0.3143 0.3060 0.3029 0.2839 0.2857 0.2848 0.2823 0.2693 0.2587 0.2260 0.2106 0.2111 0.2099 0.2071 0.1967 0.1903 0.1661 0.1492 0.1431 0.1389 …	2456	0.6484
none	real	descending	None	1000	GSEA.PN2CT_collapsed.rnk	na_as_pre_ranked	gene_sets.gmt#ATF2_S_UP.V1_DN	0.3611	1.3759	0.0485	0.1615	0.986	ftp.broadinstitute.org://pub/gsea/annotations_versioned/Human_ENSEMBL_Gene_ID_MSigDB.v7.2.chip	-0.2767 -0.2674 -0.3540 -0.2645 -0.3139 -0.4279 -0.3265 0.2452 0.2251 0.1815 -0.3125 -0.2330 0.2960 -0.5134 -0.2283 -0.3602 -0.2804 0.2592 0.2479 -0.3518 0.3668 -0.3370 0.2184 0.2398 -0.2560 -0.3240 -0.2596 -0.3076 -0.2927 -0.3322 -0.4079 -0.3188 0.3571 -	93 102 130 171 208 233 273 423 499 580 587 625 626 653 660 719 753 945 1046 1062 1068 1165 1216 1343 1475 1567 1740 1787 1848 1943 2004 2154 2204 2207 2303 2582 2600 2720 2765 2774 2858 2999 3227 3399 3509 3588 3906 4063 4364 4798 4914 5218 5255 5257 5428 6140 6234 6424 6785 6803 7309 7683 7945 8183 8208 9099 9369 10038 10342 10456 10635 11051 11181 11271 11469 11613 11630 11813 12883 12955 13305…	0.0356 0.0704 0.0983 0.1206 0.1397 0.1578 0.1738 0.1827 0.1928 0.2018 0.2129 0.2227 0.2336 0.2434 0.2537 0.2621 0.2711 0.2741 0.2793 0.2871 0.2952 0.3001 0.3062 0.3097 0.3127 0.3166 0.3178 0.3226 0.3269 0.3300 0.3340 0.3351 0.3392 0.3447 0.3473 0.3440 0.3486 0.3499 0.3536 0.3583 0.3606 0.3611 0.3587 0.3579 0.3589 0.3609 0.3553 0.3546 0.3493 0.3397 0.3398 0.3340 0.3363 0.3396 0.3377 0.3191 0.3191 …	2999	0.5826
none	real	descending	None	1000	GSEA.PN2CT_collapsed.rnk	na_as_pre_ranked	gene_sets.gmt#HALLMARK_ESTROGEN_RESPONSE_EARLY	0.376	1.3881	0.0429	0.1546	0.982	ftp.broadinstitute.org://pub/gsea/annotations_versioned/Human_ENSEMBL_Gene_ID_MSigDB.v7.2.chip	-0.3076 -0.2466 -0.3089 -0.3645 -0.3351 -0.3142 -0.3152 -0.3605 -0.3811 -0.2161 -0.3108 0.2094 0.2876 -0.3140 0.3196 -0.3011 -0.2480 -0.2533 -0.1901 -0.3366 -0.3784 0.2115 -0.2443 -0.3861 -0.2310 -0.1991 0.3618 -0.2479 0.2585 0.1936 -0.3403 -0.3669 -0.410	159 181 186 251 307 320 344 484 517 531 543 606 641 713 716 720 787 789 887 945 979 1002 1014 1019 1040 1068 1085 1125 1134 1183 1190 1203 1220 1292 1448 1514 1673 1840 1929 2311 2669 2802 2831 3005 3563 3778 4081 4109 4237 4270 4844 4851 5446 5509 5952 6062 6102 6954 7058 7362 7971 8070 8084 8086 8149 8997 9150 9928 9986 9991 10309 10479 10578 10773 10848 11076 11391 11618 11621 11706 11772 1206…	0.0205 0.0431 0.0657 0.0826 0.0975 0.1133 0.1281 0.1370 0.1487 0.1608 0.1728 0.1825 0.1926 0.2011 0.2116 0.2220 0.2302 0.2403 0.2469 0.2543 0.2622 0.2704 0.2788 0.2874 0.2955 0.3032 0.3112 0.3183 0.3263 0.3329 0.3408 0.3484 0.3558 0.3614 0.3640 0.3692 0.3711 0.3724 0.3760 0.3700 0.3644 0.3655 0.3698 0.3694 0.3570 0.3548 0.3497 0.3530 0.3532 0.3563 0.3426 0.3461 0.3315 0.3329 0.3227 0.3225 0.3244 …	1929	0.7385
none	real	descending	None	1000	GSEA.PN2CT_collapsed.rnk	na_as_pre_ranked	gene_sets.gmt#TGFB_UP.V1_DN	0.3644	1.3987	0.0632	0.1494	0.975	ftp.broadinstitute.org://pub/gsea/annotations_versioned/Human_ENSEMBL_Gene_ID_MSigDB.v7.2.chip	-0.4781 -0.3129 -0.4280 -0.2586 0.2504 0.2066 -0.2058 -0.3666 0.2696 -0.2787 0.3150 0.2466 -0.2930 -0.3181 -0.2520 -0.2817 -0.2375 -0.4531 -0.4673 -0.2355 0.2230 -0.3491 -0.2714 -0.2446 -0.3441 -0.2431 -0.2091 -0.3127 -0.3752 -0.2396 -0.2780 -0.2328 -0.21	113 130 146 148 187 192 205 290 325 372 465 466 483 499 669 737 766 791 838 866 974 1051 1112 1172 1302 1389 1636 1640 1661 1877 1879 1899 1917 1943 2793 2801 3049 3317 3773 3816 4535 4686 5151 5332 5526 5623 6072 6442 6713 6833 6931 7182 7184 7496 7739 7757 7807 8087 8189 8452 8510 9199 9327 10182 10569 10918 10952 11203 11249 11365 11914 11980 12381 12454 12686 12961 13654 13687 13837 13976 146…	0.0274 0.0550 0.0805 0.1064 0.1267 0.1477 0.1677 0.1815 0.1956 0.2083 0.2181 0.2307 0.2426 0.2543 0.2595 0.2673 0.2762 0.2850 0.2930 0.3013 0.3066 0.3124 0.3184 0.3243 0.3277 0.3321 0.3311 0.3374 0.3432 0.3426 0.3486 0.3539 0.3593 0.3644 0.3434 0.3480 0.3451 0.3414 0.3317 0.3345 0.3164 0.3154 0.3047 0.3025 0.2998 0.3000 0.2893 0.2809 0.2753 0.2743 0.2739 0.2687 0.2712 0.2641 0.2590 0.2608 0.2616 …	1943	0.735
none	real	descending	None	1000	GSEA.PN2CT_collapsed.rnk	na_as_pre_ranked	gene_sets.gmt#CAMP_UP.V1_UP	0.3592	1.4005	0.0462	0.1506	0.975	ftp.broadinstitute.org://pub/gsea/annotations_versioned/Human_ENSEMBL_Gene_ID_MSigDB.v7.2.chip	0.2307 -0.5044 0.3036 -0.4463 -0.2556 0.2433 -0.2828 0.3609 0.1994 -0.2479 -0.4246 -0.2762 0.2547 -0.3099 -0.2377 -0.3234 -0.3191 0.2528 -0.2232 -0.4153 -0.2410 -0.2169 -0.3706 -0.3127 -0.2334 -0.2702 -0.3021 -0.2640 -0.3662 -0.3706 -0.3498 -0.2981 -0.3599 -0.3388 0.2487 -0.3008 0.3104 0.2893 0.2631 -0.4465 -0.3455 -0.3939 -0.4307 -0.3098 0.2227 0.3354 0.2841 -0.2413 -0.3619 0.2203 -0.2403 -0.277…	63 173 174 303 366 373 484 498 562 607 701 876 886 945 1060 1372 1433 1591 1754 1817 1988 2097 2171 2300 2355 2553 2646 2687 2761 2919 3027 3039 3087 3241 3503 3527 3614 3635 4679 4905 5017 5090 5117 5125 5549 5873 6075 6293 6451 6520 6859 6918 7010 7075 7139 7167 7204 7245 7608 7686 7741 7763 7971 8026 8070 8235 8283 8387 8495 8511 8514 9318 9345 9347 9390 9520 9775 9777 9783 9824 9837 9917 1012…	0.0624 0.0897 0.1203 0.1376 0.1546 0.1733 0.1865 0.2025 0.2159 0.2292 0.2399 0.2468 0.2586 0.2684 0.2758 0.2758 0.2833 0.2873 0.2907 0.2970 0.2995 0.3038 0.3089 0.3122 0.3176 0.3184 0.3223 0.3277 0.3320 0.3336 0.3365 0.3424 0.3470 0.3483 0.3461 0.3511 0.3542 0.3592 0.3323 0.3301 0.3314 0.3337 0.3375 0.3418 0.3332 0.3274 0.3252 0.3224 0.3214 0.3229 0.3161 0.3178 0.3184 0.3198 0.3212 0.3237 0.3259 …	3635	0.525
none	real	descending	None	1000	GSEA.PN2CT_collapsed.rnk	na_as_pre_ranked	gene_sets.gmt#ERBB2_UP.V1_UP	0.3793	1.4018	0.0328	0.1523	0.975	ftp.broadinstitute.org://pub/gsea/annotations_versioned/Human_ENSEMBL_Gene_ID_MSigDB.v7.2.chip	-0.3331 -0.4670 -0.2460 -0.2401 -0.2386 -0.3641 0.2956 -0.2175 -0.2502 -0.2821 -0.2327 -0.2604 -0.3024 -0.2871 -0.3211 0.2819 0.2030 0.3856 -0.3473 -0.3652 -0.2845 -0.2837 -0.3745 -0.2823 0.3343 -0.3227 -0.3377 -0.2195 -0.2526 0.2465 -0.4196 -0.2026 -0.39	63 117 130 158 201 223 233 263 264 427 429 506 529 541 590 626 628 672 694 838 866 883 1017 1050 1075 1188 1203 1262 1336 1373 1877 1881 1973 2004 2005 2351 2368 2456 2646 2690 2765 2784 3214 3486 3709 4131 4670 4719 4851 4914 5446 5505 6158 6265 6569 6574 6682 6716 7093 7184 7288 7740 8119 8208 8688 8788 8825 8946 8965 9473 10140 10182 10699 11001 11002 11078 11674 13437 13721 14225 14722 14862 …	0.0433 0.0702 0.0963 0.1182 0.1364 0.1537 0.1708 0.1861 0.2023 0.2098 0.2221 0.2312 0.2417 0.2524 0.2614 0.2704 0.2804 0.2887 0.2976 0.3021 0.3099 0.3179 0.3217 0.3284 0.3352 0.3390 0.3457 0.3509 0.3555 0.3610 0.3514 0.3569 0.3596 0.3641 0.3695 0.3640 0.3684 0.3707 0.3696 0.3730 0.3753 0.3793 0.3705 0.3663 0.3634 0.3543 0.3414 0.3433 0.3426 0.3440 0.3309 0.3322 0.3151 0.3146 0.3079 0.3103 0.3096 …	2784	0.609
none	real	descending	None	1000	GSEA.PN2CT_collapsed.rnk	na_as_pre_ranked	gene_sets.gmt#E2F3_UP.V1_DN	0.3788	1.4027	0.0529	0.1541	0.974	ftp.broadinstitute.org://pub/gsea/annotations_versioned/Human_ENSEMBL_Gene_ID_MSigDB.v7.2.chip	-0.3552 -0.2432 -0.2373 -0.3070 -0.2709 -0.3142 -0.2976 -0.3018 0.2782 -0.2538 0.2361 -0.4919 -0.2782 -0.2731 0.2385 -0.1966 -0.2771 -0.2318 0.2535 -0.4001 -0.3204 -0.4030 -0.2895 -0.2392 -0.3004 -0.3007 -0.4099 -0.2636 0.1945 -0.2792 -0.4259 -0.3448 -0.2	108 122 125 138 143 164 409 466 483 543 613 1025 1070 1395 1514 1773 1978 2298 2331 2898 3486 3696 4057 4081 5555 5710 6178 6184 6445 6520 6785 7117 7266 7505 7806 7971 8564 8725 8784 8909 9503 10231 10523 10630 10787 10847 11290 11526 11581 12148 12355 12637 12684 12702 12747 13062 13067 13085 13114 13467 13488 13495 13520 13703 13791 14038 14082 14218 14434 14484 14497 14537 14633 14704 14798 1…	0.0470 0.0938 0.1397 0.1827 0.2246 0.2621 0.2762 0.2947 0.3141 0.3310 0.3463 0.3470 0.3586 0.3600 0.3672 0.3692 0.3723 0.3712 0.3788 0.3692 0.3582 0.3585 0.3539 0.3594 0.3198 0.3201 0.3105 0.3150 0.3116 0.3137 0.3098 0.3038 0.3032 0.2997 0.2942 0.2928 0.2781 0.2765 0.2779 0.2773 0.2621 0.2425 0.2360 0.2350 0.2324 0.2328 0.2213 0.2160 0.2162 0.2006 0.1958 0.1886 0.1885 0.1893 0.1893 0.1809 0.1820 …	2331	0.6657
none	real	descending	None	1000	GSEA.PN2CT_collapsed.rnk	na_as_pre_ranked	gene_sets.gmt#ESC_V6.5_UP_LATE.V1_DN	0.3814	1.4145	0.05	0.1491	0.967	ftp.broadinstitute.org://pub/gsea/annotations_versioned/Human_ENSEMBL_Gene_ID_MSigDB.v7.2.chip	-0.3522 -0.2929 0.3343 -0.2725 -0.2411 -0.4310 -0.3023 0.2318 -0.2493 0.2279 0.1729 -0.3159 -0.2130 -0.2944 -0.2370 -0.3082 0.3122 -0.2227 -0.2846 -0.3013 -0.2340 -0.3930 0.3348 -0.2487 0.2329 -0.2454 -0.2859 -0.3440 0.2761 -0.2730 -0.3136 -0.2639 -0.2773	129 130 142 188 235 296 441 453 469 484 548 606 670 710 727 765 959 1007 1050 1069 1123 1126 1147 1404 1545 1583 1597 1636 1851 1870 1962 2332 2760 2761 3362 3596 3709 4060 4736 5425 6023 6710 7020 7360 7417 7438 7665 8367 8594 8739 8801 9024 9150 9207 9222 9547 9894 9986 10309 10511 10775 11051 11122 11162 11408 11772 11943 12035 12527 12630 12642 12669 12942 13023 13275 13317 13377 13391 13530 …	0.0306 0.0651 0.0971 0.1219 0.1431 0.1610 0.1725 0.1878 0.2027 0.2175 0.2298 0.2415 0.2521 0.2632 0.2749 0.2857 0.2903 0.2991 0.3078 0.3171 0.3251 0.3346 0.3435 0.3443 0.3482 0.3551 0.3627 0.3694 0.3703 0.3770 0.3814 0.3767 0.3697 0.3757 0.3628 0.3609 0.3625 0.3567 0.3406 0.3236 0.3091 0.2916 0.2853 0.2779 0.2791 0.2814 0.2774 0.2586 0.2543 0.2523 0.2529 0.2485 0.2470 0.2476 0.2495 0.2418 0.2333 …	1962	0.7306
none	real	descending	None	1000	GSEA.PN2CT_collapsed.rnk	na_as_pre_ranked	gene_sets.gmt#HALLMARK_ANDROGEN_RESPONSE	0.4201	1.4155	0.102	0.1512	0.966	ftp.broadinstitute.org://pub/gsea/annotations_versioned/Human_ENSEMBL_Gene_ID_MSigDB.v7.2.chip	-0.3226 -0.2793 -0.2381 -0.2991 -0.2488 -0.2321 0.3856 0.3133 -0.2966 -0.4829 -0.1892 0.2048 -0.2167 -0.2566 -0.3307 0.1922 -0.4421 -0.3528 -0.3297 0.3512 -0.2103 -0.2746 -0.4687 0.3434 -0.2182 -0.3964 -0.3695 0.3775 0.2163 -0.3501 -0.3269 -0.4101 0.1926	117 195 384 523 604 686 696 883 909 950 985 1006 1037 1051 1220 1267 1679 1879 2314 2441 2624 3010 3186 3257 3482 3490 3694 4330 4799 5011 5064 5509 6479 7309 7834 8711 9150 9971 10584 11022 11055 11297 11455 12241 12989 13002 13350 14409 14426 15040 16251 16609 16718 16815 17417 17916 17929 17935 18204 18391 18748 18952 19490 19551 19609 19855 20000 20129 20711 21100 21774 21893 22070 22795 2337…	0.0643 0.1092 0.1348 0.1573 0.1795 0.1998 0.2222 0.2369 0.2559 0.2740 0.2919 0.3099 0.3274 0.3452 0.3569 0.3720 0.3739 0.3812 0.3800 0.3878 0.3935 0.3922 0.3969 0.4047 0.4075 0.4169 0.4201 0.4093 0.4030 0.4044 0.4104 0.4041 0.3809 0.3612 0.3504 0.3283 0.3193 0.2981 0.2827 0.2724 0.2743 0.2697 0.2676 0.2459 0.2250 0.2263 0.2173 0.1861 0.1864 0.1683 0.1317 0.1212 0.1183 0.1159 0.0985 0.0846 0.0855 …	3694	0.5217
none	real	descending	None	1000	GSEA.PN2CT_collapsed.rnk	na_as_pre_ranked	gene_sets.gmt#HALLMARK_COMPLEMENT	0.3849	1.4293	0.0378	0.1429	0.956	ftp.broadinstitute.org://pub/gsea/annotations_versioned/Human_ENSEMBL_Gene_ID_MSigDB.v7.2.chip	-0.4876 -0.3338 -0.3481 -0.2367 -0.2392 -0.4093 -0.2948 -0.3070 -0.2376 -0.2985 -0.4218 -0.2913 -0.3341 -0.4028 -0.3443 -0.3028 -0.3619 0.2706 -0.3490 -0.3911 0.3257 -0.2865 -0.2419 -0.2315 -0.2829 -0.2676 -0.2982 -0.3658 -0.3363 -0.2782 0.3245 -0.2086 -0	142 143 173 187 190 227 246 291 296 330 433 436 450 469 563 598 607 614 660 679 788 828 849 935 1057 1182 1226 1336 1606 1807 1890 1947 2112 2662 3043 3075 3192 3399 3401 3911 3930 4269 4330 4720 4765 4985 4988 5062 5896 6053 6337 6552 6627 7310 7790 7803 8399 8510 9052 9703 10138 10139 10182 10205 10245 10662 10675 10693 10947 10958 11644 11659 11776 11810 11910 12025 12165 12274 12313 12626 129…	0.0242 0.0525 0.0762 0.0989 0.1217 0.1410 0.1598 0.1761 0.1933 0.2084 0.2193 0.2333 0.2467 0.2597 0.2692 0.2801 0.2916 0.3031 0.3128 0.3233 0.3303 0.3392 0.3486 0.3554 0.3605 0.3649 0.3717 0.3761 0.3749 0.3754 0.3793 0.3839 0.3849 0.3736 0.3670 0.3710 0.3723 0.3707 0.3753 0.3642 0.3679 0.3618 0.3640 0.3560 0.3585 0.3556 0.3593 0.3607 0.3387 0.3371 0.3315 0.3279 0.3286 0.3105 0.2984 0.3004 0.2846 …	2112	0.7016
none	real	descending	None	1000	GSEA.PN2CT_collapsed.rnk	na_as_pre_ranked	gene_sets.gmt#AKT_UP.V1_UP	0.3868	1.4416	0.0508	0.1369	0.944	ftp.broadinstitute.org://pub/gsea/annotations_versioned/Human_ENSEMBL_Gene_ID_MSigDB.v7.2.chip	-0.3548 -0.4002 -0.4198 -0.3212 -0.2950 0.2814 -0.3556 -0.2583 -0.2378 0.2320 0.2148 -0.2097 -0.2373 -0.2956 -0.4025 0.2544 -0.2560 -0.3170 -0.3263 0.2545 -0.4094 0.3658 -0.2888 -0.2702 -0.3552 -0.2218 -0.4970 -0.2894 -0.2721 -0.3126 -0.2526 0.3537 -0.322	171 181 201 224 253 270 312 348 355 379 396 427 507 520 575 587 646 685 687 952 1200 1208 1232 1249 1285 1550 1577 1886 1943 2487 2765 3507 3760 4051 4131 4635 5246 5543 6290 6500 6532 6596 6630 7247 7310 7563 7795 7804 7877 7888 7947 8086 8164 8539 8683 8864 9328 9547 9849 10073 10723 11088 11390 11696 11754 11810 11831 11923 12432 12616 12781 12802 13038 13372 13445 13694 13911 14029 15158 1516…	0.0239 0.0513 0.0768 0.1001 0.1214 0.1422 0.1606 0.1780 0.1960 0.2129 0.2298 0.2454 0.2583 0.2730 0.2855 0.2992 0.3107 0.3224 0.3352 0.3380 0.3401 0.3494 0.3581 0.3670 0.3751 0.3755 0.3830 0.3811 0.3868 0.3768 0.3745 0.3574 0.3549 0.3511 0.3536 0.3429 0.3285 0.3235 0.3044 0.3015 0.3040 0.3055 0.3079 0.2923 0.2934 0.2887 0.2846 0.2872 0.2878 0.2904 0.2914 0.2900 0.2903 0.2816 0.2798 0.2768 0.2650 …	1943	0.735
none	real	descending	None	1000	GSEA.PN2CT_collapsed.rnk	na_as_pre_ranked	gene_sets.gmt#HALLMARK_UV_RESPONSE_UP	0.3952	1.4705	0.0412	0.1209	0.92	ftp.broadinstitute.org://pub/gsea/annotations_versioned/Human_ENSEMBL_Gene_ID_MSigDB.v7.2.chip	-0.2141 -0.3576 -0.3084 -0.3674 -0.3489 -0.2563 -0.2859 -0.3439 0.2748 -0.3644 0.2206 -0.2201 -0.2557 -0.3360 -0.3583 -0.2380 -0.2649 -0.3288 -0.2796 -0.3117 0.3860 -0.3260 -0.3089 -0.3784 -0.2888 -0.3575 -0.3290 0.3327 -0.1994 -0.3592 -0.2524 -0.2874 -0.	143 179 188 192 210 224 233 304 349 442 555 562 594 616 634 642 776 795 945 994 1062 1068 1591 1613 1844 1871 1943 2173 2426 2495 2736 2876 2900 2914 3192 3223 3686 4081 4182 4313 4635 4683 4953 5062 5125 5235 5446 5517 5585 5688 6102 6445 6688 6749 6801 6962 7546 7789 8510 8725 8965 9191 9343 9547 9628 9703 9980 10073 10478 11088 11195 11831 11937 12176 12248 12577 12929 13048 13294 13481 14040 …	0.0292 0.0567 0.0839 0.1108 0.1356 0.1596 0.1830 0.2010 0.2183 0.2321 0.2433 0.2578 0.2710 0.2841 0.2971 0.3104 0.3187 0.3303 0.3369 0.3461 0.3544 0.3646 0.3571 0.3647 0.3655 0.3723 0.3776 0.3777 0.3767 0.3812 0.3802 0.3820 0.3874 0.3931 0.3904 0.3952 0.3865 0.3795 0.3814 0.3823 0.3772 0.3804 0.3766 0.3777 0.3802 0.3811 0.3788 0.3808 0.3827 0.3836 0.3748 0.3680 0.3640 0.3656 0.3673 0.3657 0.3510 …	3223	0.5589
none	real	descending	None	1000	GSEA.PN2CT_collapsed.rnk	na_as_pre_ranked	gene_sets.gmt#HALLMARK_COAGULATION	0.4062	1.4843	0.0459	0.1142	0.902	ftp.broadinstitute.org://pub/gsea/annotations_versioned/Human_ENSEMBL_Gene_ID_MSigDB.v7.2.chip	-0.3111 -0.3090 -0.4355 -0.3579 0.1970 -0.3944 -0.4406 0.2463 -0.2781 0.2277 -0.4890 -0.2599 -0.2407 -0.3317 -0.4192 -0.4817 -0.3238 -0.2697 -0.2948 -0.2724 -0.3087 -0.4481 0.2739 -0.2316 -0.3357 -0.3121 -0.3008 -0.3359 -0.2735 0.2010 0.2450 -0.2271 -0.23	124 138 142 173 190 227 330 409 450 466 469 614 660 720 732 764 828 1032 1336 1454 1606 1705 1830 1890 1947 2336 2746 2760 3045 3192 3399 3842 4269 4765 5062 5282 6518 6627 7108 7285 7770 8274 8399 8825 10182 10442 10947 11737 11810 12313 12626 13484 13503 13778 14017 14661 14886 15100 15105 15169 15263 17478 17663 17872 18066 18185 18201 18242 18399 18781 19087 19094 19152 19545 19595 19767 2006…	0.0375 0.0757 0.1135 0.1452 0.1751 0.2010 0.2193 0.2362 0.2534 0.2709 0.2889 0.2999 0.3133 0.3258 0.3397 0.3526 0.3642 0.3697 0.3708 0.3771 0.3818 0.3879 0.3928 0.3995 0.4062 0.4020 0.3966 0.4031 0.4011 0.4031 0.4030 0.3954 0.3879 0.3780 0.3739 0.3720 0.3384 0.3390 0.3280 0.3261 0.3147 0.3025 0.3017 0.2916 0.2527 0.2470 0.2336 0.2112 0.2105 0.1966 0.1883 0.1632 0.1636 0.1561 0.1495 0.1305 0.1240 …	1947	0.7334
none	real	descending	None	1000	GSEA.PN2CT_collapsed.rnk	na_as_pre_ranked	gene_sets.gmt#ESC_J1_UP_EARLY.V1_DN	0.401	1.489	0.0459	0.1141	0.898	ftp.broadinstitute.org://pub/gsea/annotations_versioned/Human_ENSEMBL_Gene_ID_MSigDB.v7.2.chip	0.2208 -0.3688 -0.3834 -0.3838 -0.3164 -0.3023 -0.4591 -0.3268 -0.4246 0.2187 -0.2569 -0.3007 0.2390 0.2786 -0.2382 -0.5128 0.1765 -0.4150 0.2753 -0.3267 -0.2391 -0.3140 -0.3010 -0.2507 -0.4305 -0.1817 -0.2541 -0.2564 -0.2588 -0.3319 -0.4703 -0.4959 -0.3108 -0.2963 0.2819 -0.2747 -0.2192 0.4006 -0.4552 0.2135 -0.4856 -0.3388 0.2426 -0.2810 0.2977 -0.3685 -0.2392 -0.1770 0.3519 -0.2815 -0.2511 -0.…	130 142 157 230 235 259 268 452 484 497 548 555 594 606 625 687 777 802 1050 1126 1130 1132 1172 1330 1370 1447 1734 2605 2732 2760 2947 3013 3043 3778 4388 4774 4810 4979 5264 5355 5814 5964 6121 6406 6728 7020 7438 8063 8189 8375 8548 8587 8629 9150 9695 9874 9892 9986 10179 10182 10309 10373 10536 10584 10734 10775 10905 11135 11341 11442 11613 11927 12035 12376 12391 12394 12462 12503 12586 1…	0.0335 0.0684 0.1003 0.1230 0.1475 0.1698 0.1923 0.2038 0.2194 0.2353 0.2493 0.2644 0.2780 0.2922 0.3059 0.3176 0.3278 0.3397 0.3430 0.3512 0.3615 0.3719 0.3810 0.3858 0.3941 0.4010 0.4006 0.3809 0.3836 0.3893 0.3899 0.3941 0.3993 0.3825 0.3690 0.3620 0.3657 0.3652 0.3610 0.3626 0.3527 0.3521 0.3513 0.3464 0.3401 0.3347 0.3252 0.3091 0.3082 0.3054 0.3029 0.3044 0.3059 0.2926 0.2784 0.2752 0.2768 …	1447	0.8665
none	real	descending	None	1000	GSEA.PN2CT_collapsed.rnk	na_as_pre_ranked	gene_sets.gmt#MEK_UP.V1_UP	0.3943	1.4899	0.0306	0.1161	0.897	ftp.broadinstitute.org://pub/gsea/annotations_versioned/Human_ENSEMBL_Gene_ID_MSigDB.v7.2.chip	-0.3869 0.2072 -0.3759 -0.4145 -0.2505 -0.2885 -0.3341 0.1986 -0.2812 -0.3709 -0.3617 -0.3671 -0.1723 0.2844 0.2378 -0.2324 -0.2111 -0.2117 -0.3439 -0.5463 -0.3331 -0.3797 -0.2207 0.2377 -0.2267 0.2588 -0.1975 -0.3428 -0.2669 -0.2599 -0.2372 0.2597 -0.346	127 130 171 179 201 223 233 264 278 349 366 380 397 427 429 523 529 604 606 626 630 672 694 838 842 866 988 1017 1038 1050 1188 1234 1262 1385 1881 2004 2005 2284 2336 2368 2630 2784 2788 3010 3486 3709 4670 4809 4851 5446 6053 6158 6179 6265 6569 6716 6988 7290 7882 8208 8688 8825 8965 9394 9473 9698 10140 10306 10655 10699 10918 11001 11002 11502 11674 11890 11937 13092 13187 13721 13739 13791 …	0.0232 0.0499 0.0707 0.0917 0.1107 0.1282 0.1455 0.1609 0.1764 0.1881 0.2010 0.2139 0.2265 0.2381 0.2505 0.2590 0.2701 0.2783 0.2887 0.2983 0.3083 0.3168 0.3258 0.3303 0.3390 0.3471 0.3514 0.3584 0.3656 0.3730 0.3761 0.3818 0.3880 0.3910 0.3816 0.3834 0.3888 0.3855 0.3890 0.3930 0.3898 0.3898 0.3943 0.3920 0.3816 0.3788 0.3531 0.3523 0.3544 0.3394 0.3238 0.3234 0.3255 0.3256 0.3190 0.3171 0.3112 …	2788	0.608
none	real	descending	None	1000	GSEA.PN2CT_collapsed.rnk	na_as_pre_ranked	gene_sets.gmt#RPS14_DN.V1_UP	0.3995	1.4943	0.0053	0.1149	0.893	ftp.broadinstitute.org://pub/gsea/annotations_versioned/Human_ENSEMBL_Gene_ID_MSigDB.v7.2.chip	-0.3055 -0.4097 -0.2970 0.2418 -0.3047 -0.2574 0.2195 -0.2914 -0.2838 0.2855 0.2258 -0.2216 -0.4450 -0.2623 -0.4207 -0.4180 -0.3386 -0.2391 -0.2346 -0.5789 -0.2166 0.2775 -0.2512 0.3650 -0.3359 -0.2941 -0.4165 -0.2618 -0.2380 -0.2829 0.2964 -0.3305 -0.243	63 113 161 217 223 283 322 325 366 368 397 406 423 489 531 567 601 626 725 778 841 866 959 999 1014 1061 1111 1123 1182 1229 1270 1298 1454 1658 1689 1690 1877 1973 2082 2085 2112 2336 2456 2517 2584 2656 2720 3186 3204 3752 4153 4686 4774 4798 4914 5255 5398 5582 5663 5844 5964 6218 6239 8564 8784 9063 9394 9873 9920 10081 10247 10377 11170 11279 11659 11744 12122 12165 12284 12447 12934 13095 1…	0.0428 0.0700 0.0909 0.1074 0.1249 0.1386 0.1516 0.1657 0.1776 0.1907 0.2026 0.2150 0.2268 0.2364 0.2462 0.2557 0.2649 0.2742 0.2804 0.2878 0.2946 0.3024 0.3076 0.3142 0.3215 0.3277 0.3335 0.3405 0.3459 0.3514 0.3570 0.3630 0.3647 0.3645 0.3695 0.3755 0.3753 0.3779 0.3798 0.3850 0.3894 0.3876 0.3888 0.3917 0.3944 0.3969 0.3995 0.3896 0.3932 0.3804 0.3719 0.3591 0.3598 0.3624 0.3621 0.3549 0.3536 …	2720	0.6161
none	real	descending	None	1000	GSEA.PN2CT_collapsed.rnk	na_as_pre_ranked	gene_sets.gmt#ATF2_UP.V1_DN	0.4026	1.4973	0.0203	0.1158	0.89	ftp.broadinstitute.org://pub/gsea/annotations_versioned/Human_ENSEMBL_Gene_ID_MSigDB.v7.2.chip	-0.5032 -0.3669 -0.2392 0.3129 -0.2435 0.2387 -0.3102 0.3941 0.2318 0.2629 -0.3350 -0.3914 0.2671 -0.4175 -0.5201 0.2440 -0.2717 -0.3434 -0.3174 -0.2270 0.3119 -0.4930 -0.2568 -0.3572 -0.2438 -0.2358 -0.2809 -0.2519 -0.2927 -0.2329 -0.3654 -0.3209 -0.3013	93 102 115 146 171 183 208 228 273 344 347 423 450 514 580 587 598 626 657 719 782 945 952 1005 1046 1062 1068 1512 1567 1848 1943 2004 2204 2207 2303 2411 2765 2858 3227 3509 4798 5064 5255 5257 6140 6234 6424 6445 6452 6521 6710 6803 6826 7309 7434 7739 7945 8029 8183 8208 8904 9133 9369 9802 9892 9920 10023 10321 10322 10456 10635 11037 11051 11181 11271 11469 11562 11613 11630 11853 11977 120…	0.0351 0.0694 0.0999 0.1250 0.1475 0.1691 0.1883 0.2066 0.2222 0.2348 0.2494 0.2603 0.2724 0.2826 0.2918 0.3028 0.3136 0.3235 0.3330 0.3412 0.3489 0.3527 0.3611 0.3679 0.3749 0.3825 0.3905 0.3838 0.3888 0.3863 0.3893 0.3933 0.3927 0.3982 0.4006 0.4026 0.3968 0.3988 0.3921 0.3878 0.3523 0.3476 0.3452 0.3485 0.3246 0.3246 0.3217 0.3239 0.3264 0.3271 0.3241 0.3239 0.3258 0.3136 0.3122 0.3053 0.3013 …	2411	0.6541
none	real	descending	None	1000	GSEA.PN2CT_collapsed.rnk	na_as_pre_ranked	gene_sets.gmt#PDGF_ERK_DN.V1_DN	0.4084	1.4992	0.0359	0.1174	0.887	ftp.broadinstitute.org://pub/gsea/annotations_versioned/Human_ENSEMBL_Gene_ID_MSigDB.v7.2.chip	-0.3371 -0.3778 0.3186 0.4632 -0.3662 -0.2520 -0.2561 -0.4792 -0.3616 -0.3444 -0.3821 0.2944 0.1762 -0.4755 -0.3564 -0.4886 -0.5097 -0.3715 0.2458 -0.3779 -0.4295 -0.2981 0.3928 -0.2817 0.2991 -0.2201 -0.4606 0.3906 -0.3276 -0.2061 -0.2344 -0.2812 -0.4313	127 355 384 407 436 484 497 555 586 614 616 629 634 642 750 819 887 913 1134 1201 1373 1441 1755 1871 2016 2262 2454 2487 2496 3049 3140 3222 3294 3317 3541 4314 4926 5308 5331 5654 5706 5953 6082 6141 6481 6664 6749 6931 7248 7322 7392 7402 7563 7945 8016 8353 9062 9585 9717 10044 10136 10182 10237 10335 10447 10643 10905 11359 11969 12381 12445 12735 12857 12941 13278 13358 13617 13654 13769 13…	0.0426 0.0593 0.0812 0.1026 0.1230 0.1418 0.1613 0.1783 0.1955 0.2123 0.2298 0.2468 0.2639 0.2809 0.2936 0.3069 0.3196 0.3332 0.3393 0.3496 0.3560 0.3652 0.3658 0.3720 0.3770 0.3784 0.3810 0.3884 0.3965 0.3873 0.3919 0.3967 0.4017 0.4082 0.4084 0.3911 0.3782 0.3720 0.3767 0.3720 0.3754 0.3728 0.3737 0.3767 0.3709 0.3697 0.3715 0.3701 0.3645 0.3662 0.3680 0.3716 0.3706 0.3626 0.3641 0.3573 0.3390 …	3541	0.5333
none	real	descending	None	1000	GSEA.PN2CT_collapsed.rnk	na_as_pre_ranked	gene_sets.gmt#KRAS.BREAST_UP.V1_UP	0.4143	1.4999	0.034	0.1198	0.886	ftp.broadinstitute.org://pub/gsea/annotations_versioned/Human_ENSEMBL_Gene_ID_MSigDB.v7.2.chip	-0.2963 -0.3061 -0.2504 -0.2585 -0.2398 -0.4129 0.2910 -0.3482 0.2814 -0.4700 -0.2960 -0.2762 -0.1902 -0.3604 -0.3827 -0.3836 0.2318 -0.2494 -0.4059 0.2274 -0.2736 0.3055 -0.2441 0.2517 -0.4923 -0.2579 -0.2943 0.2238 -0.2965 -0.4380 -0.2109 -0.2453 -0.339	105 106 113 122 160 161 174 176 192 195 213 230 246 269 273 314 332 571 585 789 876 1239 1293 1830 2303 2379 2694 4314 5325 6111 7770 7855 8354 9019 9265 9860 9923 10038 10168 11283 11555 12094 12380 12693 12729 14104 14231 14902 15233 15877 16215 16246 16481 17460 18061 18210 18261 18330 18335 18510 18525 18530 18749 19295 19480 19569 19636 19929 20032 20328 20741 21902 22218 22750 22865 22867 2…	0.0303 0.0636 0.0954 0.1257 0.1494 0.1742 0.1975 0.2209 0.2424 0.2642 0.2841 0.3030 0.3212 0.3382 0.3555 0.3704 0.3854 0.3899 0.4010 0.4048 0.4116 0.4084 0.4143 0.4043 0.3956 0.3987 0.3943 0.3491 0.3219 0.3011 0.2532 0.2530 0.2400 0.2219 0.2164 0.2001 0.1999 0.1981 0.1958 0.1633 0.1563 0.1409 0.1332 0.1246 0.1244 0.0832 0.0799 0.0598 0.0499 0.0304 0.0202 0.0193 0.0123 -0.0169 -0.0345 -0.0383 -0.0…	1293	0.9164
none	real	descending	None	1000	GSEA.PN2CT_collapsed.rnk	na_as_pre_ranked	gene_sets.gmt#AKT_UP_MTOR_DN.V1_UP	0.4082	1.5022	0.0308	0.1211	0.884	ftp.broadinstitute.org://pub/gsea/annotations_versioned/Human_ENSEMBL_Gene_ID_MSigDB.v7.2.chip	-0.2990 -0.3741 0.3136 -0.3292 0.2557 -0.2781 -0.2715 0.3413 -0.2725 -0.2189 -0.4098 -0.4026 -0.3018 0.4539 -0.1706 -0.2986 -0.2493 -0.3019 -0.2652 -0.4027 0.2381 -0.4306 -0.2401 -0.4131 0.2450 0.2984 -0.2255 -0.2637 -0.2738 -0.2181 0.2308 -0.2381 -0.3169	187 201 224 312 348 355 379 407 427 507 520 522 555 575 587 646 682 687 785 887 952 1106 1126 1200 1208 1232 1249 1285 1446 1550 1552 1577 1637 1705 1894 1943 2207 2222 2262 2306 2765 3507 4131 6050 6290 6500 6532 6596 7075 7247 7310 7563 7804 7877 7888 8086 8213 8353 8393 8539 8864 9114 9222 9714 9848 9849 10073 10135 10195 10373 10636 10723 11296 11390 11696 11754 11923 12686 12781 13011 13032 …	0.0199 0.0441 0.0661 0.0820 0.0983 0.1154 0.1313 0.1467 0.1618 0.1738 0.1877 0.2018 0.2145 0.2273 0.2403 0.2510 0.2621 0.2741 0.2826 0.2902 0.2985 0.3033 0.3121 0.3189 0.3277 0.3359 0.3442 0.3519 0.3553 0.3601 0.3680 0.3750 0.3809 0.3864 0.3878 0.3933 0.3918 0.3979 0.4031 0.4082 0.4001 0.3827 0.3684 0.3136 0.3098 0.3067 0.3090 0.3102 0.2987 0.2964 0.2974 0.2925 0.2880 0.2884 0.2908 0.2874 0.2862 …	2306	0.6705
none	real	descending	None	1000	GSEA.PN2CT_collapsed.rnk	na_as_pre_ranked	gene_sets.gmt#HALLMARK_INTERFERON_GAMMA_RESPONSE	0.4071	1.513	0.02	0.1167	0.867	ftp.broadinstitute.org://pub/gsea/annotations_versioned/Human_ENSEMBL_Gene_ID_MSigDB.v7.2.chip	-0.3247 0.2226 -0.2378 0.3008 -0.3304 -0.2866 -0.5533 0.2580 -0.2885 -0.3414 -0.4280 -0.2049 -0.3444 -0.2380 -0.3363 -0.4282 0.2450 -0.1843 -0.1752 -0.3248 -0.3621 -0.2547 -0.2547 -0.2611 0.2267 0.2369 -0.2386 -0.3618 0.2047 -0.2870 0.2234 -0.2621 -0.2449	102 143 144 188 217 246 303 311 373 396 414 423 442 450 530 548 598 631 634 642 753 1046 1061 1372 1545 1606 1716 1879 1943 1947 2050 2098 2982 3075 3399 3465 3472 4707 4776 4799 4810 5090 5389 6034 6198 6515 7260 7288 7888 8393 8510 8548 9254 9400 9508 9732 9777 9829 9830 9939 10693 10743 10988 11193 11389 11397 11854 11910 11981 11997 12355 12493 12589 12878 13191 13365 13381 13481 13594 13924 …	0.0368 0.0661 0.0964 0.1199 0.1418 0.1618 0.1784 0.1963 0.2107 0.2260 0.2410 0.2560 0.2705 0.2852 0.2965 0.3095 0.3208 0.3322 0.3444 0.3564 0.3644 0.3650 0.3740 0.3728 0.3753 0.3810 0.3850 0.3870 0.3919 0.3985 0.4020 0.4071 0.3857 0.3882 0.3834 0.3864 0.3912 0.3579 0.3599 0.3634 0.3672 0.3627 0.3574 0.3412 0.3396 0.3332 0.3134 0.3154 0.2998 0.2869 0.2858 0.2870 0.2677 0.2654 0.2642 0.2594 0.2600 …	2098	0.7034
none	real	descending	None	1000	GSEA.PN2CT_collapsed.rnk	na_as_pre_ranked	gene_sets.gmt#TGFB_UP.V1_UP	0.4139	1.5256	0.0156	0.1112	0.844	ftp.broadinstitute.org://pub/gsea/annotations_versioned/Human_ENSEMBL_Gene_ID_MSigDB.v7.2.chip	-0.2715 0.2581 -0.2900 -0.3844 -0.3908 0.2898 -0.2123 -0.2744 0.4311 -0.3093 0.2963 -0.4055 0.2564 0.2664 -0.3599 0.3861 -0.2779 0.2569 -0.4658 -0.2683 -0.4452 0.2708 -0.3487 -0.3013 -0.2624 -0.2412 -0.4295 0.4333 -0.3417 -0.2689 -0.2958 -0.3460 -0.2593 -	122 195 196 224 248 268 304 332 344 362 455 457 475 523 555 571 575 604 606 629 878 887 913 931 988 1032 1080 1106 1122 1188 1330 1360 1645 1666 2135 2252 2384 2485 2496 2788 3101 3224 3553 3813 3918 4128 4332 4401 4514 4794 4838 4985 5386 5420 5789 5866 6132 6336 6473 6599 6960 7058 7102 7228 7286 7654 7931 8086 8473 8677 8688 8797 8904 9374 9838 9867 9871 9892 9971 10073 10140 10337 10384 10467…	0.0291 0.0504 0.0737 0.0941 0.1133 0.1317 0.1482 0.1640 0.1800 0.1953 0.2067 0.2208 0.2342 0.2460 0.2579 0.2700 0.2825 0.2938 0.3060 0.3172 0.3198 0.3296 0.3386 0.3478 0.3555 0.3633 0.3708 0.3789 0.3872 0.3937 0.3974 0.4045 0.4030 0.4095 0.4015 0.4040 0.4058 0.4085 0.4139 0.4105 0.4061 0.4073 0.4021 0.3987 0.4000 0.3980 0.3960 0.3981 0.3988 0.3943 0.3969 0.3963 0.3878 0.3904 0.3826 0.3836 0.3788 …	2496	0.6429
none	real	descending	None	1000	GSEA.PN2CT_collapsed.rnk	na_as_pre_ranked	gene_sets.gmt#IL15_UP.V1_UP	0.4135	1.5447	0.0054	0.1038	0.818	ftp.broadinstitute.org://pub/gsea/annotations_versioned/Human_ENSEMBL_Gene_ID_MSigDB.v7.2.chip	-0.2738 -0.2679 -0.3048 -0.4670 0.2927 -0.2151 -0.2787 -0.2890 0.2463 -0.2692 -0.3155 -0.2209 0.2642 -0.3275 0.2030 0.2225 0.2493 -0.4558 -0.3287 -0.2284 -0.4527 -0.2619 0.2252 -0.3450 0.3688 -0.2370 -0.2447 -0.2194 -0.3363 -0.1805 -0.2473 0.2470 -0.4509	122 155 183 203 328 380 399 455 497 517 531 555 598 604 614 687 721 733 739 776 838 908 913 945 1067 1076 1100 1123 1157 1679 1683 1689 1825 2057 2125 2397 2426 2517 3095 3186 3298 3992 4373 4384 4844 4951 5115 5199 5256 5475 5496 5651 6118 6185 8108 8322 8551 9299 9334 9499 9668 9802 10044 10182 10309 10754 10798 11463 11596 11936 11996 12207 12221 12730 12893 13275 13365 13381 13457 13472 13519…	0.0315 0.0602 0.0854 0.1094 0.1236 0.1387 0.1545 0.1681 0.1815 0.1952 0.2089 0.2219 0.2339 0.2468 0.2594 0.2694 0.2803 0.2918 0.3035 0.3139 0.3232 0.3317 0.3421 0.3515 0.3574 0.3668 0.3756 0.3843 0.3926 0.3843 0.3919 0.3993 0.4024 0.4022 0.4068 0.4048 0.4102 0.4135 0.4014 0.4041 0.4060 0.3896 0.3825 0.3867 0.3770 0.3779 0.3770 0.3785 0.3807 0.3779 0.3811 0.3801 0.3695 0.3709 0.3151 0.3112 0.3067 …	2517	0.6403
none	real	descending	None	1000	GSEA.PN2CT_collapsed.rnk	na_as_pre_ranked	gene_sets.gmt#CAHOY_ASTROGLIAL	0.4506	1.5515	0.0486	0.1028	0.807	ftp.broadinstitute.org://pub/gsea/annotations_versioned/Human_ENSEMBL_Gene_ID_MSigDB.v7.2.chip	0.3416 -0.3558 0.1749 -0.4186 -0.3904 -0.3539 -0.3050 -0.3235 -0.4649 -0.3105 -0.2683 -0.3477 -0.3506 0.2455 0.2101 -0.2848 -0.1961 0.3621 -0.2705 -0.5146 0.2357 0.3514 0.2317 -0.2369 -0.3660 0.3010 -0.3810 -0.3306 -0.2672 -0.1777 0.2761 -0.2099 -0.2985 -0.6568 -0.2305 -0.4889 0.2639 -0.3663 -0.3151 0.2245 -0.2879 -0.2903 0.2213 -0.2489 -0.4456 0.2808 -0.2328 -0.2871 -0.3068 -0.3733 -0.3371 -0.33…	129 142 157 210 230 268 296 331 368 395 460 469 530 585 622 628 657 687 720 788 979 1206 1270 1347 1456 1471 2417 2760 2831 2858 3006 3299 3399 3760 4332 4990 5044 5724 6140 6442 6495 7942 9183 9390 9473 9503 9718 10850 11037 11106 12837 13001 14242 14718 14769 16693 17778 19549 19722 20871 21441 22384 22558 22559 23681 24669 25020 25643 25768 26434 26453 26533 26919 27325 27512 27555 27734 28051…	0.0363 0.0735 0.1076 0.1343 0.1603 0.1834 0.2055 0.2257 0.2447 0.2635 0.2796 0.2972 0.3123 0.3265 0.3407 0.3557 0.3696 0.3832 0.3964 0.4081 0.4144 0.4183 0.4268 0.4347 0.4412 0.4506 0.4293 0.4259 0.4307 0.4367 0.4388 0.4363 0.4394 0.4344 0.4224 0.4074 0.4107 0.3945 0.3861 0.3809 0.3832 0.3425 0.3077 0.3040 0.3040 0.3057 0.3016 0.2693 0.2655 0.2652 0.2139 0.2101 0.1731 0.1591 0.1580 0.1000 0.0678 …	1471	0.8609
none	real	descending	None	1000	GSEA.PN2CT_collapsed.rnk	na_as_pre_ranked	gene_sets.gmt#IL2_UP.V1_UP	0.4251	1.5637	0.016	0.0982	0.784	ftp.broadinstitute.org://pub/gsea/annotations_versioned/Human_ENSEMBL_Gene_ID_MSigDB.v7.2.chip	-0.3012 -0.3183 -0.2338 -0.2430 -0.3443 -0.3379 -0.4846 -0.2577 -0.2885 -0.2670 0.1922 -0.2799 -0.3594 -0.2809 -0.3932 -0.5333 -0.3393 -0.2512 -0.2765 -0.2916 0.3265 -0.4564 -0.2906 -0.2087 -0.4043 -0.4962 -0.2574 -0.2922 -0.2253 -0.3253 -0.3815 0.3124 -0	106 122 155 183 184 203 327 328 380 399 455 497 517 531 555 575 598 604 614 646 665 676 687 721 739 776 838 913 945 1056 1076 1100 1123 1683 1689 1825 1962 2082 2397 3095 3296 3553 3872 3992 4373 4384 4844 5115 5256 5293 5475 5496 5651 6118 6424 6777 7595 8108 8551 8626 9334 9802 10044 10182 10309 10798 11463 11573 11596 11718 11936 12207 12221 12893 13275 13365 13472 13973 14040 14157 14373 1453…	0.0299 0.0598 0.0845 0.1062 0.1287 0.1493 0.1612 0.1767 0.1895 0.2031 0.2146 0.2260 0.2377 0.2495 0.2607 0.2717 0.2824 0.2936 0.3044 0.3143 0.3244 0.3346 0.3448 0.3541 0.3638 0.3727 0.3804 0.3873 0.3953 0.4003 0.4080 0.4155 0.4229 0.4125 0.4189 0.4211 0.4229 0.4251 0.4210 0.4045 0.4030 0.3996 0.3941 0.3945 0.3869 0.3904 0.3801 0.3754 0.3745 0.3768 0.3746 0.3773 0.3758 0.3647 0.3583 0.3503 0.3279 …	2082	0.7061
none	real	descending	None	1000	GSEA.PN2CT_collapsed.rnk	na_as_pre_ranked	gene_sets.gmt#ESC_V6.5_UP_EARLY.V1_DN	0.4287	1.5733	0.0242	0.0963	0.767	ftp.broadinstitute.org://pub/gsea/annotations_versioned/Human_ENSEMBL_Gene_ID_MSigDB.v7.2.chip	0.2719 0.2718 -0.3485 -0.4440 -0.2064 -0.5218 -0.1962 -0.2190 0.2328 -0.4841 0.2717 -0.2642 -0.4507 -0.2798 -0.3675 0.3249 -0.4030 -0.3237 -0.2318 -0.2500 -0.2772 -0.2329 -0.2754 -0.2965 0.1828 -0.2881 -0.2933 -0.3668 -0.3829 0.3029 -0.4065 -0.5063 -0.2632 -0.3075 0.3134 -0.2704 -0.2479 -0.3026 0.3161 0.2081 -0.2690 -0.2808 0.2549 -0.4276 -0.2681 -0.2382 0.2562 -0.3102 -0.4649 -0.4657 0.2651 -0.3…	105 129 142 166 230 259 268 344 432 450 453 522 548 555 606 641 670 687 714 777 813 842 959 1050 1069 1132 1183 1330 1370 1515 1645 1962 2174 2332 2336 2485 2600 2605 2694 2760 2905 3006 3013 3043 3709 3933 4060 4595 4774 4799 4838 4935 5446 5724 5734 6255 6265 7094 7360 7417 7451 8825 9986 10261 10309 10373 10665 10713 10905 11030 11051 11632 11696 11772 11808 12253 12511 12601 12605 12619 12832…	0.0329 0.0637 0.0929 0.1184 0.1374 0.1558 0.1746 0.1887 0.2007 0.2145 0.2287 0.2400 0.2522 0.2648 0.2755 0.2863 0.2969 0.3078 0.3181 0.3270 0.3365 0.3461 0.3522 0.3585 0.3670 0.3738 0.3808 0.3844 0.3912 0.3943 0.3976 0.3945 0.3943 0.3954 0.4012 0.4025 0.4046 0.4101 0.4130 0.4164 0.4174 0.4195 0.4245 0.4287 0.4132 0.4109 0.4114 0.3993 0.3978 0.4011 0.4039 0.4049 0.3930 0.3880 0.3911 0.3785 0.3815 …	3043	0.5772
none	real	descending	None	1000	GSEA.PN2CT_collapsed.rnk	na_as_pre_ranked	gene_sets.gmt#HALLMARK_UV_RESPONSE_DN	0.4397	1.578	0.0141	0.0962	0.755	ftp.broadinstitute.org://pub/gsea/annotations_versioned/Human_ENSEMBL_Gene_ID_MSigDB.v7.2.chip	0.3239 -0.5009 -0.2077 0.3334 0.2263 -0.2492 -0.3285 -0.2547 0.2008 0.3791 -0.3366 -0.3508 -0.2282 -0.2915 -0.2834 -0.4634 0.2783 -0.3692 -0.3476 -0.3162 -0.4201 -0.3898 -0.3123 -0.3073 0.2303 -0.2602 0.2875 -0.5480 -0.2928 -0.3682 -0.3347 -0.4052 -0.2391 -0.2047 0.3544 -0.4585 -0.3758 -0.2095 -0.2202 -0.2491 -0.2577 -0.3838 -0.2810 -0.2878 0.4343 -0.5279 -0.2850 -0.2647 -0.2544 -0.5228 0.2031 0.…	142 166 259 276 344 407 460 480 484 486 669 673 714 764 952 1154 1183 1202 1234 1239 1267 1347 1428 1716 1789 1929 2204 2382 2485 2505 2582 3140 3317 3796 4146 4737 5044 6097 6158 6531 7670 7882 8119 8643 8840 9133 9279 9432 9490 9544 10126 10215 10365 10655 10728 11052 12134 12241 12432 12708 13295 13503 13654 13739 13996 14104 14192 14195 14468 14510 14821 15208 15225 15534 15656 16230 16246 16…	0.0391 0.0771 0.1027 0.1298 0.1518 0.1723 0.1915 0.2114 0.2317 0.2520 0.2634 0.2801 0.2953 0.3099 0.3183 0.3250 0.3366 0.3486 0.3599 0.3720 0.3833 0.3926 0.4016 0.4033 0.4112 0.4166 0.4173 0.4205 0.4259 0.4337 0.4397 0.4302 0.4321 0.4243 0.4201 0.4081 0.4045 0.3774 0.3803 0.3735 0.3428 0.3401 0.3365 0.3239 0.3212 0.3155 0.3141 0.3124 0.3136 0.3149 0.2999 0.2997 0.2977 0.2912 0.2913 0.2836 0.2524 …	2582	0.6333
none	real	descending	None	1000	GSEA.PN2CT_collapsed.rnk	na_as_pre_ranked	gene_sets.gmt#PTEN_DN.V2_UP	0.4468	1.5856	0.034	0.0937	0.732	ftp.broadinstitute.org://pub/gsea/annotations_versioned/Human_ENSEMBL_Gene_ID_MSigDB.v7.2.chip	-0.5543 -0.3953 -0.3220 0.2762 -0.3408 0.2249 -0.2239 -0.3146 0.1850 -0.3005 -0.2385 0.3628 -0.2436 -0.4942 -0.3227 0.3681 -0.3124 -0.2277 0.2676 -0.3521 0.3401 -0.2994 -0.2601 -0.4688 -0.2225 0.5114 0.3509 -0.2465 -0.2894 -0.2850 0.3430 -0.4712 -0.4441 0	63 102 109 113 130 160 161 290 331 338 395 397 475 578 601 629 733 750 766 799 807 959 1007 1563 1681 2027 2070 2228 2336 2390 2630 2943 3010 3075 3428 3471 4082 4774 5706 6441 6785 7888 8206 8997 9473 9499 9517 9732 10017 10850 11772 12738 12960 13065 13186 14120 14195 15204 15438 15663 15677 16254 16308 16458 16522 16830 16934 16937 18603 18986 19079 19146 19281 19621 20111 20254 20600 20731 20…	0.0539 0.0927 0.1288 0.1646 0.1968 0.2237 0.2515 0.2666 0.2827 0.2998 0.3140 0.3300 0.3421 0.3521 0.3642 0.3758 0.3842 0.3951 0.4059 0.4160 0.4268 0.4322 0.4404 0.4313 0.4351 0.4313 0.4366 0.4381 0.4411 0.4455 0.4441 0.4401 0.4434 0.4468 0.4412 0.4449 0.4309 0.4141 0.3894 0.3704 0.3630 0.3322 0.3251 0.3034 0.2910 0.2923 0.2939 0.2894 0.2826 0.2589 0.2322 0.2039 0.1981 0.1958 0.1930 0.1652 0.1635 …	3075	0.5742
none	real	descending	None	1000	GSEA.PN2CT_collapsed.rnk	na_as_pre_ranked	gene_sets.gmt#KRAS.LUNG_UP.V1_UP	0.4432	1.6124	0.024	0.0817	0.669	ftp.broadinstitute.org://pub/gsea/annotations_versioned/Human_ENSEMBL_Gene_ID_MSigDB.v7.2.chip	0.2967 -0.3439 -0.4224 -0.2588 -0.2521 -0.3244 -0.3834 -0.2707 -0.2353 -0.3606 0.2519 0.2461 -0.2373 -0.3234 0.2066 -0.3384 0.2181 -0.2709 -0.2651 -0.4331 -0.2366 -0.2926 -0.3267 -0.2082 -0.5603 -0.2497 -0.3961 0.3189 0.3106 -0.2505 -0.1957 -0.3927 0.2127 -0.4856 -0.3196 -0.2099 -0.3606 -0.2090 -0.3386 -0.4024 -0.3210 0.1937 -0.3089 -0.2829 -0.5422 -0.3394 -0.2684 -0.3182 -0.2761 -0.2118 -0.2651 …	62 63 90 125 130 138 183 257 266 269 322 338 506 522 549 552 571 721 785 962 1044 1069 1154 1189 1468 1662 1719 2132 2183 2495 3416 3573 4048 4545 5582 5720 5763 6605 7271 8564 9265 9299 9371 9963 10205 10513 10841 10879 11162 11813 12134 12258 12521 13294 13482 13854 14479 15236 15270 15283 15692 16169 16367 16493 16907 17633 17663 17735 18361 18862 19430 19783 19802 19806 20044 20048 20120 2014…	0.0499 0.1015 0.1425 0.1723 0.2025 0.2313 0.2534 0.2700 0.2881 0.3063 0.3211 0.3366 0.3445 0.3569 0.3686 0.3809 0.3925 0.3987 0.4071 0.4110 0.4173 0.4253 0.4311 0.4382 0.4372 0.4382 0.4432 0.4367 0.4411 0.4372 0.4139 0.4137 0.4036 0.3925 0.3644 0.3636 0.3656 0.3430 0.3254 0.2884 0.2692 0.2701 0.2699 0.2538 0.2481 0.2403 0.2319 0.2322 0.2250 0.2064 0.1977 0.1950 0.1880 0.1653 0.1603 0.1496 0.1311 …	1719	0.7883
none	real	descending	None	1000	GSEA.PN2CT_collapsed.rnk	na_as_pre_ranked	gene_sets.gmt#HALLMARK_REACTIVE_OXYGEN_SPECIES_PATHWAY	0.5232	1.6188	0.0614	0.0819	0.66	ftp.broadinstitute.org://pub/gsea/annotations_versioned/Human_ENSEMBL_Gene_ID_MSigDB.v7.2.chip	0.2976 -0.2782 -0.6416 -0.3764 0.3223 -0.2328 -0.2578 -0.3018 0.1706 0.5014 -0.5662 -0.2298 -0.2133 -0.2820 -0.4064 -0.2635 0.2702 -0.3290 -0.2143 -0.3090 -0.2703 0.3496 0.2421 -0.3611 0.5047 -0.4714 -0.4567 -0.5138 -0.2676 -0.3325 -0.4811 -0.4678 -0.4494 0.2842 -0.5395 -0.3310 -0.2220 0.2029 -0.3371 -0.2451 -0.3974 -0.4661 -0.2114 -0.5957 -0.3460 -0.3352 0.1991 -0.4780 0.4918 0.4899 0.2692 -0.24…	349 396 442 555 663 733 876 1428 1503 2097 2324 2774 2782 4992 5523 5674 6530 6623 6972 8529 8581 10099 10198 10704 11099 11281 13135 13454 13814 14894 15119 16371 16619 16723 16811 16859 17197 18694 19159 19216 19644 20129 21154 23514 23739 24070 25595 31017 32585	0.0654 0.1357 0.2018 0.2582 0.3088 0.3584 0.4015 0.4210 0.4542 0.4655 0.4864 0.4981 0.5232 0.4744 0.4749 0.4866 0.4749 0.4861 0.4888 0.4524 0.4615 0.4239 0.4290 0.4209 0.4156 0.4165 0.3642 0.3579 0.3498 0.3185 0.3126 0.2751 0.2684 0.2661 0.2645 0.2642 0.2557 0.2146 0.2056 0.2090 0.2020 0.1941 0.1718 0.1140 0.1212 0.1259 0.0983 -0.0205 0.0157	2782	0.6092
none	real	descending	None	1000	GSEA.PN2CT_collapsed.rnk	na_as_pre_ranked	gene_sets.gmt#RB_DN.V1_DN	0.4717	1.6316	0.0205	0.0788	0.636	ftp.broadinstitute.org://pub/gsea/annotations_versioned/Human_ENSEMBL_Gene_ID_MSigDB.v7.2.chip	0.2379 -0.4451 0.2476 -0.3928 -0.3289 0.3073 -0.4724 -0.2705 0.1879 -0.4082 -0.3171 -0.4673 -0.1805 -0.2562 -0.6335 -0.2996 -0.3108 0.3560 -0.2407 -0.3798 -0.2883 -0.1907 -0.4295 0.2929 -0.2892 0.1803 -0.3697 -0.3032 -0.3631 -0.2058 -0.2021 -0.4428 -0.2534 -0.3094 -0.3566 0.2499 0.2142 -0.2202 -0.3169 0.2064 -0.2993 -0.2678 -0.3904 -0.2627 -0.3686 -0.2998 -0.3520 -0.3348 -0.2342 -0.3479 0.2137 0.…	117 166 182 186 230 243 317 341 344 355 470 561 607 625 641 710 813 896 909 1007 1051 1088 1134 1200 1293 1454 1788 2347 2367 3701 3715 4820 4844 4924 4927 5952 6715 6988 7189 7660 7740 7770 7966 8365 8393 8460 9113 9373 9508 9762 10373 10397 11630 12512 13034 13472 13660 13901 13988 14659 14661 14742 15149 15554 16426 16494 16532 17209 17778 17909 17920 18003 18262 18394 18442 19656 19701 19910 …	0.0422 0.0763 0.1089 0.1413 0.1682 0.1954 0.2165 0.2380 0.2601 0.2816 0.2971 0.3117 0.3269 0.3425 0.3580 0.3711 0.3823 0.3934 0.4064 0.4160 0.4270 0.4380 0.4484 0.4579 0.4662 0.4717 0.4709 0.4620 0.4693 0.4352 0.4410 0.4129 0.4176 0.4205 0.4257 0.3991 0.3800 0.3756 0.3732 0.3625 0.3636 0.3661 0.3636 0.3547 0.3570 0.3582 0.3413 0.3362 0.3348 0.3297 0.3134 0.3149 0.2793 0.2539 0.2392 0.2269 0.2221 …	1454	0.8648
none	real	descending	None	1000	GSEA.PN2CT_collapsed.rnk	na_as_pre_ranked	gene_sets.gmt#SINGH_KRAS_DEPENDENCY_SIGNATURE	0.5969	1.6545	0.0525	0.0719	0.582	ftp.broadinstitute.org://pub/gsea/annotations_versioned/Human_ENSEMBL_Gene_ID_MSigDB.v7.2.chip	-0.4488 0.2559 0.3866 0.2771 -0.2912 -0.5713 -0.3161 -0.4682 -0.2283 -0.3113 0.5263 0.3347 -0.4718 -0.5457 -0.4518 0.3156 -0.3528 0.3406 0.3220 0.3636 0.3172 -0.2913 0.2951 0.5666 0.5449 -0.5868 -0.4200 0.3967 -0.3429 -0.3034 -0.2688 0.3507 -0.2547 -0.323	125 307 1019 1073 1379 3362 4515 6691 10373 11305 13317 15369 16362 17907 18355 19079 24050 26148 26740 31860	0.2668 0.4092 0.4655 0.5397 0.5969 0.5782 0.5780 0.5372 0.4399 0.4232 0.3687 0.3077 0.2783 0.2368 0.2297 0.2167 0.0930 0.0659 0.0875 0.0376	1379	0.8866
none	real	descending	None	1000	GSEA.PN2CT_collapsed.rnk	na_as_pre_ranked	gene_sets.gmt#P53_DN.V2_UP	0.4708	1.657	0.0047	0.073	0.577	ftp.broadinstitute.org://pub/gsea/annotations_versioned/Human_ENSEMBL_Gene_ID_MSigDB.v7.2.chip	0.2950 -0.2892 -0.4462 -0.4156 -0.3515 -0.4368 -0.4673 -0.3900 -0.3084 -0.3009 -0.2755 -0.3227 -0.2251 0.2093 -0.2821 -0.3251 0.3288 -0.3992 -0.3933 -0.3971 -0.2211 -0.2054 0.2034 0.2375 -0.2559 -0.2590 -0.2915 -0.2333 -0.2005 -0.2093 0.2299 -0.3761 -0.3411 -0.3633 0.2777 -0.2175 0.4507 -0.4443 -0.3326 0.2180 -0.2634 -0.3710 0.2246 -0.2944 -0.2887 -0.3271 -0.3505 0.4488 -0.4402 -0.2616 -0.2022 -0…	62 63 105 116 130 146 160 187 192 229 239 246 248 283 287 327 333 409 489 544 642 735 741 785 802 1089 1262 1355 1689 2379 2411 2837 3393 3713 4401 4924 5218 5663 5933 8038 8196 8206 8293 10525 10721 11169 11257 11468 12469 13058 13520 13800 13816 13986 13989 14194 14279 14823 14897 14956 16423 16672 16756 16818 16843 17054 17617 19189 19809 19974 20329 20366 20636 20669 21265 21369 21592 21747 2…	0.0450 0.0917 0.1219 0.1514 0.1784 0.2032 0.2261 0.2462 0.2666 0.2838 0.3014 0.3188 0.3362 0.3512 0.3671 0.3806 0.3950 0.4058 0.4155 0.4252 0.4325 0.4393 0.4488 0.4568 0.4656 0.4647 0.4666 0.4708 0.4668 0.4510 0.4552 0.4469 0.4343 0.4287 0.4115 0.3990 0.3934 0.3829 0.3777 0.3160 0.3133 0.3151 0.3146 0.2483 0.2437 0.2313 0.2299 0.2247 0.1952 0.1781 0.1647 0.1567 0.1568 0.1522 0.1526 0.1468 0.1447 …	1355	0.8918
none	real	descending	None	1000	GSEA.PN2CT_collapsed.rnk	na_as_pre_ranked	gene_sets.gmt#CSR_EARLY_UP.V1_UP	0.4578	1.6673	0.0089	0.0709	0.559	ftp.broadinstitute.org://pub/gsea/annotations_versioned/Human_ENSEMBL_Gene_ID_MSigDB.v7.2.chip	-0.2155 0.2646 -0.1823 -0.2829 0.2238 -0.2796 -0.4883 -0.2136 -0.3405 -0.3273 -0.2379 -0.3272 -0.2703 -0.2528 0.2213 -0.2546 -0.5155 -0.2794 -0.3257 -0.3337 -0.3317 -0.2606 0.3628 -0.2362 -0.4040 -0.3158 -0.2889 0.2874 0.2090 -0.2487 -0.4532 -0.5598 0.241	102 179 291 332 430 522 631 687 696 787 857 887 1030 1056 1069 1080 1172 1273 1287 1538 1666 1683 1872 1894 1968 2098 2382 2426 2949 3052 3232 3235 3317 3380 3554 3669 3695 4048 4190 4224 4262 4333 4374 4388 4860 5120 5266 5528 5783 5866 5884 5913 6176 6272 6405 6597 6599 6941 7248 7260 7293 7345 7402 7615 8149 8321 8868 9024 9062 9288 9308 9953 9980 10002 10798 11106 11114 11212 11455 11493 1155…	0.0555 0.0912 0.1156 0.1398 0.1592 0.1767 0.1915 0.2071 0.2241 0.2377 0.2513 0.2658 0.2755 0.2885 0.3019 0.3152 0.3255 0.3350 0.3471 0.3509 0.3579 0.3683 0.3727 0.3822 0.3899 0.3955 0.3958 0.4034 0.3955 0.4002 0.4024 0.4099 0.4149 0.4204 0.4224 0.4260 0.4324 0.4284 0.4306 0.4361 0.4415 0.4458 0.4509 0.4569 0.4486 0.4465 0.4477 0.4451 0.4426 0.4453 0.4499 0.4541 0.4511 0.4530 0.4538 0.4526 0.4571 …	7402	0.2994
none	real	descending	None	1000	GSEA.PN2CT_collapsed.rnk	na_as_pre_ranked	gene_sets.gmt#TBK1.DF_UP	0.4347	1.715	0	0.0556	0.46	ftp.broadinstitute.org://pub/gsea/annotations_versioned/Human_ENSEMBL_Gene_ID_MSigDB.v7.2.chip	-0.4846 -0.2331 -0.3283 -0.3467 -0.2383 -0.5069 -0.2252 -0.2364 -0.3642 -0.2802 -0.2870 -0.2567 -0.3329 -0.3031 -0.2708 -0.4073 -0.2925 -0.3561 -0.2484 -0.3085 -0.4061 -0.3611 -0.3231 0.2489 -0.2373 -0.2911 -0.2757 -0.2896 -0.3960 -0.3083 -0.2665 0.2202 -	63 125 155 184 192 210 216 217 221 224 228 233 246 269 291 312 338 355 475 522 604 630 634 679 725 733 759 882 1002 1089 1100 1172 1232 1441 1456 1603 1640 1693 1716 1725 1746 1789 1929 1943 1960 1993 2057 2152 2157 2336 2350 2656 2729 2746 2765 2788 2801 2852 2900 3098 3307 3440 3514 3936 4169 4200 4327 4798 4851 4979 5386 5538 5597 5777 5801 5806 5892 6010 6218 6221 6281 6287 6406 6537 6618 663…	0.0356 0.0561 0.0746 0.0908 0.1071 0.1221 0.1372 0.1525 0.1674 0.1822 0.1968 0.2112 0.2249 0.2374 0.2495 0.2611 0.2719 0.2827 0.2888 0.2967 0.3028 0.3103 0.3185 0.3251 0.3315 0.3391 0.3459 0.3493 0.3522 0.3558 0.3617 0.3655 0.3695 0.3686 0.3736 0.3742 0.3781 0.3815 0.3857 0.3904 0.3946 0.3982 0.3985 0.4027 0.4067 0.4103 0.4128 0.4142 0.4184 0.4172 0.4209 0.4155 0.4171 0.4204 0.4237 0.4268 0.4302 …	2900	0.5952
none	real	descending	None	1000	GSEA.PN2CT_collapsed.rnk	na_as_pre_ranked	gene_sets.gmt#STK33_SKM_UP	0.4442	1.7258	0.0065	0.0537	0.435	ftp.broadinstitute.org://pub/gsea/annotations_versioned/Human_ENSEMBL_Gene_ID_MSigDB.v7.2.chip	-0.3284 -0.5314 -0.2638 -0.2452 -0.4089 -0.3281 -0.2293 -0.3147 -0.2245 -0.2049 0.4498 -0.3271 0.2336 0.2141 -0.4857 -0.4256 -0.3600 -0.2653 0.2497 -0.3086 -0.2189 -0.2738 -0.3113 0.2577 -0.2014 -0.3572 -0.2574 -0.2185 -0.3374 -0.2521 -0.2908 -0.3378 -0.3	127 155 161 173 210 212 217 284 311 322 324 373 407 416 421 466 480 494 497 499 521 522 555 601 642 646 679 702 766 777 778 795 842 878 901 913 945 954 971 1050 1061 1106 1124 1270 1444 1447 1454 1456 1471 1658 1799 1879 2002 2005 2070 2336 2456 2554 2645 2760 3461 4094 4133 4169 4670 4798 4964 5058 5116 5124 5387 5428 5468 5538 5611 5656 5708 5937 6237 6581 6735 6785 6962 7243 7498 7860 7922 802…	0.0188 0.0378 0.0566 0.0745 0.0891 0.1048 0.1203 0.1314 0.1431 0.1549 0.1669 0.1767 0.1865 0.1968 0.2072 0.2159 0.2254 0.2348 0.2444 0.2541 0.2630 0.2724 0.2806 0.2880 0.2952 0.3034 0.3106 0.3180 0.3238 0.3312 0.3388 0.3459 0.3519 0.3581 0.3645 0.3712 0.3771 0.3837 0.3900 0.3941 0.4003 0.4052 0.4110 0.4124 0.4126 0.4181 0.4234 0.4288 0.4338 0.4333 0.4339 0.4362 0.4371 0.4416 0.4442 0.4403 0.4408 …	2070	0.7083
none	real	descending	None	1000	GSEA.PN2CT_collapsed.rnk	na_as_pre_ranked	gene_sets.gmt#MTOR_UP.N4.V1_UP	0.4527	1.7299	0.0051	0.0549	0.43	ftp.broadinstitute.org://pub/gsea/annotations_versioned/Human_ENSEMBL_Gene_ID_MSigDB.v7.2.chip	-0.2808 -0.5125 -0.3516 -0.3757 -0.3027 -0.3052 -0.3122 -0.2595 -0.2695 0.2430 -0.2073 -0.2548 -0.3735 -0.3738 -0.3974 0.2588 -0.2459 -0.2044 -0.4375 -0.2334 -0.2892 -0.2955 -0.3570 -0.3141 -0.2076 0.3165 -0.3364 -0.4206 -0.3118 -0.2478 -0.2451 -0.3097 -0	127 152 183 189 201 224 235 243 258 265 341 344 355 388 436 476 530 718 750 819 820 916 985 994 1007 1076 1165 1288 1347 1366 1448 1488 1591 1652 1710 1876 1943 2070 2119 2169 2462 3021 3080 3635 3939 4131 4204 4384 4575 4774 4844 4851 5178 5187 5403 5628 5796 6337 6580 6627 6747 6945 6972 7243 7252 7684 7690 7795 8092 8242 8387 8477 8503 8631 9024 9054 9139 9150 9444 9517 9738 9795 9918 10231 10…	0.0273 0.0542 0.0771 0.1002 0.1224 0.1425 0.1623 0.1820 0.2005 0.2190 0.2328 0.2487 0.2642 0.2783 0.2911 0.3035 0.3148 0.3200 0.3298 0.3380 0.3483 0.3550 0.3621 0.3710 0.3797 0.3864 0.3922 0.3964 0.4025 0.4096 0.4147 0.4210 0.4250 0.4302 0.4353 0.4368 0.4412 0.4435 0.4482 0.4527 0.4494 0.4375 0.4408 0.4285 0.4236 0.4221 0.4241 0.4227 0.4209 0.4188 0.4205 0.4242 0.4180 0.4214 0.4183 0.4149 0.4132 …	2169	0.6923
none	real	descending	None	1000	GSEA.PN2CT_collapsed.rnk	na_as_pre_ranked	gene_sets.gmt#E2F1_UP.V1_DN	0.4733	1.7436	0.0051	0.0516	0.395	ftp.broadinstitute.org://pub/gsea/annotations_versioned/Human_ENSEMBL_Gene_ID_MSigDB.v7.2.chip	0.2722 -0.3116 -0.3413 -0.3144 -0.3594 -0.2382 -0.3573 0.2262 -0.3071 -0.2071 -0.2664 0.3445 -0.3819 -0.3450 -0.2940 -0.3258 -0.4071 -0.3120 -0.2866 -0.2589 -0.2129 -0.4865 -0.2804 -0.3352 -0.4878 -0.2854 -0.2647 -0.3398 -0.1811 -0.2228 0.1953 -0.3503 -0.3804 -0.2954 -0.3021 -0.2936 -0.2504 -0.2306 -0.2227 0.2447 -0.3138 0.2830 -0.2366 -0.4064 -0.3918 -0.3307 -0.3034 -0.3086 -0.2430 0.2703 -0.406…	102 124 130 147 165 187 212 214 221 228 235 266 388 423 484 499 500 530 543 571 584 626 710 713 777 785 807 836 842 1051 1080 1198 1379 1399 1613 1636 1687 1716 1848 1877 2002 2194 2487 2665 2751 2760 2765 2812 2940 3056 3240 3362 3560 3715 3913 4056 4257 4810 5044 5188 5724 6026 6073 6295 6337 7141 7687 8119 8825 8953 9344 10126 10190 10968 11359 11400 11517 11781 12009 12069 12135 12902 12921 1…	0.0299 0.0569 0.0837 0.1081 0.1302 0.1501 0.1683 0.1872 0.2055 0.2234 0.2409 0.2564 0.2660 0.2776 0.2877 0.2990 0.3107 0.3212 0.3320 0.3420 0.3523 0.3613 0.3684 0.3780 0.3853 0.3943 0.4028 0.4109 0.4196 0.4211 0.4280 0.4317 0.4330 0.4391 0.4389 0.4444 0.4490 0.4542 0.4559 0.4608 0.4626 0.4620 0.4581 0.4574 0.4595 0.4640 0.4685 0.4718 0.4724 0.4733 0.4720 0.4725 0.4706 0.4699 0.4678 0.4672 0.4648 …	3056	0.5758
none	real	descending	None	1000	GSEA.PN2CT_collapsed.rnk	na_as_pre_ranked	gene_sets.gmt#KRAS.DF.V1_UP	0.4758	1.745	0.0108	0.0535	0.394	ftp.broadinstitute.org://pub/gsea/annotations_versioned/Human_ENSEMBL_Gene_ID_MSigDB.v7.2.chip	-0.3256 -0.4558 -0.2994 -0.2106 -0.2481 -0.2527 -0.2936 -0.2781 -0.2043 -0.3545 -0.3327 -0.3001 -0.3256 0.3306 -0.4775 0.3635 -0.3470 0.2240 -0.3165 -0.3133 0.2186 -0.2967 -0.4111 -0.2252 -0.3924 -0.2846 -0.4144 -0.4010 -0.3374 -0.2008 -0.2246 -0.3354 -0.	62 63 90 106 125 138 142 158 173 187 195 304 331 374 414 499 514 571 701 721 725 776 785 827 876 985 1050 1069 1105 1154 1349 1456 1468 1661 1877 1943 1962 2005 2070 2205 2336 2487 2598 2600 2690 3010 3101 3486 3544 4503 4507 4533 4670 4798 5037 5708 5710 5797 5866 6050 6127 6139 6178 6337 6599 6699 7829 8005 8393 9265 9517 9738 9920 10073 10143 10560 10686 10700 10704 10706 10720 10918 11135 115…	0.0408 0.0833 0.1170 0.1450 0.1699 0.1935 0.2168 0.2377 0.2575 0.2761 0.2946 0.3052 0.3177 0.3289 0.3395 0.3478 0.3580 0.3663 0.3714 0.3796 0.3883 0.3954 0.4036 0.4107 0.4173 0.4215 0.4268 0.4334 0.4393 0.4447 0.4452 0.4480 0.4538 0.4537 0.4524 0.4556 0.4602 0.4640 0.4671 0.4679 0.4686 0.4686 0.4697 0.4741 0.4758 0.4702 0.4715 0.4636 0.4657 0.4398 0.4430 0.4455 0.4446 0.4438 0.4397 0.4220 0.4247 …	2690	0.6197
none	real	descending	None	1000	GSEA.PN2CT_collapsed.rnk	na_as_pre_ranked	gene_sets.gmt#HALLMARK_KRAS_SIGNALING_UP	0.4707	1.7541	0	0.0532	0.379	ftp.broadinstitute.org://pub/gsea/annotations_versioned/Human_ENSEMBL_Gene_ID_MSigDB.v7.2.chip	-0.2308 -0.4124 -0.2723 -0.2951 -0.3461 -0.2124 -0.2676 0.3005 -0.3681 -0.2169 -0.3045 -0.3089 -0.3264 -0.4071 -0.2164 0.2174 -0.3618 -0.4668 -0.2740 -0.3077 -0.4441 -0.2420 -0.4080 -0.4959 -0.2367 -0.2320 -0.2655 -0.2491 0.2519 -0.2648 0.2272 -0.3929 -0.	62 102 113 122 125 130 161 171 174 176 195 214 230 246 269 291 338 368 374 450 506 522 529 549 585 606 721 739 750 776 876 878 913 959 999 1005 1069 1112 1123 1154 1188 1293 1644 1658 1830 2132 2183 2336 2694 3010 3380 3803 3872 3896 4048 4199 4314 4384 5224 5453 5777 5949 6140 6198 6552 7271 7770 8063 9098 9369 9503 9963 10038 10081 10182 10461 10513 10699 10809 10879 11397 11519 11630 11813 121…	0.0349 0.0600 0.0832 0.1055 0.1273 0.1487 0.1660 0.1834 0.2008 0.2180 0.2335 0.2480 0.2618 0.2751 0.2874 0.2992 0.3091 0.3190 0.3296 0.3371 0.3447 0.3533 0.3622 0.3705 0.3779 0.3857 0.3898 0.3968 0.4040 0.4107 0.4146 0.4215 0.4272 0.4324 0.4376 0.4438 0.4480 0.4527 0.4584 0.4634 0.4682 0.4707 0.4649 0.4694 0.4689 0.4640 0.4666 0.4661 0.4590 0.4529 0.4450 0.4353 0.4364 0.4387 0.4371 0.4355 0.4349 …	1293	0.9164
none	real	descending	None	1000	GSEA.PN2CT_collapsed.rnk	na_as_pre_ranked	gene_sets.gmt#ALK_DN.V1_UP	0.4894	1.7546	0.0105	0.0557	0.378	ftp.broadinstitute.org://pub/gsea/annotations_versioned/Human_ENSEMBL_Gene_ID_MSigDB.v7.2.chip	-0.1881 -0.3555 -0.2384 -0.2366 -0.3115 -0.4645 0.2451 -0.3811 -0.2919 -0.3902 -0.3414 0.1876 -0.3034 -0.4233 -0.4926 -0.4852 -0.2766 0.2678 -0.2468 -0.3978 -0.2359 -0.4649 -0.2433 0.1911 -0.3805 -0.2881 -0.2353 -0.2379 -0.2733 0.2663 -0.2512 -0.2436 -0.2	62 93 130 143 152 170 186 208 223 235 252 306 312 314 341 361 483 672 713 785 994 997 1007 1076 1123 1182 1308 1321 1343 1355 1372 1391 1591 1693 2462 2837 4438 4503 4844 4914 4917 4924 5094 6324 6710 7242 7538 8009 9394 9503 10112 10291 10513 10731 11090 11281 12086 13058 13381 14112 14550 14852 14998 15306 15453 15654 16507 16523 16598 16718 16756 17142 17211 18128 18270 18323 18510 19480 19579…	0.0493 0.0886 0.1174 0.1449 0.1716 0.1958 0.2182 0.2387 0.2585 0.2778 0.2961 0.3112 0.3277 0.3441 0.3589 0.3736 0.3831 0.3883 0.3977 0.4057 0.4083 0.4172 0.4257 0.4322 0.4392 0.4455 0.4494 0.4567 0.4637 0.4709 0.4779 0.4849 0.4858 0.4894 0.4716 0.4654 0.4208 0.4228 0.4162 0.4178 0.4215 0.4250 0.4235 0.3892 0.3804 0.3668 0.3604 0.3485 0.3084 0.3070 0.2902 0.2865 0.2813 0.2762 0.2667 0.2622 0.2388 …	1693	0.7964
none	real	descending	None	1000	GSEA.PN2CT_collapsed.rnk	na_as_pre_ranked	gene_sets.gmt#KRAS.600.LUNG.BREAST_UP.V1_UP	0.4505	1.787	0	0.0484	0.322	ftp.broadinstitute.org://pub/gsea/annotations_versioned/Human_ENSEMBL_Gene_ID_MSigDB.v7.2.chip	-0.3367 -0.3082 -0.3276 -0.2783 -0.2213 -0.3374 -0.3722 -0.2355 -0.2632 -0.2073 -0.3202 -0.2426 -0.3248 -0.2281 -0.3402 -0.2965 0.2498 0.2531 -0.3663 -0.3125 -0.3866 -0.3619 -0.2998 0.2339 -0.2978 -0.2446 -0.3423 -0.4050 -0.2877 -0.4104 0.2412 -0.4307 -0.	62 63 78 90 102 105 106 113 122 125 130 138 160 161 174 176 183 187 192 195 213 230 243 246 257 269 273 291 314 332 338 414 506 522 549 571 575 585 721 776 785 789 876 962 1069 1112 1239 1293 1658 1662 1714 1830 2132 2183 2229 2527 3053 3573 3844 4048 4199 4399 4545 4812 5582 5720 5763 6028 6089 6111 7271 7577 7770 7850 7855 8175 8354 8564 9244 9265 9303 9963 10168 10513 10841 10879 10926 11162 1…	0.0227 0.0472 0.0685 0.0880 0.1053 0.1217 0.1381 0.1537 0.1685 0.1831 0.1973 0.2109 0.2225 0.2347 0.2460 0.2575 0.2685 0.2793 0.2900 0.3007 0.3103 0.3193 0.3282 0.3374 0.3460 0.3543 0.3628 0.3706 0.3779 0.3850 0.3924 0.3969 0.4003 0.4060 0.4111 0.4162 0.4219 0.4273 0.4283 0.4316 0.4362 0.4410 0.4430 0.4448 0.4457 0.4485 0.4484 0.4505 0.4427 0.4459 0.4476 0.4472 0.4408 0.4421 0.4435 0.4371 0.4234 …	1293	0.9164
none	real	descending	None	1000	GSEA.PN2CT_collapsed.rnk	na_as_pre_ranked	gene_sets.gmt#HALLMARK_IL2_STAT5_SIGNALING	0.4895	1.8252	0	0.0413	0.271	ftp.broadinstitute.org://pub/gsea/annotations_versioned/Human_ENSEMBL_Gene_ID_MSigDB.v7.2.chip	-0.2638 -0.3182 -0.2722 -0.2856 -0.3438 -0.2994 -0.2962 -0.2582 0.2342 -0.2217 -0.2620 -0.2851 0.3001 -0.3147 -0.4326 -0.3764 -0.2500 -0.2768 -0.2384 -0.2489 0.2264 -0.2649 0.3095 -0.3500 -0.2973 -0.3151 -0.2720 -0.3796 -0.2619 -0.3745 -0.3237 -0.2782 -0.	117 122 147 176 184 203 212 314 344 355 421 455 470 484 517 543 571 585 598 614 641 646 713 726 739 751 776 807 898 959 972 1044 1075 1076 1089 1123 1154 1203 1459 1689 1872 1929 2065 2082 2207 2504 3596 3617 3872 3972 4204 4373 4533 4784 5044 5466 5684 5734 5800 6093 6198 6239 6273 6786 7483 7683 7896 8009 8126 8581 8994 9323 9334 9674 9732 9777 9894 9942 10020 11397 11442 11540 11596 11758 1187…	0.0277 0.0581 0.0842 0.1067 0.1291 0.1498 0.1699 0.1829 0.1972 0.2118 0.2235 0.2357 0.2483 0.2607 0.2721 0.2834 0.2943 0.3054 0.3165 0.3272 0.3373 0.3480 0.3564 0.3663 0.3761 0.3859 0.3952 0.4041 0.4106 0.4176 0.4260 0.4323 0.4397 0.4480 0.4559 0.4631 0.4702 0.4765 0.4759 0.4755 0.4761 0.4805 0.4823 0.4876 0.4895 0.4858 0.4570 0.4607 0.4571 0.4582 0.4552 0.4539 0.4529 0.4490 0.4446 0.4352 0.4318 …	2207	0.6859
none	real	descending	None	1000	GSEA.PN2CT_collapsed.rnk	na_as_pre_ranked	gene_sets.gmt#STK33_NOMO_UP	0.4923	1.8996	0	0.0292	0.195	ftp.broadinstitute.org://pub/gsea/annotations_versioned/Human_ENSEMBL_Gene_ID_MSigDB.v7.2.chip	-0.2993 -0.3813 -0.3844 -0.1921 -0.2595 -0.2385 -0.2969 -0.2438 -0.2318 -0.3792 -0.2970 -0.2889 -0.3129 -0.3080 -0.2955 0.2759 -0.2517 -0.3289 -0.2263 -0.2074 -0.2091 -0.4393 -0.3012 -0.3375 -0.3167 0.2808 -0.2429 -0.2513 -0.2612 0.2870 -0.2467 -0.3583 -0	62 93 106 118 138 146 155 161 170 174 187 188 192 196 210 223 229 239 269 284 311 314 325 328 332 368 373 397 407 416 430 466 467 480 489 499 531 552 555 614 627 629 646 672 679 701 750 753 766 795 873 901 945 959 974 986 1050 1056 1113 1135 1154 1182 1185 1275 1293 1330 1400 1447 1656 1658 1830 1848 1877 1879 1968 2002 2152 2262 2336 2456 2504 2545 2554 2613 2698 2765 2813 2900 2949 3144 3309 39…	0.0231 0.0419 0.0582 0.0735 0.0870 0.1003 0.1129 0.1252 0.1370 0.1488 0.1596 0.1707 0.1816 0.1924 0.2023 0.2119 0.2215 0.2308 0.2387 0.2469 0.2542 0.2622 0.2698 0.2775 0.2852 0.2915 0.2987 0.3051 0.3119 0.3186 0.3250 0.3305 0.3370 0.3431 0.3493 0.3554 0.3606 0.3660 0.3719 0.3757 0.3809 0.3864 0.3913 0.3959 0.4010 0.4056 0.4093 0.4143 0.4190 0.4231 0.4255 0.4293 0.4325 0.4366 0.4406 0.4446 0.4469 …	2949	0.5895
none	real	descending	None	1000	GSEA.PN2CT_collapsed.rnk	na_as_pre_ranked	gene_sets.gmt#HALLMARK_APOPTOSIS	0.5111	1.9076	0	0.0302	0.19	ftp.broadinstitute.org://pub/gsea/annotations_versioned/Human_ENSEMBL_Gene_ID_MSigDB.v7.2.chip	0.2986 -0.3133 -0.2733 0.1866 0.2094 -0.3296 0.2245 -0.2257 -0.3786 -0.2604 -0.3915 -0.4549 -0.2537 -0.3979 0.3052 -0.3068 -0.2779 -0.3398 -0.3490 -0.2368 -0.3376 -0.3765 0.3005 -0.2801 -0.2143 -0.4087 -0.4099 -0.4160 0.2160 -0.2859 -0.3709 -0.4615 -0.3374 -0.4119 -0.3190 -0.2634 -0.3698 -0.3404 -0.3359 -0.3456 -0.2891 -0.2624 -0.2332 0.2526 -0.2269 -0.3827 -0.2865 -0.3574 -0.3067 -0.2674 0.3427 …	113 143 155 161 166 210 224 229 233 243 296 349 414 417 442 455 469 530 531 541 629 641 687 710 776 795 883 959 1061 1111 1186 1391 1514 1755 1943 1946 2194 2205 2314 2505 2585 2645 2760 2888 2900 3075 3148 3317 4533 4634 4788 5388 5684 5793 5844 6342 6710 6962 6988 7285 7608 7741 7971 8038 8399 8510 8581 9183 9503 9547 9628 9777 10432 10452 11910 12248 12445 12589 12619 12626 13464 13481 13654 1…	0.0310 0.0594 0.0867 0.1132 0.1392 0.1600 0.1808 0.2016 0.2222 0.2422 0.2586 0.2732 0.2862 0.3010 0.3146 0.3285 0.3421 0.3535 0.3667 0.3795 0.3887 0.4001 0.4101 0.4206 0.4294 0.4395 0.4469 0.4542 0.4602 0.4675 0.4737 0.4754 0.4792 0.4788 0.4797 0.4861 0.4847 0.4905 0.4932 0.4931 0.4963 0.5001 0.5021 0.5035 0.5085 0.5083 0.5111 0.5109 0.4782 0.4792 0.4785 0.4639 0.4584 0.4585 0.4604 0.4484 0.4402 …	3148	0.5654
none	real	descending	None	1000	GSEA.PN2CT_collapsed.rnk	na_as_pre_ranked	gene_sets.gmt#HALLMARK_IL6_JAK_STAT3_SIGNALING	0.5687	1.9174	0.0039	0.0295	0.177	ftp.broadinstitute.org://pub/gsea/annotations_versioned/Human_ENSEMBL_Gene_ID_MSigDB.v7.2.chip	-0.3081 0.4002 0.2214 -0.3015 -0.3290 0.5257 -0.3030 -0.4472 -0.3286 0.2370 -0.2760 -0.2350 -0.5020 0.2358 -0.3128 -0.5208 -0.2249 -0.2977 -0.3012 -0.4017 -0.3807 -0.3003 -0.2893 -0.3323 0.3653 -0.2393 -0.4927 -0.3760 -0.2301 0.1682 -0.3325 -0.2877 0.2558	106 143 144 161 176 187 210 314 530 548 580 598 629 641 687 764 807 1454 1833 2504 2645 2728 2765 3872 3906 4314 4810 5389 5425 5710 5844 6075 6198 6273 7260 8510 8931 8967 8972 9791 9939 10020 10455 11085 11442 12929 13365 13465 13879 13924 14155 14968 14970 14977 15506 15564 15654 16484 16744 16934 17641 18934 19301 19967 20081 20398 20431 20755 21345 22294 22640 22699 23277 24509 24534 24604 2…	0.0629 0.1158 0.1696 0.2182 0.2643 0.3082 0.3483 0.3771 0.3949 0.4183 0.4404 0.4626 0.4835 0.5049 0.5245 0.5422 0.5604 0.5550 0.5559 0.5461 0.5522 0.5598 0.5687 0.5435 0.5507 0.5462 0.5385 0.5276 0.5332 0.5309 0.5331 0.5322 0.5344 0.5380 0.5132 0.4796 0.4709 0.4738 0.4777 0.4564 0.4553 0.4562 0.4461 0.4296 0.4213 0.3778 0.3660 0.3643 0.3529 0.3526 0.3466 0.3224 0.3228 0.3231 0.3072 0.3056 0.3029 …	2765	0.6114
none	real	descending	None	1000	GSEA.PN2CT_collapsed.rnk	na_as_pre_ranked	gene_sets.gmt#HALLMARK_MTORC1_SIGNALING	0.5174	1.9602	0	0.0244	0.141	ftp.broadinstitute.org://pub/gsea/annotations_versioned/Human_ENSEMBL_Gene_ID_MSigDB.v7.2.chip	-0.2267 -0.4308 -0.3167 -0.2055 -0.3513 0.2156 0.2587 -0.3699 -0.3480 -0.2928 0.2823 -0.3292 -0.4060 0.2293 -0.3784 -0.2986 -0.3388 -0.2437 -0.3022 -0.2823 -0.3149 -0.3229 -0.2848 -0.2447 -0.2856 -0.4289 -0.3773 -0.2904 0.2275 -0.3390 -0.3332 -0.2290 -0.3	171 174 181 184 201 203 235 243 258 261 264 270 297 311 332 341 344 355 402 453 470 474 486 502 529 542 562 579 587 607 713 795 876 907 994 1061 1076 1160 1267 1347 1372 1454 2050 2761 2918 3052 3173 3208 3241 3527 3635 3938 4131 4250 4269 4463 4464 4517 4539 4635 4844 4990 5064 5100 5125 5227 5523 5628 5783 5793 5901 6157 6537 6710 6747 6765 6790 6962 7243 7252 7315 7795 7840 8023 8164 8322 8965…	0.0176 0.0400 0.0614 0.0828 0.1027 0.1229 0.1401 0.1579 0.1745 0.1914 0.2083 0.2248 0.2398 0.2547 0.2688 0.2830 0.2974 0.3113 0.3233 0.3344 0.3463 0.3585 0.3704 0.3819 0.3928 0.4040 0.4146 0.4252 0.4359 0.4461 0.4528 0.4597 0.4662 0.4740 0.4797 0.4856 0.4931 0.4982 0.5022 0.5069 0.5131 0.5174 0.5049 0.4882 0.4881 0.4886 0.4893 0.4927 0.4961 0.4916 0.4925 0.4873 0.4853 0.4854 0.4886 0.4864 0.4900 …	1454	0.8648
none	real	descending	None	1000	GSEA.PN2CT_collapsed.rnk	na_as_pre_ranked	gene_sets.gmt#HALLMARK_P53_PATHWAY	0.5225	1.9936	0	0.0228	0.124	ftp.broadinstitute.org://pub/gsea/annotations_versioned/Human_ENSEMBL_Gene_ID_MSigDB.v7.2.chip	0.2867 -0.2363 -0.2482 -0.2224 0.2854 -0.4256 -0.3917 -0.4799 -0.2572 -0.2560 -0.3625 -0.3085 -0.4430 -0.2393 -0.3164 0.1869 0.2522 0.2539 -0.3858 -0.1923 -0.3422 0.2364 -0.2110 -0.2201 -0.3589 -0.4822 0.2483 -0.4576 -0.2914 0.3398 0.2839 -0.3335 -0.3566 -0.3223 -0.4797 -0.2526 -0.2979 -0.2776 -0.3757 0.3363 0.3440 -0.2231 -0.4626 -0.3976 -0.3331 -0.3798 -0.3368 -0.3654 -0.2923 -0.2759 -0.2638 -0…	57 117 122 155 160 174 210 224 229 235 243 304 341 373 421 453 511 522 530 575 577 606 629 634 710 739 776 819 841 851 853 883 945 1061 1090 1106 1226 1292 1330 1713 1806 1870 1962 2152 2199 2255 2724 3214 3232 3822 3828 3831 3913 4005 4057 4060 4146 4254 4255 4262 4289 4679 4861 4990 5264 5573 5617 6118 6515 6691 6799 6941 6962 7500 8038 8063 8283 8443 8495 8737 8972 9128 9288 9986 10073 10087 1…	0.0483 0.0758 0.1042 0.1272 0.1502 0.1719 0.1900 0.2080 0.2261 0.2438 0.2612 0.2746 0.2877 0.3004 0.3118 0.3233 0.3332 0.3444 0.3557 0.3652 0.3761 0.3858 0.3954 0.4055 0.4130 0.4217 0.4299 0.4378 0.4461 0.4548 0.4637 0.4716 0.4781 0.4825 0.4893 0.4965 0.5002 0.5052 0.5111 0.5056 0.5087 0.5125 0.5154 0.5150 0.5189 0.5225 0.5130 0.5025 0.5062 0.4923 0.4961 0.4999 0.5014 0.5024 0.5047 0.5084 0.5096 …	2255	0.6794
none	real	descending	None	1000	GSEA.PN2CT_collapsed.rnk	na_as_pre_ranked	gene_sets.gmt#BMI1_DN.V1_UP	0.5684	2.0092	0	0.0219	0.111	ftp.broadinstitute.org://pub/gsea/annotations_versioned/Human_ENSEMBL_Gene_ID_MSigDB.v7.2.chip	-0.2498 -0.2651 -0.3722 0.2686 -0.5451 -0.3367 -0.4664 -0.2760 -0.2645 -0.3456 -0.2989 -0.3835 -0.4090 -0.1812 -0.3317 -0.2388 -0.3603 -0.2951 0.3477 0.2341 -0.4032 -0.3421 -0.3605 -0.2556 -0.3765 0.2267 -0.4500 0.2580 -0.2941 -0.2238 -0.5264 -0.3972 -0.3	57 62 108 122 124 176 179 181 183 186 187 198 252 268 324 362 374 409 483 494 517 522 640 725 740 750 753 807 1040 1045 1069 1076 1100 1113 1222 1239 1270 1274 1347 1349 1377 1644 1649 1689 1872 1968 2027 2082 2584 3098 4005 4063 4281 4415 4490 4503 4670 4754 4774 4844 4924 5398 5449 5493 6281 6324 7285 7443 7500 9311 9499 9838 9937 9971 10140 10879 11200 11572 12062 12165 13011 13275 13481 13503…	0.0459 0.0902 0.1178 0.1446 0.1711 0.1904 0.2110 0.2312 0.2513 0.2710 0.2908 0.3097 0.3244 0.3397 0.3520 0.3640 0.3766 0.3880 0.3973 0.4083 0.4186 0.4295 0.4357 0.4423 0.4510 0.4597 0.4687 0.4758 0.4764 0.4838 0.4905 0.4977 0.5044 0.5113 0.5149 0.5213 0.5272 0.5338 0.5382 0.5448 0.5505 0.5483 0.5542 0.5588 0.5588 0.5613 0.5648 0.5684 0.5578 0.5464 0.5226 0.5245 0.5214 0.5208 0.5219 0.5250 0.5233 …	2082	0.7061
none	real	descending	None	1000	GSEA.PN2CT_collapsed.rnk	na_as_pre_ranked	gene_sets.gmt#KRAS.LUNG.BREAST_UP.V1_UP	0.5824	2.0249	0	0.0206	0.095	ftp.broadinstitute.org://pub/gsea/annotations_versioned/Human_ENSEMBL_Gene_ID_MSigDB.v7.2.chip	-0.3137 -0.3571 -0.2262 -0.2859 -0.2794 -0.2738 -0.2906 -0.3321 0.4179 -0.3412 -0.4768 -0.2705 -0.2754 0.3126 -0.3028 0.3719 -0.2615 0.2761 0.2123 -0.2306 -0.1903 0.2676 -0.2132 0.2911 -0.3249 -0.2905 -0.2504 -0.3936 0.4334 -0.2824 -0.3222 -0.5663 -0.2638	62 63 90 102 105 106 113 122 125 130 138 160 176 183 187 192 230 246 257 269 273 314 332 338 414 506 522 549 571 585 785 789 876 962 1069 1112 1239 1293 1662 1830 2132 2229 3573 4048 4399 4545 4812 5763 6111 7770 7855 8354 8564 9244 9265 10168 10513 10841 10879 11892 13534 14104 14225 15233 15270 15877 16215 16493 16628 16907 17460 17663 17735 18210 18330 18361 18525 18530 18749 18825 19469 19480…	0.0374 0.0765 0.1074 0.1351 0.1614 0.1876 0.2126 0.2363 0.2597 0.2825 0.3043 0.3232 0.3412 0.3588 0.3762 0.3933 0.4074 0.4216 0.4356 0.4491 0.4627 0.4741 0.4858 0.4977 0.5063 0.5134 0.5227 0.5313 0.5399 0.5486 0.5504 0.5581 0.5629 0.5673 0.5707 0.5758 0.5781 0.5824 0.5765 0.5764 0.5718 0.5733 0.5360 0.5248 0.5172 0.5158 0.5106 0.4843 0.4762 0.4277 0.4270 0.4136 0.4090 0.3899 0.3908 0.3647 0.3554 …	1293	0.9164
none	real	descending	None	1000	GSEA.PN2CT_collapsed.rnk	na_as_pre_ranked	gene_sets.gmt#HALLMARK_UNFOLDED_PROTEIN_RESPONSE	0.5954	2.0646	0	0.017	0.075	ftp.broadinstitute.org://pub/gsea/annotations_versioned/Human_ENSEMBL_Gene_ID_MSigDB.v7.2.chip	-0.3054 -0.2632 -0.2134 -0.2575 -0.5941 -0.2918 -0.2401 -0.3097 -0.4072 -0.6220 -0.3074 -0.5204 -0.4414 -0.2933 -0.4464 -0.2898 -0.2661 -0.4039 0.4546 -0.2514 -0.2810 -0.3290 -0.2981 -0.2786 -0.2453 -0.3058 -0.2875 -0.3135 -0.2301 -0.2774 -0.3637 0.2287 -	152 171 186 224 341 384 423 436 476 607 713 907 994 1007 1022 1060 1090 1198 1372 1488 1591 1607 1917 1964 2208 2461 2585 2646 2779 3107 3145 3241 3342 3527 3535 3586 4240 4313 4844 4918 4955 5028 5043 6157 6301 6450 6493 6510 7315 7490 7739 9024 9325 9345 9519 9937 10002 10162 11541 12082 12435 12479 12588 12904 12925 12969 13023 13105 13222 13515 13756 14182 14355 14371 14494 15302 16353 16566 …	0.0488 0.0970 0.1419 0.1809 0.2083 0.2365 0.2631 0.2902 0.3152 0.3344 0.3523 0.3651 0.3802 0.3973 0.4143 0.4302 0.4462 0.4589 0.4686 0.4795 0.4902 0.5034 0.5065 0.5174 0.5215 0.5247 0.5316 0.5403 0.5466 0.5462 0.5546 0.5611 0.5673 0.5707 0.5794 0.5868 0.5751 0.5808 0.5722 0.5774 0.5836 0.5886 0.5954 0.5678 0.5694 0.5708 0.5753 0.5805 0.5612 0.5609 0.5583 0.5234 0.5182 0.5214 0.5199 0.5107 0.5122 …	5043	0.4294
none	real	descending	None	1000	GSEA.PN2CT_collapsed.rnk	na_as_pre_ranked	gene_sets.gmt#HALLMARK_GLYCOLYSIS	0.5745	2.1299	0	0.0099	0.039	ftp.broadinstitute.org://pub/gsea/annotations_versioned/Human_ENSEMBL_Gene_ID_MSigDB.v7.2.chip	-0.2170 -0.3008 -0.2873 -0.2165 -0.3529 -0.2762 -0.2912 -0.2892 -0.4238 -0.2796 -0.2700 -0.3326 -0.3538 0.1809 -0.3029 -0.3133 -0.2876 -0.4511 0.2904 0.2231 -0.2203 -0.3144 -0.4044 -0.3490 -0.3631 -0.4311 0.2679 -0.3361 -0.3887 0.3224 -0.1991 -0.4115 -0.2	130 152 158 171 186 203 227 229 230 233 261 263 264 276 297 320 332 341 352 366 396 414 470 474 507 529 542 550 562 577 579 586 587 607 622 641 669 670 685 754 859 876 952 981 1042 1075 1095 1202 1208 1211 1220 1252 1347 1508 1512 1661 1868 1872 2145 2300 2431 2452 2471 2544 2690 2955 3194 3619 3939 4905 4955 5090 5117 5573 6072 6075 6102 6511 6620 6691 6710 6787 6826 6904 7247 7279 7795 7816 791…	0.0197 0.0405 0.0606 0.0797 0.0974 0.1142 0.1294 0.1452 0.1610 0.1765 0.1902 0.2046 0.2191 0.2329 0.2458 0.2580 0.2702 0.2824 0.2943 0.3058 0.3165 0.3272 0.3361 0.3465 0.3558 0.3651 0.3746 0.3842 0.3934 0.4025 0.4119 0.4211 0.4305 0.4391 0.4477 0.4561 0.4639 0.4726 0.4807 0.4869 0.4915 0.4987 0.5036 0.5099 0.5150 0.5208 0.5269 0.5301 0.5363 0.5426 0.5487 0.5540 0.5571 0.5580 0.5636 0.5645 0.5633 …	2544	0.6377
none	real	descending	None	1000	GSEA.PN2CT_collapsed.rnk	na_as_pre_ranked	gene_sets.gmt#MEL18_DN.V1_UP	0.5945	2.1315	0	0.011	0.039	ftp.broadinstitute.org://pub/gsea/annotations_versioned/Human_ENSEMBL_Gene_ID_MSigDB.v7.2.chip	-0.3773 -0.5308 -0.3429 0.3284 0.3774 -0.2984 0.2390 0.3602 -0.2723 -0.3432 0.2474 -0.3116 -0.2525 0.2665 -0.2499 -0.2400 -0.2845 -0.2780 -0.3076 -0.3154 -0.2776 -0.2127 -0.2783 -0.3048 -0.2077 0.2751 0.2144 -0.2774 -0.3492 -0.2603 -0.4160 0.2370 -0.2854	122 124 127 152 171 176 179 183 186 187 228 251 291 324 341 362 374 380 397 483 522 624 640 750 753 757 782 807 1045 1069 1076 1089 1123 1154 1222 1232 1239 1274 1347 1468 1644 1649 1689 1872 2027 2082 2195 2199 2505 2584 3098 3305 4005 4063 4281 4490 4503 4670 4754 4844 4924 5398 6127 6281 6324 6605 8373 9281 9311 9443 9499 9838 9971 10140 10621 10879 11572 11705 12025 12062 12165 13167 13442 13…	0.0278 0.0586 0.0890 0.1154 0.1396 0.1637 0.1875 0.2107 0.2336 0.2566 0.2755 0.2939 0.3102 0.3254 0.3407 0.3553 0.3700 0.3848 0.3990 0.4097 0.4213 0.4296 0.4405 0.4477 0.4581 0.4684 0.4780 0.4874 0.4889 0.4968 0.5053 0.5134 0.5208 0.5282 0.5342 0.5419 0.5497 0.5565 0.5619 0.5656 0.5672 0.5740 0.5796 0.5804 0.5819 0.5862 0.5887 0.5945 0.5907 0.5937 0.5830 0.5815 0.5645 0.5669 0.5644 0.5620 0.5656 …	2199	0.687
none	real	descending	None	1000	GSEA.PN2CT_collapsed.rnk	na_as_pre_ranked	gene_sets.gmt#EGFR_UP.V1_UP	0.5542	2.146	0	0.0108	0.034	ftp.broadinstitute.org://pub/gsea/annotations_versioned/Human_ENSEMBL_Gene_ID_MSigDB.v7.2.chip	-0.3475 -0.3508 -0.2640 -0.3116 -0.2781 -0.3202 -0.2549 -0.3664 -0.2903 -0.3930 -0.3412 -0.3230 0.2649 0.2947 -0.2894 -0.3289 -0.3204 -0.2977 0.2222 -0.2191 -0.3909 -0.2608 -0.3505 -0.2894 -0.2147 -0.2292 -0.2445 -0.2578 0.3260 -0.2810 -0.4434 -0.4152 -0.	122 127 130 138 171 179 188 195 203 221 224 252 259 264 324 331 355 414 423 427 452 522 523 555 604 606 626 640 672 679 682 739 766 777 838 849 876 883 916 1017 1050 1069 1234 1271 1385 1389 1392 1453 1649 1736 1830 1879 1881 2004 2005 2070 2630 2646 2765 2770 2788 2813 3214 3486 3694 3715 4490 4670 4707 4809 4838 4927 5109 5178 5389 5701 5731 5866 5937 6053 6158 6424 6623 6688 6728 6735 6787 709…	0.0218 0.0463 0.0706 0.0937 0.1128 0.1319 0.1501 0.1682 0.1857 0.2019 0.2183 0.2327 0.2475 0.2623 0.2736 0.2863 0.2981 0.3079 0.3191 0.3304 0.3407 0.3489 0.3592 0.3682 0.3762 0.3857 0.3943 0.4031 0.4110 0.4196 0.4284 0.4352 0.4428 0.4509 0.4571 0.4649 0.4719 0.4796 0.4862 0.4903 0.4964 0.5028 0.5043 0.5096 0.5122 0.5182 0.5242 0.5284 0.5280 0.5308 0.5332 0.5369 0.5420 0.5433 0.5482 0.5512 0.5385 …	2813	0.6048
none	real	descending	None	1000	GSEA.PN2CT_collapsed.rnk	na_as_pre_ranked	gene_sets.gmt#STK33_UP	0.5614	2.2073	0	0.0069	0.019	ftp.broadinstitute.org://pub/gsea/annotations_versioned/Human_ENSEMBL_Gene_ID_MSigDB.v7.2.chip	-0.2917 -0.4071 -0.2939 -0.3075 -0.2663 -0.3457 -0.3508 -0.2866 -0.2269 0.2008 -0.2439 -0.2905 -0.2430 0.2374 0.2131 -0.2663 -0.2816 -0.3343 -0.4527 -0.3195 -0.1894 -0.3013 -0.2094 -0.2554 -0.2780 -0.3269 0.2730 -0.2811 -0.3819 -0.2199 0.1905 -0.2244 -0.2	93 106 118 127 138 155 161 170 173 174 187 188 192 210 223 284 311 322 324 325 328 332 373 407 416 466 480 494 497 499 522 531 555 614 629 646 679 701 702 766 778 795 873 878 901 913 945 954 959 986 1050 1061 1106 1113 1135 1154 1182 1185 1275 1293 1330 1447 1454 1656 1658 1799 1877 1879 1968 2002 2262 2336 2456 2554 2613 2645 2685 2760 2813 2900 3144 3461 3939 4013 4169 4670 4675 4798 5036 5094 …	0.0223 0.0433 0.0629 0.0816 0.0992 0.1153 0.1310 0.1462 0.1613 0.1765 0.1904 0.2046 0.2185 0.2312 0.2435 0.2526 0.2622 0.2720 0.2821 0.2921 0.3021 0.3119 0.3200 0.3281 0.3367 0.3435 0.3514 0.3592 0.3672 0.3753 0.3825 0.3902 0.3971 0.4025 0.4091 0.4156 0.4214 0.4275 0.4342 0.4387 0.4448 0.4507 0.4544 0.4603 0.4656 0.4711 0.4759 0.4813 0.4869 0.4917 0.4952 0.5003 0.5042 0.5093 0.5138 0.5184 0.5227 …	2900	0.5952
none	real	descending	None	1000	GSEA.PN2CT_collapsed.rnk	na_as_pre_ranked	gene_sets.gmt#HALLMARK_EPITHELIAL_MESENCHYMAL_TRANSITION	0.6201	2.2679	0	0.0052	0.012	ftp.broadinstitute.org://pub/gsea/annotations_versioned/Human_ENSEMBL_Gene_ID_MSigDB.v7.2.chip	-0.3680 -0.4248 -0.2840 -0.2358 -0.2490 -0.3950 0.1900 -0.3002 0.3035 -0.3543 -0.4653 -0.2227 -0.2178 0.2811 -0.2802 -0.2723 -0.3221 -0.2526 -0.2583 -0.3042 -0.2402 -0.4324 -0.2866 -0.3267 -0.3400 -0.2365 -0.3614 -0.3888 -0.3456 -0.3688 -0.2246 -0.1722 -0	63 129 138 142 143 146 152 173 187 198 230 233 239 246 259 261 268 291 307 308 331 362 366 372 409 416 441 455 460 469 477 489 530 543 622 629 641 683 687 701 710 725 732 764 799 813 828 883 896 1046 1062 1069 1112 1123 1124 1185 1252 1270 1333 1344 1349 1402 1405 1456 1581 1613 1734 1748 1872 2052 2084 2085 2217 2485 2505 2788 2858 2955 3098 3509 3933 4049 4063 4503 4793 4838 4924 5017 5062 5573…	0.0330 0.0515 0.0709 0.0900 0.1090 0.1278 0.1461 0.1621 0.1773 0.1921 0.2047 0.2181 0.2314 0.2442 0.2564 0.2689 0.2811 0.2923 0.3032 0.3146 0.3248 0.3343 0.3444 0.3545 0.3632 0.3727 0.3813 0.3902 0.3993 0.4082 0.4170 0.4257 0.4330 0.4412 0.4466 0.4541 0.4614 0.4676 0.4749 0.4818 0.4889 0.4957 0.5027 0.5088 0.5147 0.5212 0.5276 0.5325 0.5386 0.5400 0.5454 0.5511 0.5556 0.5610 0.5667 0.5704 0.5738 …	2085	0.7056
none	real	descending	None	1000	GSEA.PN2CT_collapsed.rnk	na_as_pre_ranked	gene_sets.gmt#BMI1_DN_MEL18_DN.V1_UP	0.634	2.2804	0	0.0052	0.01	ftp.broadinstitute.org://pub/gsea/annotations_versioned/Human_ENSEMBL_Gene_ID_MSigDB.v7.2.chip	-0.2787 -0.2900 -0.3597 -0.3225 -0.3186 -0.2569 0.2571 0.2426 -0.4339 -0.3587 -0.2848 0.2417 -0.3789 0.3420 -0.2591 0.2615 -0.4455 -0.3223 -0.2974 -0.2800 0.2639 -0.3871 0.3435 -0.2903 -0.4531 -0.3724 -0.2109 -0.4592 0.3043 -0.3389 -0.4102 -0.2183 -0.2536	63 109 113 122 124 127 152 155 176 179 186 187 198 224 228 235 252 268 273 291 324 362 374 380 397 522 598 640 710 750 753 757 782 807 1032 1045 1069 1113 1186 1188 1239 1274 1347 1644 1649 1689 1872 1921 2027 2584 2802 3098 3305 4005 4063 4093 4109 4490 4503 4670 4754 4774 4844 4924 5398 5493 6127 6281 6324 6532 7285 8373 9189 9485 9499 9838 9971 10128 10140 10513 10621 10879 11572 11914 12025 1…	0.0425 0.0701 0.0986 0.1256 0.1523 0.1786 0.2014 0.2243 0.2446 0.2652 0.2850 0.3048 0.3238 0.3407 0.3580 0.3750 0.3909 0.4062 0.4216 0.4362 0.4493 0.4614 0.4741 0.4869 0.4991 0.5064 0.5143 0.5228 0.5301 0.5380 0.5470 0.5559 0.5641 0.5721 0.5730 0.5802 0.5869 0.5929 0.5978 0.6048 0.6102 0.6160 0.6204 0.6174 0.6232 0.6279 0.6279 0.6319 0.6340 0.6218 0.6197 0.6150 0.6128 0.5952 0.5971 0.5999 0.6030 …	2027	0.7172
none	real	descending	None	1000	GSEA.PN2CT_collapsed.rnk	na_as_pre_ranked	gene_sets.gmt#HALLMARK_INFLAMMATORY_RESPONSE	0.6143	2.3228	0	0.0031	0.005	ftp.broadinstitute.org://pub/gsea/annotations_versioned/Human_ENSEMBL_Gene_ID_MSigDB.v7.2.chip	-0.2549 -0.3095 0.2532 -0.2894 -0.3504 -0.5168 0.2065 -0.3152 -0.3274 0.2046 -0.3551 -0.2439 -0.4016 -0.3456 -0.3933 -0.3221 -0.3616 0.2961 -0.2311 -0.4375 0.2982 -0.2877 -0.2658 -0.2388 -0.2445 0.3406 -0.3839 -0.3685 -0.3138 -0.3028 0.3483 0.2900 -0.3470	62 63 90 122 127 142 143 144 155 161 170 188 194 239 240 276 291 311 361 362 399 406 418 421 423 469 484 514 519 522 575 601 642 646 739 750 753 764 807 866 901 952 954 997 1044 1061 1069 1113 1239 1273 1391 1446 1456 1524 1689 1716 1774 1943 2097 2098 2183 2765 3004 3005 3148 3696 3872 3906 4005 4330 4364 4618 4793 5062 5263 5389 5651 5710 5789 5844 6073 6198 6962 7310 7500 7683 8126 8510 8678 8…	0.0353 0.0723 0.1015 0.1233 0.1452 0.1652 0.1854 0.2056 0.2245 0.2427 0.2604 0.2764 0.2926 0.3054 0.3197 0.3315 0.3437 0.3551 0.3647 0.3757 0.3851 0.3954 0.4054 0.4155 0.4257 0.4340 0.4432 0.4516 0.4606 0.4698 0.4769 0.4846 0.4915 0.4995 0.5044 0.5116 0.5192 0.5264 0.5324 0.5377 0.5435 0.5487 0.5553 0.5604 0.5653 0.5711 0.5771 0.5819 0.5838 0.5885 0.5904 0.5940 0.5991 0.6022 0.6022 0.6062 0.6092 …	2183	0.6898
none	real	descending	None	1000	GSEA.PN2CT_collapsed.rnk	na_as_pre_ranked	gene_sets.gmt#HINATA_NFKB_IMMU_INF	0.9183	2.3927	0	0.0009	0.001	ftp.broadinstitute.org://pub/gsea/annotations_versioned/Human_ENSEMBL_Gene_ID_MSigDB.v7.2.chip	-0.3113 0.3198 -0.3257 -0.3614 -0.5339 -0.5884 0.4037 0.8317 0.3402 -0.5510 -0.4837 0.4592 0.4925 0.3377 -0.5128 -0.4076 -0.3357 -0.2185 -0.6347 -0.4538 0.4124 0.2830 0.2050 -0.6258 -0.2247 -0.6931 0.4494 -0.7545 -0.3248 0.4374 -0.5156 -0.2914 0.3648 -0.2	63 106 143 146 161 188 192 217 239 642 1089 1716 3148 8510 20854	0.1761 0.2939 0.3902 0.4864 0.5746 0.6531 0.7314 0.8031 0.8709 0.8978 0.9139 0.9183 0.8918 0.7374 0.3702	1716	0.7901
none	real	descending	None	1000	GSEA.PN2CT_collapsed.rnk	na_as_pre_ranked	gene_sets.gmt#HALLMARK_HYPOXIA	0.7543	2.9074	0	0	0	ftp.broadinstitute.org://pub/gsea/annotations_versioned/Human_ENSEMBL_Gene_ID_MSigDB.v7.2.chip	0.2129 -0.2207 -0.2763 0.2699 -0.2503 -0.3336 -0.2897 0.2222 -0.3220 -0.2713 -0.2230 -0.3596 0.2167 -0.3364 -0.3658 0.3553 -0.3248 -0.2682 -0.4071 -0.3415 -0.2423 0.2250 0.2520 -0.4128 -0.4125 0.2930 -0.2504 0.2313 -0.2582 -0.4455 -0.2384 -0.4415 -0.2345 0.2865 0.2057 -0.2636 -0.3167 -0.2693 0.1986 0.4348 -0.4011 -0.3116 -0.2647 -0.4344 -0.3042 -0.4093 -0.3301 -0.2963 0.2632 -0.3415 0.2224 -0.324…	117 127 129 130 142 143 147 152 166 171 174 181 184 186 195 201 203 210 221 224 229 230 233 243 246 251 258 259 263 270 291 297 303 327 332 341 344 355 366 396 407 414 419 470 474 489 502 521 529 541 542 543 562 569 577 579 586 587 590 598 607 614 619 622 629 634 638 646 669 670 673 685 714 716 726 731 751 788 876 945 952 1032 1042 1061 1075 1095 1132 1202 1208 1347 1373 1379 1447 1508 1512 1661 …	0.0139 0.0300 0.0463 0.0625 0.0774 0.0925 0.1074 0.1219 0.1350 0.1482 0.1613 0.1738 0.1863 0.1986 0.2105 0.2223 0.2341 0.2454 0.2562 0.2671 0.2778 0.2885 0.2991 0.3094 0.3197 0.3298 0.3397 0.3496 0.3594 0.3690 0.3778 0.3869 0.3958 0.4038 0.4123 0.4205 0.4289 0.4369 0.4448 0.4518 0.4593 0.4669 0.4744 0.4801 0.4872 0.4939 0.5006 0.5069 0.5135 0.5199 0.5267 0.5334 0.5394 0.5458 0.5520 0.5585 0.5647 …	1960	0.7308
none	real	descending	None	1000	GSEA.PN2CT_collapsed.rnk	na_as_pre_ranked	gene_sets.gmt#HALLMARK_TNFA_SIGNALING_VIA_NFKB	0.8143	3.037	0	0	0	ftp.broadinstitute.org://pub/gsea/annotations_versioned/Human_ENSEMBL_Gene_ID_MSigDB.v7.2.chip	0.1949 -0.2421 -0.4347 -0.2419 -0.5152 -0.2765 -0.3202 0.3021 -0.2256 -0.3349 -0.4054 -0.2786 -0.3286 -0.2963 -0.3606 -0.4091 -0.3595 0.3356 -0.3474 -0.2680 -0.3735 -0.1917 0.2827 -0.3075 0.2645 -0.3436 -0.3453 -0.2680 -0.3266 -0.3152 -0.2444 0.1852 -0.2282 -0.2008 -0.2487 -0.2604 -0.3763 -0.3980 -0.3282 -0.3947 -0.2621 -0.3984 -0.3735 -0.2717 -0.2918 -0.2448 -0.4400 0.2150 -0.2092 -0.3343 -0.428…	62 102 106 113 122 142 143 146 152 155 161 174 176 184 187 188 192 217 224 228 229 239 246 248 257 259 291 307 311 322 327 328 330 338 344 355 374 380 407 421 423 436 442 452 455 457 484 489 497 522 531 548 552 555 558 575 585 601 604 606 614 629 634 641 642 646 679 682 683 710 727 750 753 776 782 795 802 807 813 838 866 883 887 913 945 1010 1027 1050 1061 1069 1089 1106 1112 1113 1182 1194 1220 …	0.0259 0.0445 0.0629 0.0805 0.0972 0.1119 0.1270 0.1419 0.1563 0.1706 0.1842 0.1970 0.2100 0.2223 0.2346 0.2470 0.2590 0.2696 0.2803 0.2911 0.3019 0.3122 0.3224 0.3327 0.3425 0.3525 0.3609 0.3695 0.3784 0.3869 0.3955 0.4041 0.4127 0.4210 0.4293 0.4373 0.4449 0.4528 0.4598 0.4670 0.4746 0.4817 0.4890 0.4962 0.5034 0.5107 0.5171 0.5241 0.5309 0.5370 0.5436 0.5498 0.5564 0.5629 0.5695 0.5754 0.5816 …	3214	0.5598
