# Supplementary material for: Kinomic profile in patient-derived glioma cells during hypoxia reveals c-MET-PI3K dependency for adaptation
Source: Theranostics. 2021 Mar 5;11(11):5127–42. doi: 10.7150/thno.54741 (PMC8039937; doi:10.7150/thno.54741)
Supplement: Supplementary file 4 — Supplementary file 3. [file thnov11p5127s4.xlsx]

## Sheet: Sheet1
LC_PROC	SORT_MODE	ORDER	METRIC	NUM_PERMS	RANKED_LIST	TEMPLATE	GENESET	ES	NES	NP	FDR	FWER	CHIP	RND_ES	HIT_INDICES	ES_PROFILE	RANK_AT_ES	RANK_SCORE_AT_ES
none	real	descending	None	1000	NC1_collapsed.rnk	na_as_pre_ranked	gene_sets.gmt#HALLMARK_OXIDATIVE_PHOSPHORYLATION	-0.4247	-2.5109	0	0	0	ftp.broadinstitute.org://pub/gsea/annotations_versioned/Human_Gene_Symbol_with_Remapping_MSigDB.v7.2.chip	0.1535 0.1729 0.2233 -0.1235 -0.2189 -0.1090 -0.1002 -0.1644 -0.2206 0.2129 -0.1511 -0.1547 0.1632 -0.2037 0.2036 -0.2183 -0.1879 -0.1506 0.1034 0.1785 -0.1819 -0.1898 0.2410 -0.1384 -0.1290 -0.1734 0.1371 0.1422 -0.2739 0.1981 -0.1416 0.1555 -0.1759 -0.1632 0.1897 0.2142 0.1725 -0.2346 -0.2020 -0.1620 -0.2491 -0.2434 -0.1555 -0.1401 0.2273 -0.1344 0.1657 -0.0915 0.2469 0.1525 -0.1942 0.1323 0.23…	111 178 241 418 484 540 557 589 593 645 668 670 683 691 694 728 730 752 766 775 778 780 783 819 840 849 864 900 918 945 947 959 970 972 1001 1002 1006 1007 1023 1065 1072 1075 1079 1097 1105 1112 1118 1119 1143 1193 1209 1213 1224 1225 1227 1240 1246 1251 1252 1264 1265 1268 1270 1283 1286 1289 1293 1298 1305 1342 1345 1365 1391 1392 1394 1397 1400 1417 1434 1439 1465	-0.0606 -0.0934 -0.1261 -0.2462 -0.2876 -0.3219 -0.3279 -0.3444 -0.3407 -0.3710 -0.3802 -0.3742 -0.3759 -0.3740 -0.3685 -0.3850 -0.3784 -0.3860 -0.3876 -0.3856 -0.3792 -0.3720 -0.3656 -0.3825 -0.3885 -0.3857 -0.3870 -0.4030 -0.4060 -0.4150 -0.4060 -0.4040 -0.4012 -0.3918 -0.4016 -0.3912 -0.3829 -0.3725 -0.3726 -0.3910 -0.3840 -0.3741 -0.3648 -0.3654 -0.3587 -0.3511 -0.3428 -0.3307 -0.3349 -0.3569…	944	-0.4748
none	real	descending	None	1000	NC1_collapsed.rnk	na_as_pre_ranked	gene_sets.gmt#HALLMARK_MYC_TARGETS_V1	-0.3838	-2.3174	0	0.0005	0.002	ftp.broadinstitute.org://pub/gsea/annotations_versioned/Human_Gene_Symbol_with_Remapping_MSigDB.v7.2.chip	-0.1829 0.1562 0.1339 0.2173 -0.1689 -0.1437 0.2132 0.1068 0.1678 0.1412 -0.1757 0.2759 -0.2342 0.1382 0.1746 0.1726 0.1045 0.2588 -0.1735 -0.1248 -0.1333 -0.1754 0.1789 -0.2484 -0.2066 -0.1973 -0.1313 0.1697 -0.1858 0.1782 0.2053 0.1690 -0.1875 -0.1360 -0.1122 -0.2131 0.2566 0.1748 0.2279 0.1461 -0.1260 -0.2191 -0.1159 0.1710 0.1452 -0.1500 -0.2069 0.2508 0.1749 -0.1274 -0.1567 0.1579 0.1811 0.1…	162 324 328 356 386 395 457 481 519 531 555 568 602 607 611 612 625 626 641 659 668 671 719 748 760 782 796 821 830 837 851 853 855 869 884 886 900 910 914 927 932 961 983 1008 1017 1026 1039 1056 1059 1074 1100 1135 1143 1147 1148 1149 1153 1160 1167 1182 1201 1215 1224 1225 1251 1268 1276 1286 1288 1290 1292 1331 1333 1350 1352 1385 1389 1396 1399 1401 1402 1428 1429 1434 1443 1450	-0.1016 -0.2091 -0.2023 -0.2135 -0.2269 -0.2254 -0.2634 -0.2745 -0.2961 -0.2987 -0.3098 -0.3129 -0.3309 -0.3279 -0.3241 -0.3181 -0.3206 -0.3144 -0.3181 -0.3239 -0.3230 -0.3177 -0.3445 -0.3573 -0.3577 -0.3650 -0.3664 -0.3755 -0.3729 -0.3688 -0.3697 -0.3618 -0.3540 -0.3546 -0.3557 -0.3474 -0.3476 -0.3449 -0.3379 -0.3371 -0.3306 -0.3410 -0.3460 -0.3530 -0.3483 -0.3435 -0.3414 -0.3419 -0.3322 -0.3311…	820	-0.4063
none	real	descending	None	1000	NC1_collapsed.rnk	na_as_pre_ranked	gene_sets.gmt#HALLMARK_G2M_CHECKPOINT	-0.4094	-1.7986	0.0102	0.0786	0.378	ftp.broadinstitute.org://pub/gsea/annotations_versioned/Human_Gene_Symbol_with_Remapping_MSigDB.v7.2.chip	-0.1672 -0.1403 0.2264 -0.1242 0.2174 0.3277 -0.3028 0.1947 -0.2288 0.1631 0.3659 -0.2509 -0.2092 -0.1543 -0.2145 -0.2714 -0.3777 0.2929 0.4214 -0.3227 -0.1617 0.2462 0.1397 -0.1649 -0.1872 -0.2166 0.3579 0.1583 0.3279 0.2887 0.1624 -0.2123 -0.0988 0.3026 0.3337 0.1797 0.1932 -0.2351 -0.2144 0.1659 0.1030 0.1095 -0.1266 0.1171 0.4032 0.1868 0.2556 0.2875 -0.1877 0.1967 0.1710 0.1314 0.1877 -0.176…	4 194 248 280 333 356 449 514 543 570 642 662 674 756 927 948 1167 1184 1277 1326 1331 1399 1401 1443 1446 1450 1457 1462	0.1067 0.0089 -0.0004 0.0028 -0.0119 -0.0071 -0.0561 -0.0880 -0.0944 -0.0989 -0.1328 -0.1300 -0.1214 -0.1595 -0.2550 -0.2455 -0.3659 -0.3455 -0.3737 -0.3688 -0.3325 -0.3309 -0.2827 -0.2520 -0.1934 -0.1327 -0.0699 0.0028	1276	-0.7287
none	real	descending	None	1000	NC1_collapsed.rnk	na_as_pre_ranked	gene_sets.gmt#MTOR_UP.V1_UP	-0.4445	-1.7049	0.0119	0.1162	0.604	ftp.broadinstitute.org://pub/gsea/annotations_versioned/Human_Gene_Symbol_with_Remapping_MSigDB.v7.2.chip	-0.2021 -0.2399 0.1046 0.2721 0.3851 -0.3791 -0.2656 0.4135 -0.1779 0.2380 -0.2536 -0.1634 0.2102 -0.3392 -0.2513 -0.1611 -0.3209 -0.2314 -0.3014 0.2487 -0.2681 0.3070 -0.1120 0.3445 0.2735 -0.2094 -0.2392 -0.3830 -0.2092 0.3208 0.2173 0.2515 0.2686 0.2162 0.2552 -0.1380 -0.2179 0.2689 -0.1854 0.1803 -0.1697 -0.1644 0.1884 0.3491 -0.2479 -0.3347 -0.2466 0.2661 0.3497 0.3616 0.1950 -0.2814 -0.3192…	28 32 105 155 166 370 530 770 951 1210 1295 1299 1310 1377 1406 1421 1449 1457 1462	0.0654 0.1436 0.1519 0.1646 0.2020 0.0853 -0.0090 -0.1517 -0.2478 -0.3865 -0.4005 -0.3585 -0.3200 -0.3117 -0.2714 -0.2177 -0.1611 -0.0854 0.0028	1294	-0.743
none	real	descending	None	1000	NC1_collapsed.rnk	na_as_pre_ranked	gene_sets.gmt#AKT_UP.V1_UP	-0.4092	-1.5434	0.0406	0.2525	0.925	ftp.broadinstitute.org://pub/gsea/annotations_versioned/Human_Gene_Symbol_with_Remapping_MSigDB.v7.2.chip	0.1887 -0.2466 0.2204 0.2169 -0.2069 -0.1512 0.2540 -0.3142 -0.2366 -0.1803 0.3908 -0.1971 -0.4152 -0.2389 0.2213 0.3213 -0.2367 -0.2772 0.2593 0.1877 -0.2430 0.2777 0.2208 0.4208 0.3971 0.4594 0.1947 0.2594 0.1699 -0.3706 0.1442 0.3098 -0.1699 -0.2401 -0.2081 0.2214 -0.3277 -0.2596 -0.3090 -0.2693 -0.3665 0.2663 0.4319 -0.3131 -0.1781 -0.2711 -0.2649 -0.2844 -0.2331 0.2628 0.4525 -0.3305 0.2317 …	28 33 166 169 227 370 679 770 1210 1234 1250 1295 1299 1377 1406 1449 1462	0.0811 0.1730 0.1344 0.1852 0.1883 0.1181 -0.0709 -0.1065 -0.3624 -0.3300 -0.2911 -0.2693 -0.2190 -0.2082 -0.1569 -0.0967 0.0028	1209	-0.6679
none	real	descending	None	1000	NC1_collapsed.rnk	na_as_pre_ranked	gene_sets.gmt#HALLMARK_E2F_TARGETS	-0.3221	-1.5073	0.0306	0.2598	0.962	ftp.broadinstitute.org://pub/gsea/annotations_versioned/Human_Gene_Symbol_with_Remapping_MSigDB.v7.2.chip	-0.2884 -0.2705 0.1519 -0.2142 0.2716 -0.1657 -0.1889 0.1527 0.1742 -0.1047 -0.2697 0.1897 0.2315 -0.2471 -0.1208 0.1181 -0.2635 0.2633 -0.2051 0.2260 -0.2084 0.4067 -0.1878 0.1671 0.1100 -0.2632 0.2230 -0.1961 -0.1639 -0.2339 -0.2055 0.2504 -0.2218 0.1334 0.2666 -0.1932 -0.1768 -0.2492 0.2004 0.2165 -0.1460 0.2670 0.2123 -0.2345 -0.2539 0.2131 0.1455 0.2331 -0.2901 0.2538 0.1829 0.1645 0.3227 -0…	81 215 236 248 356 441 543 612 621 629 634 698 725 748 770 821 837 914 927 932 948 1116 1147 1162 1185 1200 1254 1277 1331 1355 1443 1450 1457 1462	-0.0046 -0.0666 -0.0520 -0.0328 -0.0878 -0.1315 -0.1892 -0.2225 -0.2135 -0.2036 -0.1915 -0.2191 -0.2201 -0.2177 -0.2142 -0.2296 -0.2202 -0.2514 -0.2375 -0.2180 -0.2056 -0.2940 -0.2857 -0.2652 -0.2496 -0.2279 -0.2310 -0.2113 -0.2101 -0.1843 -0.1870 -0.1297 -0.0683 0.0028	1115	-0.584
none	real	descending	None	1000	NC1_collapsed.rnk	na_as_pre_ranked	gene_sets.gmt#PRC2_EED_UP.V1_UP	-0.3613	-1.3316	0.1312	0.5326	1	ftp.broadinstitute.org://pub/gsea/annotations_versioned/Human_Gene_Symbol_with_Remapping_MSigDB.v7.2.chip	0.2088 -0.2861 -0.2686 -0.1096 -0.3157 -0.2272 -0.1716 0.3470 -0.1778 0.3243 0.1213 0.1729 -0.1965 0.2435 0.3264 0.3333 0.2231 -0.3046 -0.2817 -0.2796 -0.1987 0.3337 -0.3615 -0.0992 0.2249 0.2588 -0.2034 -0.4106 0.3547 0.2427 -0.2695 0.2187 -0.3468 -0.3126 0.2582 0.3613 -0.2164 -0.2980 -0.2206 0.3810 0.3809 -0.3305 0.3837 -0.2108 -0.2445 0.3238 -0.2442 0.3186 -0.1868 0.2512 -0.3251 -0.3109 -0.285…	28 349 363 580 584 627 768 789 842 974 1029 1284 1319 1432 1433 1438	0.1196 -0.0604 -0.0304 -0.1520 -0.1268 -0.1259 -0.1858 -0.1618 -0.1574 -0.1999 -0.1863 -0.2902 -0.2386 -0.2041 -0.0924 0.0193	1283	-0.7337
none	real	descending	None	1000	NC1_collapsed.rnk	na_as_pre_ranked	gene_sets.gmt#HALLMARK_DNA_REPAIR	-0.2846	-1.2986	0.1498	0.5378	1	ftp.broadinstitute.org://pub/gsea/annotations_versioned/Human_Gene_Symbol_with_Remapping_MSigDB.v7.2.chip	0.2499 0.2629 0.1759 0.2294 0.2625 -0.1937 0.2201 0.1566 0.2428 -0.1585 0.3329 -0.1942 0.2030 0.1684 -0.2596 -0.2146 0.2802 -0.3072 0.1861 -0.2060 0.2795 -0.2261 -0.1874 -0.2388 -0.2417 0.2541 -0.2210 -0.2532 0.1430 0.1626 0.1540 -0.2278 -0.1333 0.2181 -0.1965 0.2104 0.3686 -0.1620 0.3077 0.1922 -0.2330 -0.1490 0.2654 0.1558 -0.2423 0.2012 0.3221 0.1826 0.2493 0.1516 -0.0854 0.2403 0.2407 -0.1819…	151 258 262 360 435 466 507 517 595 654 701 703 748 820 840 871 954 959 1024 1029 1090 1102 1106 1120 1126 1129 1134 1259 1277 1288 1294 1337 1388	-0.0588 -0.1009 -0.0717 -0.1156 -0.1485 -0.1524 -0.1656 -0.1569 -0.1938 -0.2155 -0.2276 -0.2082 -0.2174 -0.2431 -0.2321 -0.2275 -0.2564 -0.2308 -0.2449 -0.2170 -0.2257 -0.1997 -0.1680 -0.1427 -0.1117 -0.0785 -0.0463 -0.0912 -0.0604 -0.0240 0.0160 0.0340 0.0544	953	-0.4782
none	real	descending	None	1000	NC1_collapsed.rnk	na_as_pre_ranked	gene_sets.gmt#HALLMARK_MTORC1_SIGNALING	-0.2348	-1.2646	0.1571	0.5485	1	ftp.broadinstitute.org://pub/gsea/annotations_versioned/Human_Gene_Symbol_with_Remapping_MSigDB.v7.2.chip	0.2926 0.1380 -0.1831 0.1208 0.1633 -0.1415 0.1728 -0.1917 0.1613 -0.2461 0.1802 0.2016 0.2159 -0.1834 0.1546 0.1971 0.1316 -0.1597 0.2484 0.1872 0.1651 0.2263 0.1968 0.1842 -0.1277 0.1240 -0.1131 0.1738 0.1252 -0.2722 0.1358 0.2189 -0.2153 0.1865 0.2142 0.1960 -0.2882 -0.2369 0.1115 0.1566 -0.1749 -0.0891 0.3261 -0.1387 -0.2260 -0.1696 -0.1720 -0.1564 -0.1850 -0.1983 0.2816 -0.2433 -0.2443 -0.13…	34 47 88 99 119 148 166 182 214 215 288 361 385 386 442 459 469 488 495 519 521 526 535 568 652 686 751 764 770 802 824 830 847 900 951 976 986 1050 1091 1095 1150 1197 1201 1221 1231 1247 1256 1274 1283 1295 1368 1377 1389 1419 1421 1430 1447 1460	0.0132 0.0400 0.0407 0.0613 0.0734 0.0757 0.0844 0.0936 0.0894 0.1071 0.0696 0.0297 0.0238 0.0342 0.0037 0.0006 0.0023 -0.0032 -0.0002 -0.0095 -0.0031 0.0013 0.0030 -0.0121 -0.0621 -0.0762 -0.1114 -0.1096 -0.1026 -0.1136 -0.1173 -0.1094 -0.1092 -0.1337 -0.1560 -0.1593 -0.1519 -0.1817 -0.1944 -0.1808 -0.2021 -0.2167 -0.2006 -0.1954 -0.1827 -0.1740 -0.1601 -0.1520 -0.1374 -0.1246 -0.1508 -0.1312 -0…	1196	-0.6538
none	real	descending	None	1000	NC1_collapsed.rnk	na_as_pre_ranked	gene_sets.gmt#HALLMARK_PI3K_AKT_MTOR_SIGNALING	-0.3075	-1.2625	0.1644	0.4986	1	ftp.broadinstitute.org://pub/gsea/annotations_versioned/Human_Gene_Symbol_with_Remapping_MSigDB.v7.2.chip	-0.2395 -0.2563 0.2738 -0.2718 -0.1682 0.4086 0.2157 -0.2482 -0.2156 0.2383 0.2759 -0.1396 -0.3304 0.2055 0.4469 -0.4483 0.2093 0.2410 0.2088 0.2883 0.1308 -0.1558 0.1860 0.2918 -0.2110 -0.2597 0.3094 -0.2338 0.2711 -0.1791 -0.2003 -0.1806 0.2806 0.2961 0.2214 -0.1498 0.3023 0.2590 0.2070 0.2843 -0.1687 -0.2460 0.3818 -0.3586 -0.3434 0.3070 0.1695 0.4153 -0.2367 -0.1842 0.2857 -0.3050 -0.2186 0.2…	99 166 197 215 389 419 452 495 661 693 719 781 817 838 935 1157 1183 1197 1247 1274 1339 1370 1443 1447	0.0003 0.0063 0.0321 0.0644 -0.0302 -0.0274 -0.0287 -0.0397 -0.1316 -0.1298 -0.1226 -0.1383 -0.1347 -0.1201 -0.1544 -0.2645 -0.2375 -0.2015 -0.1871 -0.1550 -0.1436 -0.1023 -0.0690 0.0132	1156	-0.6252
none	real	descending	None	1000	NC1_collapsed.rnk	na_as_pre_ranked	gene_sets.gmt#CSR_LATE_UP.V1_UP	-0.2964	-1.2458	0.1933	0.4844	1	ftp.broadinstitute.org://pub/gsea/annotations_versioned/Human_Gene_Symbol_with_Remapping_MSigDB.v7.2.chip	-0.1791 -0.2184 -0.3311 0.1771 0.2131 -0.2997 0.3689 -0.1756 -0.2202 -0.2795 -0.2401 -0.1828 -0.3389 0.2784 0.1942 0.1319 -0.1381 0.2889 0.4077 -0.1821 -0.2761 0.1603 0.2504 0.2739 0.2429 0.2157 0.1651 0.3110 0.2271 -0.1948 -0.2090 -0.3562 -0.2734 0.1917 0.3495 0.2450 -0.3455 0.2106 0.2978 -0.2484 -0.2509 -0.1484 0.1951 0.2977 -0.1360 -0.2757 0.2418 0.2600 -0.2829 -0.3385 -0.2079 -0.1237 0.2413 0…	4 16 86 88 108 221 317 441 607 769 855 990 997 1019 1020 1220 1280 1319 1334 1350 1356 1384 1389 1453 1462	0.1039 0.1737 0.1768 0.2262 0.2593 0.2111 0.1673 0.0969 -0.0036 -0.0972 -0.1360 -0.2050 -0.1850 -0.1747 -0.1498 -0.2555 -0.2614 -0.2508 -0.2222 -0.1916 -0.1534 -0.1278 -0.0855 -0.0652 0.0028	1279	-0.7303
none	real	descending	None	1000	NC1_collapsed.rnk	na_as_pre_ranked	gene_sets.gmt#GCNP_SHH_UP_LATE.V1_UP	-0.3175	-1.2371	0.195	0.4603	1	ftp.broadinstitute.org://pub/gsea/annotations_versioned/Human_Gene_Symbol_with_Remapping_MSigDB.v7.2.chip	0.2559 -0.2356 0.2383 0.1525 0.3107 0.1929 -0.1866 -0.2456 -0.2239 0.2044 -0.2303 -0.3647 -0.1883 0.2472 -0.2532 0.1961 0.2562 0.3136 -0.1005 -0.1665 0.2922 -0.2891 -0.2852 0.1668 0.1418 -0.2255 -0.3747 -0.2829 -0.2320 0.1758 -0.3142 -0.2127 0.2546 -0.2809 -0.1866 -0.1838 -0.2033 -0.2503 -0.2097 -0.1876 -0.3699 -0.1632 0.2707 0.2609 0.2045 -0.2633 0.4112 -0.4552 0.2164 0.1912 0.3238 0.3669 0.2641…	323 356 399 465 570 625 642 646 697 713 927 948 1100 1187 1263 1308 1352 1375 1432	-0.1783 -0.1594 -0.1525 -0.1681 -0.2121 -0.2188 -0.1984 -0.1688 -0.1692 -0.1443 -0.2450 -0.2112 -0.2581 -0.2526 -0.2326 -0.1864 -0.1293 -0.0533 0.0235	1186	-0.6459
none	real	descending	None	1000	NC1_collapsed.rnk	na_as_pre_ranked	gene_sets.gmt#HALLMARK_ADIPOGENESIS	-0.2386	-1.2126	0.1953	0.4693	1	ftp.broadinstitute.org://pub/gsea/annotations_versioned/Human_Gene_Symbol_with_Remapping_MSigDB.v7.2.chip	0.2002 -0.2658 0.1520 0.1080 -0.2131 0.2456 -0.2564 -0.1483 -0.2031 0.1711 -0.1380 -0.1400 -0.1487 -0.1594 0.2593 0.1926 0.1796 0.2337 -0.2018 -0.2812 0.1993 -0.1684 0.2293 -0.1356 -0.1237 0.1664 0.2703 0.1676 0.2086 0.1999 0.2659 -0.1688 -0.2537 0.1662 0.1786 0.1634 -0.2355 0.1146 0.2578 0.1565 0.1333 0.2291 0.3011 -0.2152 -0.1849 -0.1683 -0.1595 -0.2662 -0.1752 0.1686 0.4217 -0.1529 -0.1520 0.2…	36 96 116 145 175 182 186 220 236 252 302 314 361 390 418 442 463 630 670 683 728 730 819 840 864 1006 1057 1075 1097 1113 1152 1173 1213 1221 1251 1264 1265 1268 1270 1286 1320 1345 1365 1391 1397 1448	0.0201 0.0135 0.0323 0.0406 0.0455 0.0660 0.0881 0.0863 0.0963 0.1050 0.0869 0.0952 0.0769 0.0698 0.0624 0.0570 0.0530 -0.0531 -0.0692 -0.0660 -0.0846 -0.0728 -0.1208 -0.1205 -0.1218 -0.2034 -0.2197 -0.2125 -0.2076 -0.1980 -0.2035 -0.1955 -0.1998 -0.1814 -0.1774 -0.1611 -0.1363 -0.1127 -0.0884 -0.0735 -0.0699 -0.0583 -0.0409 -0.0255 0.0045 0.0127	1056	-0.5441
none	real	descending	None	1000	NC1_collapsed.rnk	na_as_pre_ranked	gene_sets.gmt#SNF5_DN.V1_UP	-0.3029	-1.2023	0.234	0.4533	1	ftp.broadinstitute.org://pub/gsea/annotations_versioned/Human_Gene_Symbol_with_Remapping_MSigDB.v7.2.chip	0.3634 0.2722 0.2192 -0.3060 0.1720 0.1816 0.4055 0.1588 0.1619 0.3764 -0.3129 -0.2731 -0.2210 0.1420 -0.1559 0.2938 -0.2989 0.1162 0.3347 -0.3480 0.2785 0.2283 0.2207 -0.3154 0.3610 -0.1918 0.3753 0.2113 -0.2030 0.2664 -0.2763 -0.2758 -0.1435 -0.2202 0.2317 -0.2175 0.1846 0.1688 -0.4551 0.1780 0.2301 0.3592 -0.2995 0.1368 0.2053 0.1417 -0.1675 -0.2597 0.2038 0.2047 0.3200 0.2428 -0.3095 -0.2753 …	12 22 26 72 185 216 259 297 302 582 761 806 1032 1060 1280 1297 1310 1383 1404 1436 1456 1460	0.0884 0.1621 0.2359 0.2648 0.2242 0.2370 0.2363 0.2361 0.2582 0.0799 -0.0237 -0.0331 -0.1613 -0.1514 -0.2646 -0.2365 -0.2045 -0.2057 -0.1668 -0.1268 -0.0687 0.0042	1279	-0.7303
none	real	descending	None	1000	NC1_collapsed.rnk	na_as_pre_ranked	gene_sets.gmt#TBK1.DF_UP	-0.2578	-1.1949	0.2229	0.4367	1	ftp.broadinstitute.org://pub/gsea/annotations_versioned/Human_Gene_Symbol_with_Remapping_MSigDB.v7.2.chip	-0.1574 -0.1586 0.2676 -0.2295 0.2256 0.2098 0.2191 -0.2941 -0.1892 0.2931 0.1868 0.0911 -0.1912 0.2415 -0.2382 0.2359 0.1958 -0.2162 0.1196 0.1695 0.1356 -0.2377 0.2912 0.2110 -0.2216 0.4050 0.1950 -0.1758 0.1699 -0.1206 -0.2325 0.2472 -0.2119 -0.1610 -0.2891 0.1702 0.2844 -0.1715 0.1766 -0.2815 -0.1766 0.1881 0.3032 -0.2562 0.1754 -0.1982 -0.1796 -0.1530 -0.1569 0.1963 0.2129 0.2196 -0.2386 -0.…	28 94 140 177 191 213 263 270 279 311 316 374 428 450 458 635 699 731 768 800 831 1015 1101 1171 1234 1327 1332 1363 1375 1409 1461 1464	0.0481 0.0507 0.0581 0.0674 0.0910 0.1069 0.0979 0.1186 0.1369 0.1373 0.1563 0.1353 0.1137 0.1134 0.1227 0.0146 -0.0132 -0.0178 -0.0251 -0.0280 -0.0295 -0.1327 -0.1649 -0.1830 -0.1937 -0.2209 -0.1861 -0.1654 -0.1301 -0.1051 -0.0733 0.0014	1326	-0.7813
none	real	descending	None	1000	NC1_collapsed.rnk	na_as_pre_ranked	gene_sets.gmt#HALLMARK_PROTEIN_SECRETION	-0.2613	-1.1531	0.3082	0.4825	1	ftp.broadinstitute.org://pub/gsea/annotations_versioned/Human_Gene_Symbol_with_Remapping_MSigDB.v7.2.chip	-0.2771 0.1722 -0.1628 -0.1693 -0.1982 0.2430 -0.1860 -0.1122 0.2626 0.2285 0.2140 -0.1409 0.1167 -0.2166 -0.1547 -0.2670 -0.3161 0.1403 0.2370 -0.1117 -0.3085 -0.2174 -0.1322 0.2238 -0.2715 -0.1723 -0.1879 0.2098 0.1736 0.2889 -0.1774 0.1778 0.2456 0.2464 0.1394 0.2747 0.2316 0.3630 0.2111 -0.1518 -0.3404 0.2364 -0.2408 0.1968 -0.1122 0.2508 0.3511 0.2983 0.3737 0.2238 -0.2510 0.2291 0.2990 0.20…	174 175 301 357 358 488 530 569 676 682 795 817 838 881 922 935 985 1028 1052 1058 1311 1316 1320 1371 1388 1395	-0.0687 -0.0167 -0.0694 -0.0785 -0.0494 -0.1201 -0.1298 -0.1364 -0.1864 -0.1659 -0.2155 -0.2014 -0.1858 -0.1835 -0.1787 -0.1538 -0.1523 -0.1442 -0.1217 -0.0864 -0.2066 -0.1543 -0.1011 -0.0716 -0.0155 0.0493	1310	-0.7684
none	real	descending	None	1000	NC1_collapsed.rnk	na_as_pre_ranked	gene_sets.gmt#AKT_UP_MTOR_DN.V1_DN	-0.3122	-1.1119	0.3301	0.5254	1	ftp.broadinstitute.org://pub/gsea/annotations_versioned/Human_Gene_Symbol_with_Remapping_MSigDB.v7.2.chip	-0.2707 -0.2350 -0.2088 0.2320 0.4425 -0.3667 0.2479 0.3619 -0.2708 -0.4237 -0.2645 -0.2477 0.2052 -0.1594 -0.4022 0.3671 0.2962 0.3942 0.2266 -0.2977 -0.1981 0.1873 -0.3956 -0.1407 0.3187 -0.3024 -0.2496 -0.4672 0.3041 0.1933 0.2168 0.4829 0.2015 -0.2150 -0.4270 0.2360 0.2411 -0.3164 -0.2471 0.2533 -0.1825 -0.3816 0.1742 -0.1617 -0.2040 0.2011 -0.3041 0.2124 0.3687 -0.3150 -0.2607 0.2027 0.2246 …	12 59 156 163 410 530 866 960 1021 1117 1327 1375 1410 1421 1431	0.1436 0.2098 0.2086 0.2677 0.1267 0.0664 -0.1287 -0.1527 -0.1511 -0.1682 -0.2478 -0.2052 -0.1446 -0.0631 0.0241	1326	-0.7813
none	real	descending	None	1000	NC1_collapsed.rnk	na_as_pre_ranked	gene_sets.gmt#RB_DN.V1_UP	-0.3104	-1.104	0.338	0.5107	1	ftp.broadinstitute.org://pub/gsea/annotations_versioned/Human_Gene_Symbol_with_Remapping_MSigDB.v7.2.chip	-0.3805 -0.3426 0.4307 0.2463 0.1987 -0.3204 0.1908 -0.3007 0.2162 -0.3253 -0.1981 -0.2574 0.3925 -0.5244 -0.3276 -0.3290 -0.3339 0.4863 -0.2167 -0.2076 -0.1974 0.2375 -0.2435 0.2547 0.3208 -0.3024 -0.2957 -0.5249 0.3067 0.3636 -0.3440 -0.2482 0.3575 -0.1310 0.1318 -0.2887 -0.1921 0.3426 0.3651 0.2603 0.2941 -0.2604 0.3194 -0.2237 -0.2258 0.2409 0.1837 -0.3715 0.1725 0.2533 0.4777 -0.4177 0.3064 …	40 117 262 263 288 409 566 594 718 815 954 1280 1374 1457 1463	0.0963 0.1322 0.0837 0.1343 0.1642 0.1143 0.0331 0.0417 -0.0093 -0.0372 -0.0866 -0.2410 -0.2189 -0.1460 0.0021	1279	-0.7303
none	real	descending	None	1000	NC1_collapsed.rnk	na_as_pre_ranked	gene_sets.gmt#PDGF_ERK_DN.V1_UP	-0.278	-1.0583	0.4038	0.5637	1	ftp.broadinstitute.org://pub/gsea/annotations_versioned/Human_Gene_Symbol_with_Remapping_MSigDB.v7.2.chip	-0.2901 0.2333 0.1475 0.1999 0.2948 0.2195 -0.2014 -0.2593 0.3524 0.1811 -0.2417 -0.2275 -0.3060 -0.3935 -0.3028 -0.1997 -0.2897 -0.1984 -0.1693 -0.2595 0.2337 0.2084 0.1846 -0.3140 0.1985 0.2716 0.1470 0.2579 0.2405 -0.2638 0.4713 -0.2457 0.1671 -0.3651 -0.2071 0.2367 -0.2061 0.1851 0.2528 0.1949 0.1920 0.1778 -0.3588 0.2526 -0.1765 0.3372 0.2768 0.2082 -0.2753 0.2116 -0.2535 -0.3353 -0.2249 -0.…	387 435 498 501 563 578 615 621 796 867 882 920 972 1024 1125 1309 1390 1458	-0.2250 -0.2210 -0.2342 -0.2065 -0.2171 -0.1947 -0.1857 -0.1547 -0.2297 -0.2285 -0.1877 -0.1612 -0.1403 -0.1159 -0.1178 -0.1568 -0.1043 0.0055	866	-0.4326
none	real	descending	None	1000	NC1_collapsed.rnk	na_as_pre_ranked	gene_sets.gmt#MTOR_UP.N4.V1_UP	-0.2396	-1.0327	0.4116	0.5802	1	ftp.broadinstitute.org://pub/gsea/annotations_versioned/Human_Gene_Symbol_with_Remapping_MSigDB.v7.2.chip	0.1735 0.5020 0.2091 0.3207 -0.2737 0.2037 0.2892 0.2269 -0.2310 -0.2430 0.2071 -0.2182 -0.1813 -0.2327 -0.1468 -0.2152 0.2076 -0.0956 0.2397 -0.1540 -0.2298 0.4129 0.1631 -0.2843 0.2292 0.2476 -0.2655 0.2463 -0.2764 0.3401 0.1678 0.3023 0.3936 0.1891 0.2314 -0.4423 0.2210 0.2466 -0.2341 -0.1919 0.2934 0.3554 0.1848 -0.1446 0.2687 -0.2144 0.3404 -0.1738 -0.2246 -0.2419 0.3753 0.2316 0.2554 -0.171…	20 28 45 88 214 235 296 306 323 380 386 447 458 751 852 985 1104 1152 1198 1247 1341 1349 1414 1422 1441 1449	0.0651 0.1342 0.1890 0.2140 0.1604 0.1772 0.1605 0.1785 0.1904 0.1714 0.1872 0.1614 0.1698 -0.0138 -0.0615 -0.1274 -0.1796 -0.1804 -0.1779 -0.1750 -0.1973 -0.1580 -0.1492 -0.0986 -0.0490 0.0118	1340	-0.8168
none	real	descending	None	1000	NC1_collapsed.rnk	na_as_pre_ranked	gene_sets.gmt#CSR_EARLY_UP.V1_UP	-0.2364	-0.9937	0.4433	0.6226	1	ftp.broadinstitute.org://pub/gsea/annotations_versioned/Human_Gene_Symbol_with_Remapping_MSigDB.v7.2.chip	0.3167 0.2215 0.1555 -0.2935 0.3307 0.1738 0.2055 0.3716 0.1722 0.2748 0.1738 0.2447 0.1234 0.3397 0.3043 0.3154 -0.2336 0.1811 -0.2696 -0.2123 0.3418 -0.1542 -0.2058 0.3023 0.1491 -0.2781 0.2300 0.3710 0.2716 0.1513 0.2409 -0.2000 -0.2334 -0.2222 0.1776 0.2139 -0.1603 0.2314 0.3677 -0.2578 -0.2430 -0.1869 0.2999 0.2122 0.1932 -0.1861 -0.2246 0.2227 0.1579 0.2476 0.2274 -0.1937 0.4246 -0.2009 0.2…	10 135 186 258 370 391 449 451 494 528 699 762 810 822 1025 1026 1204 1226 1329 1350 1370 1373 1444	0.1272 0.0995 0.1132 0.1016 0.0521 0.0635 0.0451 0.0654 0.0544 0.0496 -0.0446 -0.0617 -0.0666 -0.0460 -0.1499 -0.1139 -0.1907 -0.1584 -0.1750 -0.1296 -0.0807 -0.0198 0.0152	1203	-0.6614
none	real	descending	None	1000	NC1_collapsed.rnk	na_as_pre_ranked	gene_sets.gmt#HALLMARK_ANDROGEN_RESPONSE	-0.2174	-0.8917	0.622	0.7762	1	ftp.broadinstitute.org://pub/gsea/annotations_versioned/Human_Gene_Symbol_with_Remapping_MSigDB.v7.2.chip	-0.2265 0.1920 -0.3435 0.2194 -0.2080 -0.3234 0.2034 0.1819 0.2191 -0.2793 -0.1989 -0.2306 -0.1733 0.3036 -0.2159 0.2083 -0.1591 0.1585 -0.2306 0.3672 -0.2606 -0.3100 -0.2904 -0.3501 0.2132 -0.1443 -0.2291 -0.1150 0.2520 -0.1241 -0.2470 0.2088 -0.3154 -0.2909 0.3200 0.2494 0.3069 -0.1750 -0.3465 -0.1866 0.3113 -0.2270 0.1836 -0.3517 0.1565 0.3606 -0.2753 0.1852 0.1373 0.2328 -0.2280 -0.4522 -0.22…	53 58 172 220 221 243 265 316 383 438 471 696 745 765 769 914 951 1150 1271 1377 1382 1419 1442	0.0475 0.1270 0.0986 0.1078 0.1494 0.1739 0.1953 0.1918 0.1719 0.1557 0.1526 0.0204 0.0118 0.0240 0.0473 -0.0218 -0.0146 -0.1105 -0.1447 -0.1559 -0.0964 -0.0494 0.0166	1376	-0.9131
none	real	descending	None	1000	NC1_collapsed.rnk	na_as_pre_ranked	gene_sets.gmt#ERBB2_UP.V1_DN	-0.2014	-0.8863	0.6258	0.7517	1	ftp.broadinstitute.org://pub/gsea/annotations_versioned/Human_Gene_Symbol_with_Remapping_MSigDB.v7.2.chip	-0.1924 0.1580 0.2869 0.4011 0.1563 -0.1431 0.2512 -0.1873 -0.2579 0.3500 0.2753 -0.2058 -0.1897 -0.1443 -0.2926 0.1776 -0.1639 0.1641 0.1533 0.2321 0.0933 0.0819 -0.3997 -0.3113 -0.1628 0.1782 0.2092 0.2352 -0.2575 0.1289 -0.3267 -0.2002 0.1743 -0.2486 -0.1355 0.2300 -0.1635 -0.1878 -0.2423 -0.3012 -0.1943 0.3090 -0.1315 -0.1748 -0.2808 0.2892 -0.2407 -0.2392 -0.4096 0.3154 0.2579 -0.2110 -0.162…	131 155 177 214 276 277 301 426 462 506 514 580 704 789 794 800 828 916 1059 1095 1125 1174 1241 1355 1373 1431 1461	-0.0357 -0.0014 0.0305 0.0465 0.0367 0.0691 0.0836 0.0183 0.0127 -0.0012 0.0102 -0.0170 -0.0806 -0.1141 -0.0918 -0.0700 -0.0626 -0.0941 -0.1580 -0.1460 -0.1286 -0.1214 -0.1230 -0.1459 -0.1002 -0.0675 0.0035	1354	-0.869
none	real	descending	None	1000	NC1_collapsed.rnk	na_as_pre_ranked	gene_sets.gmt#TBK1.DF_DN	-0.1795	-0.8589	0.6639	0.7652	1	ftp.broadinstitute.org://pub/gsea/annotations_versioned/Human_Gene_Symbol_with_Remapping_MSigDB.v7.2.chip	0.2978 -0.1556 -0.2301 0.2453 0.3762 -0.2057 0.2318 0.1483 0.3440 0.2048 -0.2068 0.2513 0.2271 -0.2388 -0.3700 -0.2428 0.2719 0.2205 -0.1558 -0.1585 0.2948 -0.1952 -0.1454 0.2572 0.1249 -0.1480 0.2151 0.2184 0.3204 -0.1793 -0.2129 0.2305 -0.2092 0.1849 -0.2374 -0.3171 -0.2710 0.2584 -0.1841 0.1408 0.1570 0.2874 0.1479 0.2151 -0.2416 0.3319 0.2419 -0.1845 0.2210 -0.1317 0.1356 0.2020 0.1622 -0.240…	95 123 137 301 307 327 405 443 471 615 627 636 672 695 754 762 797 820 828 842 888 889 915 951 958 1018 1032 1146 1197 1200 1257 1271 1349 1407 1411 1432	-0.0152 0.0118 0.0453 -0.0445 -0.0243 -0.0151 -0.0512 -0.0615 -0.0661 -0.1510 -0.1431 -0.1330 -0.1408 -0.1390 -0.1609 -0.1469 -0.1507 -0.1455 -0.1297 -0.1178 -0.1268 -0.1043 -0.0988 -0.0992 -0.0789 -0.0940 -0.0765 -0.1246 -0.1266 -0.0948 -0.0982 -0.0706 -0.0812 -0.0700 -0.0205 0.0238	753	-0.3697
none	real	descending	None	1000	NC1_collapsed.rnk	na_as_pre_ranked	gene_sets.gmt#EGFR_UP.V1_DN	-0.1951	-0.8583	0.6521	0.7355	1	ftp.broadinstitute.org://pub/gsea/annotations_versioned/Human_Gene_Symbol_with_Remapping_MSigDB.v7.2.chip	0.2560 0.2235 -0.2656 -0.2029 0.2801 0.2324 0.2678 -0.1858 0.1792 0.2650 0.2601 -0.2482 0.1726 0.2777 -0.1558 -0.3170 -0.2200 -0.2662 0.1758 -0.2825 -0.1876 0.2616 0.2627 -0.2717 -0.2384 -0.1948 -0.1311 -0.3615 -0.1946 -0.1817 0.3411 0.1168 0.3225 0.3324 0.2669 0.2379 0.2912 -0.2093 -0.2638 -0.1355 0.1430 0.1916 0.1988 0.1925 -0.2675 0.2026 -0.2001 0.1432 0.1487 -0.2045 0.1166 -0.2175 -0.1291 -0.…	117 155 177 198 214 240 276 378 462 506 610 655 704 789 819 916 975 979 1067 1095 1152 1198 1235 1291 1304 1363 1393 1461	-0.0261 -0.0049 0.0238 0.0499 0.0777 0.0953 0.1012 0.0540 0.0138 -0.0012 -0.0554 -0.0669 -0.0799 -0.1151 -0.1112 -0.1510 -0.1620 -0.1346 -0.1625 -0.1475 -0.1498 -0.1422 -0.1262 -0.1204 -0.0839 -0.0718 -0.0349 0.0035	1066	-0.5481
none	real	descending	None	1000	NC1_collapsed.rnk	na_as_pre_ranked	gene_sets.gmt#PIGF_UP.V1_UP	-0.1845	-0.8189	0.7122	0.767	1	ftp.broadinstitute.org://pub/gsea/annotations_versioned/Human_Gene_Symbol_with_Remapping_MSigDB.v7.2.chip	-0.1688 0.1878 -0.2104 0.3897 -0.2405 0.1625 0.1639 -0.3047 0.1583 0.3692 0.1575 -0.2205 -0.1450 0.1804 0.2800 0.3668 0.1694 0.2365 -0.2739 0.1272 -0.2261 0.3562 0.4271 -0.1871 -0.2024 -0.2767 0.2027 0.1826 0.1334 0.3765 -0.4109 0.1684 0.2742 0.2505 0.1706 0.2207 0.2745 0.2148 -0.2875 -0.2601 -0.1989 0.4272 -0.2355 -0.3301 0.2041 0.1704 0.2772 0.1821 -0.2061 0.2757 -0.2378 -0.2270 -0.4117 0.1097 …	121 172 214 311 350 388 426 480 506 544 553 582 615 651 810 834 842 1029 1084 1097 1101 1103 1152 1184 1279 1355 1375	-0.0164 0.0031 0.0219 -0.0107 -0.0065 -0.0052 -0.0070 -0.0238 -0.0228 -0.0290 -0.0146 -0.0135 -0.0139 -0.0149 -0.0952 -0.0810 -0.0553 -0.1461 -0.1424 -0.1090 -0.0691 -0.0276 -0.0158 0.0098 -0.0020 0.0097 0.0632	1028	-0.5236
none	real	descending	None	1000	NC1_collapsed.rnk	na_as_pre_ranked	gene_sets.gmt#HALLMARK_FATTY_ACID_METABOLISM	-0.1712	-0.7997	0.7479	0.7654	1	ftp.broadinstitute.org://pub/gsea/annotations_versioned/Human_Gene_Symbol_with_Remapping_MSigDB.v7.2.chip	-0.1820 -0.2307 0.2246 0.2908 0.2668 -0.1654 0.3272 0.2297 0.2198 0.2372 -0.1614 0.2642 -0.1783 -0.2263 -0.3967 0.1768 -0.1950 0.1874 0.3389 0.2482 -0.3110 -0.1374 0.2614 0.1829 -0.2104 0.1258 -0.1405 -0.2488 -0.2021 -0.2629 -0.1939 0.2621 -0.1731 0.2304 -0.3560 0.1480 -0.1388 0.1334 -0.2083 -0.1749 0.2313 0.2162 -0.1404 0.2195 0.1802 -0.1948 0.0941 0.2773 0.2551 -0.2156 -0.2428 0.1093 0.1494 0.2…	48 94 111 125 144 225 260 320 361 388 563 606 683 691 769 790 900 951 965 1001 1006 1084 1097 1145 1167 1169 1265 1270 1305 1331 1345 1365 1377	0.0291 0.0474 0.0829 0.1183 0.1456 0.1197 0.1224 0.1035 0.0955 0.0954 -0.0124 -0.0275 -0.0640 -0.0523 -0.0875 -0.0823 -0.1363 -0.1478 -0.1330 -0.1325 -0.1103 -0.1365 -0.1169 -0.1198 -0.1034 -0.0730 -0.1041 -0.0714 -0.0581 -0.0366 -0.0052 0.0250 0.0621	950	-0.4776
none	real	descending	None	1000	NC1_collapsed.rnk	na_as_pre_ranked	gene_sets.gmt#RB_P130_DN.V1_DN	-0.1586	-0.6965	0.8563	0.858	1	ftp.broadinstitute.org://pub/gsea/annotations_versioned/Human_Gene_Symbol_with_Remapping_MSigDB.v7.2.chip	0.3589 -0.1715 0.1500 0.2494 -0.4404 0.2055 -0.2156 -0.3168 -0.3140 0.1223 -0.2154 0.1366 -0.2563 0.3618 0.2706 0.1514 -0.2141 -0.1833 -0.2049 -0.1136 0.3394 -0.1839 -0.1762 -0.1627 -0.2323 -0.2691 -0.2221 -0.2878 0.1853 -0.2953 -0.1561 -0.3399 -0.2792 0.1581 0.1559 0.4226 0.2361 -0.2271 -0.2270 0.2239 0.3153 -0.2381 -0.2073 0.2133 -0.1267 -0.3197 -0.2705 0.2336 0.2514 0.2150 0.2165 0.3360 0.3979…	110 139 143 166 220 411 438 443 630 663 760 768 801 885 889 907 985 1018 1067 1068 1071 1099 1110 1166 1271 1364 1377	-0.0124 0.0230 0.0751 0.1097 0.1142 0.0048 0.0078 0.0255 -0.0831 -0.0836 -0.1254 -0.1052 -0.1010 -0.1291 -0.1016 -0.0834 -0.1037 -0.0914 -0.0883 -0.0518 -0.0165 0.0028 0.0344 0.0383 0.0144 0.0094 0.0618	884	-0.4433
none	real	descending	None	1000	NC1_collapsed.rnk	na_as_pre_ranked	gene_sets.gmt#ESC_V6.5_UP_LATE.V1_UP	0.1798	0.6233	0.8824	0.9152	1	ftp.broadinstitute.org://pub/gsea/annotations_versioned/Human_Gene_Symbol_with_Remapping_MSigDB.v7.2.chip	-0.3743 -0.4237 -0.4435 -0.3405 0.2176 -0.3070 -0.1519 -0.1554 -0.4371 -0.3081 -0.1481 -0.2244 -0.3728 -0.3792 0.2320 -0.3285 0.2171 0.1769 0.3822 -0.1351 -0.2000 -0.1940 0.3971 -0.3741 -0.3070 -0.3537 0.4124 0.2916 0.1768 -0.3394 -0.1810 0.1785 0.2316 0.5385 0.4014 -0.2574 0.3140 0.2241 -0.1646 0.5354 0.2635 -0.2357 0.2766 -0.3482 0.2046 0.4467 0.3695 -0.2035 -0.3174 -0.3187 0.2666 -0.2328 -0.36…	46 142 279 383 647 655 738 793 975 986 990 1034 1080 1179 1205	0.1232 0.1564 0.1242 0.0996 -0.0433 -0.0092 -0.0218 -0.0115 -0.0764 -0.0229 0.0356 0.0697 0.1064 0.1165 0.1798	1205	-0.6646
none	real	descending	None	1000	NC1_collapsed.rnk	na_as_pre_ranked	gene_sets.gmt#LTE2_UP.V1_UP	0.1809	0.7359	0.7956	0.8134	1	ftp.broadinstitute.org://pub/gsea/annotations_versioned/Human_Gene_Symbol_with_Remapping_MSigDB.v7.2.chip	0.3737 0.1610 0.2174 0.2253 0.1980 0.2091 -0.1711 0.2012 0.2229 -0.2572 0.1589 0.2127 0.1087 -0.3054 -0.1858 0.1825 0.3351 -0.1861 -0.2969 -0.1459 0.2405 -0.1488 -0.1966 -0.3237 -0.1935 -0.3218 -0.1954 0.3161 0.2100 -0.2518 -0.4044 -0.1193 -0.2514 -0.1905 -0.2636 0.2960 0.3913 -0.2681 -0.2810 -0.4250 -0.2850 -0.1749 -0.2743 -0.2223 -0.2637 -0.2115 0.2234 0.2269 -0.1697 0.2469 -0.1439 0.2650 -0.15…	53 138 165 250 295 333 428 459 461 476 635 645 674 692 738 765 834 951 1102 1151 1169 1221	0.0777 0.0949 0.1461 0.1389 0.1529 0.1672 0.1320 0.1386 0.1650 0.1809 0.0999 0.1225 0.1335 0.1526 0.1546 0.1710 0.1616 0.1250 0.0738 0.0967 0.1430 0.1696	476	0.2797
none	real	descending	None	1000	NC1_collapsed.rnk	na_as_pre_ranked	gene_sets.gmt#MEK_UP.V1_DN	0.1978	0.8125	0.7318	0.7245	1	ftp.broadinstitute.org://pub/gsea/annotations_versioned/Human_Gene_Symbol_with_Remapping_MSigDB.v7.2.chip	0.2812 -0.2041 -0.2417 0.2200 -0.2338 0.2257 -0.3598 -0.2864 -0.2041 0.2538 0.3012 0.2317 -0.2311 0.1757 -0.1781 -0.1731 0.3306 -0.2777 0.1673 0.2408 -0.2662 -0.3019 -0.2182 0.1568 0.2934 -0.1672 0.3720 0.2282 -0.2337 -0.2850 0.2807 -0.1964 -0.2976 -0.1427 -0.2636 -0.1920 0.3263 0.5306 -0.2159 -0.2681 0.3178 0.1623 0.2182 0.1662 -0.2004 -0.1859 -0.1681 0.2133 0.3031 0.2039 -0.1644 -0.1344 0.1031 …	28 131 155 177 214 276 277 301 344 462 580 606 704 789 800 831 846 884 916 1123 1125 1241 1308 1393 1431	0.0773 0.0649 0.1021 0.1367 0.1552 0.1472 0.1815 0.1978 0.1975 0.1362 0.0740 0.0762 0.0320 0.0000 0.0198 0.0267 0.0451 0.0494 0.0585 -0.0447 -0.0058 -0.0387 -0.0330 -0.0265 0.0243	301	0.4779
none	real	descending	None	1000	NC1_collapsed.rnk	na_as_pre_ranked	gene_sets.gmt#HALLMARK_UNFOLDED_PROTEIN_RESPONSE	0.1853	0.8397	0.6621	0.6952	1	ftp.broadinstitute.org://pub/gsea/annotations_versioned/Human_Gene_Symbol_with_Remapping_MSigDB.v7.2.chip	-0.1537 0.1983 -0.2828 -0.1700 -0.2232 0.3176 0.1909 -0.2010 -0.3015 -0.2233 -0.1987 -0.2568 0.2414 -0.1628 -0.1421 0.2629 0.3724 -0.2435 0.1773 -0.1471 0.1645 0.1928 0.2282 -0.2288 -0.2185 -0.1752 0.2948 -0.2686 0.1414 0.2327 -0.3997 0.2199 0.3638 0.1750 0.1614 -0.3331 0.1528 -0.3179 -0.2681 0.2762 0.3069 0.1510 0.1495 0.1906 -0.3234 -0.1158 0.2910 0.1714 -0.2592 0.1941 0.3075 0.1797 0.1746 0.21…	18 28 45 98 130 207 224 296 358 367 387 458 495 525 526 535 574 719 764 824 879 938 946 993 1017 1144 1190 1226 1237 1256 1273 1352 1421 1422 1447	0.0573 0.1146 0.1602 0.1684 0.1853 0.1611 0.1770 0.1489 0.1244 0.1365 0.1396 0.1040 0.0904 0.0817 0.0933 0.0994 0.0852 0.0004 -0.0137 -0.0368 -0.0549 -0.0746 -0.0584 -0.0682 -0.0614 -0.1224 -0.1250 -0.1194 -0.0957 -0.0769 -0.0559 -0.0719 -0.0718 -0.0242 0.0133	130	0.8696
none	real	descending	None	1000	NC1_collapsed.rnk	na_as_pre_ranked	gene_sets.gmt#GCNP_SHH_UP_EARLY.V1_UP	0.2283	0.8699	0.6231	0.6619	1	ftp.broadinstitute.org://pub/gsea/annotations_versioned/Human_Gene_Symbol_with_Remapping_MSigDB.v7.2.chip	-0.2145 -0.2611 0.1499 -0.1616 0.1754 -0.3733 -0.1483 0.3661 -0.2333 0.1963 0.1669 -0.2124 -0.2396 0.2770 0.2178 0.1977 0.2371 -0.1189 -0.1679 -0.1834 -0.2928 -0.3305 0.1790 -0.1783 0.1674 -0.1289 0.4470 0.3177 0.1742 0.1624 -0.2246 0.3206 -0.2847 0.2046 -0.1958 -0.2047 -0.3568 0.3091 -0.2420 0.1979 0.1901 -0.2876 -0.3368 0.3635 0.1536 0.4424 -0.2856 0.3275 0.1651 -0.3263 -0.3403 0.3590 -0.2356 -…	18 106 188 321 353 356 367 465 504 570 576 625 642 927 932 948 1263 1308 1327	0.1405 0.1755 0.1873 0.1396 0.1582 0.1966 0.2283 0.1897 0.1879 0.1699 0.1935 0.1899 0.2093 0.0581 0.1005 0.1363 -0.0111 0.0326 0.0960	367	0.3987
none	real	descending	None	1000	NC1_collapsed.rnk	na_as_pre_ranked	gene_sets.gmt#RB_P107_DN.V1_UP	0.2538	0.9169	0.5425	0.6017	1	ftp.broadinstitute.org://pub/gsea/annotations_versioned/Human_Gene_Symbol_with_Remapping_MSigDB.v7.2.chip	0.2688 -0.1805 -0.3643 0.2463 -0.5212 -0.3611 0.3291 0.2273 -0.2641 -0.3690 -0.4782 0.2853 0.1508 -0.2725 0.1491 0.3624 0.1805 0.2509 0.2156 -0.3107 0.2107 -0.3344 -0.3090 0.3360 -0.2691 -0.2328 0.3843 -0.2344 -0.2165 0.4757 0.2777 -0.2049 -0.3542 -0.2134 -0.2932 0.3564 0.3302 -0.4088 0.3945 -0.3073 0.1545 0.1704 -0.2187 -0.2317 -0.3415 0.2423 0.2992 -0.1435 -0.3868 0.1767 0.3921 -0.2262 -0.1490 …	19 70 85 185 410 572 662 821 874 990 1159 1214 1277 1317 1446 1457	0.1148 0.1759 0.2538 0.2434 0.1173 0.0292 -0.0053 -0.0807 -0.0806 -0.1188 -0.1829 -0.1650 -0.1479 -0.1112 -0.0990 0.0062	85	1.0658
none	real	descending	None	1000	NC1_collapsed.rnk	na_as_pre_ranked	gene_sets.gmt#RAF_UP.V1_DN	0.2206	0.9356	0.5455	0.581	1	ftp.broadinstitute.org://pub/gsea/annotations_versioned/Human_Gene_Symbol_with_Remapping_MSigDB.v7.2.chip	-0.3091 0.2413 -0.2194 0.1145 -0.1733 -0.2001 -0.1466 0.2015 0.4483 0.2179 0.2845 -0.2643 0.2301 -0.2251 0.2852 -0.1447 0.4586 0.2206 -0.2326 -0.1898 0.2942 0.2197 -0.2478 0.1767 0.1343 -0.2281 -0.1640 0.2008 0.3844 -0.1794 0.2798 0.1921 -0.2546 -0.1976 0.1339 -0.1697 -0.2786 0.3007 0.3705 0.2489 -0.2183 0.1599 -0.3007 -0.2087 0.1467 -0.2775 0.1706 -0.1943 0.2211 0.2875 0.1168 0.2625 -0.2220 -0.2…	11 75 95 117 131 234 277 344 459 462 498 506 603 704 789 800 813 916 940 987 994 1123 1159 1198 1234 1291 1295 1431 1461	0.0917 0.1080 0.1487 0.1835 0.2206 0.1814 0.1793 0.1562 0.0928 0.1070 0.0965 0.1049 0.0535 0.0022 -0.0355 -0.0214 -0.0084 -0.0551 -0.0460 -0.0515 -0.0289 -0.0866 -0.0775 -0.0691 -0.0568 -0.0563 -0.0188 -0.0524 0.0035	131	0.8671
none	real	descending	None	1000	NC1_collapsed.rnk	na_as_pre_ranked	gene_sets.gmt#SIRNA_EIF4GI_UP	0.2265	0.9398	0.5245	0.582	1	ftp.broadinstitute.org://pub/gsea/annotations_versioned/Human_Gene_Symbol_with_Remapping_MSigDB.v7.2.chip	0.1724 -0.1860 -0.2697 0.1422 0.2300 0.1386 0.1819 -0.2452 -0.2183 0.1640 0.2588 0.1837 0.2978 -0.2245 -0.2747 0.2970 -0.0998 0.2917 0.3265 0.2791 0.2488 -0.2373 0.1506 -0.1957 -0.3198 0.3713 0.3205 -0.2009 -0.2863 0.3242 -0.1999 -0.3416 0.3369 -0.3719 0.3814 -0.1567 0.1479 0.2922 0.2411 0.3477 0.2788 0.3542 -0.2078 -0.2432 -0.1246 -0.3441 0.2443 -0.3348 -0.3029 0.2582 -0.2155 0.1857 0.3074 0.281…	28 73 78 132 136 260 288 402 477 519 596 663 809 862 901 1009 1023 1098 1112 1119 1201 1263 1314 1434 1465	0.0653 0.1018 0.1645 0.1788 0.2265 0.1731 0.1833 0.1258 0.0910 0.0777 0.0419 0.0154 -0.0614 -0.0721 -0.0718 -0.1159 -0.0941 -0.1117 -0.0865 -0.0560 -0.0734 -0.0734 -0.0626 -0.0768 0.0007	136	0.8433
none	real	descending	None	1000	NC1_collapsed.rnk	na_as_pre_ranked	gene_sets.gmt#HOXA9_DN.V1_DN	0.249	1.0042	0.4498	0.4923	1	ftp.broadinstitute.org://pub/gsea/annotations_versioned/Human_Gene_Symbol_with_Remapping_MSigDB.v7.2.chip	-0.1998 0.2072 0.1304 -0.1108 -0.2182 -0.2144 -0.2293 0.1379 0.2420 0.1782 0.2658 0.2875 -0.2295 0.1702 0.0847 0.2396 -0.3048 -0.2811 0.2168 0.2421 0.3412 0.3848 -0.2464 -0.2698 0.2648 -0.2689 -0.2894 -0.1775 0.2390 -0.2202 -0.2272 -0.1443 0.2351 0.2776 0.1173 0.3176 -0.1300 -0.2948 -0.1403 -0.3088 -0.1643 -0.3496 -0.2304 -0.2933 -0.2231 -0.2760 0.2886 0.3404 0.2627 0.2831 0.1958 -0.3261 0.3473 0…	20 88 109 119 124 234 280 378 595 610 669 762 865 951 954 974 1006 1254 1303 1341 1406 1424 1449	0.0807 0.0991 0.1449 0.1957 0.2490 0.2104 0.2104 0.1672 0.0353 0.0436 0.0238 -0.0168 -0.0608 -0.0902 -0.0619 -0.0446 -0.0346 -0.1620 -0.1488 -0.1239 -0.1059 -0.0503 0.0118	124	0.9083
none	real	descending	None	1000	NC1_collapsed.rnk	na_as_pre_ranked	gene_sets.gmt#VEGF_A_UP.V1_DN	0.2799	1.0399	0.3911	0.449	1	ftp.broadinstitute.org://pub/gsea/annotations_versioned/Human_Gene_Symbol_with_Remapping_MSigDB.v7.2.chip	-0.4109 0.2708 -0.1969 0.3118 -0.3256 -0.2417 0.2602 -0.2034 0.3189 -0.1663 0.4381 0.1936 0.2843 -0.2370 -0.2368 0.4235 0.3501 0.2286 0.2436 0.2221 -0.2638 -0.3823 -0.2808 0.4046 -0.3894 0.2669 -0.2197 0.1968 0.2695 -0.2965 -0.2555 0.2677 0.2909 0.2857 0.3894 -0.3322 -0.3369 0.3997 -0.2114 -0.2768 0.1912 0.1154 -0.2173 -0.2146 -0.1928 -0.1994 0.2476 -0.1872 -0.2724 0.2122 -0.3310 0.2354 -0.1641 0…	75 86 121 172 201 350 506 544 615 737 943 948 989 1084 1097 1101 1142 1404	0.0520 0.1430 0.2043 0.2378 0.2799 0.2161 0.1321 0.1311 0.1100 0.0598 -0.0382 0.0027 0.0210 0.0077 0.0519 0.1024 0.1306 0.0428	201	0.6681
none	real	descending	None	1000	NC1_collapsed.rnk	na_as_pre_ranked	gene_sets.gmt#HALLMARK_GLYCOLYSIS	0.2541	1.0748	0.3694	0.4086	1	ftp.broadinstitute.org://pub/gsea/annotations_versioned/Human_Gene_Symbol_with_Remapping_MSigDB.v7.2.chip	0.2355 -0.1077 0.2331 -0.2103 -0.1675 -0.2316 0.1544 0.1500 -0.1640 -0.3663 0.1979 0.3460 -0.2437 -0.2493 0.2782 -0.2552 -0.1691 0.1767 -0.1079 0.2049 -0.1767 0.2789 -0.2353 0.2406 0.3871 -0.2240 0.2123 0.3003 0.2984 -0.2616 0.2350 -0.3043 -0.2830 -0.2202 0.2960 0.3110 -0.2675 -0.2736 -0.2430 0.2485 0.2847 -0.1397 0.1456 0.1333 0.3035 -0.4321 0.2030 -0.3363 0.3071 0.1962 -0.3758 -0.2297 0.2892 -0…	14 45 94 114 140 188 196 264 272 330 351 361 415 501 652 673 824 900 963 986 1096 1188 1270 1295 1320 1345 1375 1457	0.0835 0.1294 0.1489 0.1850 0.2104 0.2141 0.2446 0.2258 0.2482 0.2315 0.2392 0.2541 0.2348 0.1891 0.1015 0.1048 0.0218 -0.0069 -0.0246 -0.0139 -0.0600 -0.0894 -0.1080 -0.0858 -0.0621 -0.0358 -0.0086 0.0063	361	0.4062
none	real	descending	None	1000	NC1_collapsed.rnk	na_as_pre_ranked	gene_sets.gmt#RB_DN.V1_DN	0.269	1.0893	0.3416	0.3964	1	ftp.broadinstitute.org://pub/gsea/annotations_versioned/Human_Gene_Symbol_with_Remapping_MSigDB.v7.2.chip	0.2014 0.1812 0.2427 0.2382 -0.2915 0.2640 0.3267 -0.2864 -0.1871 0.2573 -0.2272 -0.4036 0.2047 0.2495 -0.2138 0.2734 -0.2010 -0.2620 -0.1545 0.2614 0.3844 0.2762 -0.2128 -0.2759 0.1669 0.2923 0.3535 -0.1896 0.2487 0.3157 -0.2505 -0.1980 0.2552 -0.2403 0.2000 -0.2571 0.1733 0.1905 0.2508 0.1905 0.2591 0.2563 -0.2812 -0.2856 -0.2395 -0.2342 -0.2881 -0.2011 -0.2518 0.2335 0.2079 -0.3536 0.3517 -0.2…	14 29 51 88 155 161 220 260 499 630 665 681 719 824 941 986 1164 1247 1330 1347 1378 1405 1449 1460	0.0855 0.1515 0.2042 0.2350 0.2312 0.2690 0.2618 0.2636 0.1123 0.0387 0.0326 0.0400 0.0333 -0.0171 -0.0723 -0.0763 -0.1653 -0.1848 -0.1996 -0.1664 -0.1385 -0.1029 -0.0649 0.0042	161	0.7754
none	real	descending	None	1000	NC1_collapsed.rnk	na_as_pre_ranked	gene_sets.gmt#ESC_J1_UP_LATE.V1_DN	0.3069	1.0947	0.3288	0.3947	1	ftp.broadinstitute.org://pub/gsea/annotations_versioned/Human_Gene_Symbol_with_Remapping_MSigDB.v7.2.chip	0.2129 0.1380 -0.2393 0.3306 -0.2661 0.2414 -0.1697 -0.2791 0.3259 0.2977 0.4520 -0.3322 0.4002 -0.3955 -0.2929 0.2011 0.1457 0.5328 0.3034 0.2825 0.1985 0.2373 0.3640 0.5182 -0.1920 -0.1895 0.3196 0.2146 -0.1686 -0.3468 -0.2454 0.4076 0.3310 -0.2236 0.3394 -0.3874 -0.2002 0.4348 0.1857 -0.3109 0.2263 -0.4657 -0.1770 -0.3435 -0.3243 -0.3183 -0.1922 -0.4558 0.2031 -0.3181 -0.1853 -0.4968 0.3017 0.…	56 88 109 252 366 399 401 413 430 462 696 1006 1008 1357 1459	0.0911 0.1805 0.2686 0.2294 0.1937 0.2095 0.2461 0.2743 0.2972 0.3069 0.1823 0.0233 0.0765 -0.0710 0.0048	462	0.2941
none	real	descending	None	1000	NC1_collapsed.rnk	na_as_pre_ranked	gene_sets.gmt#HOXA9_DN.V1_UP	0.3169	1.132	0.3222	0.3535	1	ftp.broadinstitute.org://pub/gsea/annotations_versioned/Human_Gene_Symbol_with_Remapping_MSigDB.v7.2.chip	-0.2767 0.2966 0.2994 0.2045 0.1930 -0.3693 -0.1771 0.2936 0.2072 -0.3100 0.2249 -0.2469 0.1703 -0.3635 0.1582 -0.3271 -0.1957 0.1422 -0.2718 -0.4027 -0.2945 0.3017 -0.3271 -0.2390 0.2943 -0.2062 0.3191 0.3479 0.1888 -0.3069 -0.3187 -0.2201 0.2149 0.1554 -0.3858 -0.1831 -0.2012 -0.2580 0.2613 -0.2001 -0.1429 -0.2231 -0.2636 -0.2002 -0.2407 -0.4126 0.2929 -0.3088 0.3034 -0.1730 -0.4073 0.3079 -0.1…	0 95 353 375 421 468 544 584 604 627 630 677 699 800 1208 1332 1375	0.2827 0.3169 0.1800 0.2040 0.2051 0.2017 0.1760 0.1767 0.1918 0.2068 0.2356 0.2365 0.2553 0.2251 0.0096 0.0028 0.0628	95	1.0131
none	real	descending	None	1000	NC1_collapsed.rnk	na_as_pre_ranked	gene_sets.gmt#HALLMARK_ESTROGEN_RESPONSE_LATE	0.2785	1.1368	0.3039	0.3524	1	ftp.broadinstitute.org://pub/gsea/annotations_versioned/Human_Gene_Symbol_with_Remapping_MSigDB.v7.2.chip	0.2169 0.1556 0.2262 0.2217 -0.3234 -0.2678 -0.1943 0.1612 0.1805 -0.1973 0.3421 0.3500 -0.2395 -0.1943 0.3171 0.1581 -0.1799 0.1204 0.2230 0.1962 0.1926 0.1544 -0.3783 -0.3757 0.2864 -0.2507 0.2906 0.2249 -0.1969 -0.2335 0.2916 0.1726 0.3601 0.3424 -0.2460 0.2678 -0.2447 -0.3691 -0.3201 0.1600 0.3205 -0.4002 -0.1662 0.2473 -0.3241 -0.1986 -0.4202 -0.2677 -0.4127 0.2044 0.3385 -0.3136 0.2558 0.22…	11 14 17 95 146 243 410 420 553 655 736 846 916 1095 1171 1198 1210 1256 1291 1319 1404 1460 1461	0.0920 0.1859 0.2696 0.2703 0.2785 0.2430 0.1464 0.1579 0.0809 0.0281 -0.0080 -0.0613 -0.0849 -0.1778 -0.1959 -0.1791 -0.1511 -0.1446 -0.1286 -0.1061 -0.1107 -0.0727 0.0035	146	0.8051
none	real	descending	None	1000	NC1_collapsed.rnk	na_as_pre_ranked	gene_sets.gmt#HALLMARK_HEME_METABOLISM	0.2743	1.1485	0.2753	0.3431	1	ftp.broadinstitute.org://pub/gsea/annotations_versioned/Human_Gene_Symbol_with_Remapping_MSigDB.v7.2.chip	-0.1307 0.4408 0.1720 0.2280 -0.1752 0.1895 0.1905 -0.2030 0.3174 -0.1167 -0.2778 -0.1624 -0.1799 -0.2698 0.2392 0.2308 0.2638 -0.1828 -0.1941 -0.1687 0.2298 0.1239 0.2496 -0.3812 0.2185 -0.2890 -0.2627 0.2048 -0.1769 0.1645 0.3961 -0.1960 -0.1679 -0.3709 0.3864 0.1700 0.3071 -0.2423 -0.2351 -0.2245 0.2331 0.2426 -0.1688 -0.2297 0.2312 0.3080 0.2871 -0.1368 -0.1269 0.1772 0.2543 0.1654 0.2284 -0.…	36 66 166 208 232 237 267 288 291 298 320 324 410 449 471 636 679 770 842 877 923 942 981 1075 1102 1379 1381 1413	0.0560 0.1084 0.0859 0.0975 0.1186 0.1523 0.1649 0.1812 0.2099 0.2355 0.2489 0.2743 0.2365 0.2289 0.2318 0.1370 0.1284 0.0892 0.0655 0.0690 0.0659 0.0826 0.0869 0.0565 0.0739 -0.0613 -0.0050 0.0368	324	0.4458
none	real	descending	None	1000	NC1_collapsed.rnk	na_as_pre_ranked	gene_sets.gmt#NFE2L2.V2	0.2616	1.1545	0.2998	0.3406	1	ftp.broadinstitute.org://pub/gsea/annotations_versioned/Human_Gene_Symbol_with_Remapping_MSigDB.v7.2.chip	-0.1472 0.2762 -0.2256 0.2529 0.2534 -0.2640 0.2169 -0.2315 0.1462 0.2695 0.2171 0.2770 0.2177 0.1408 -0.2783 0.3469 -0.1779 -0.2319 0.4293 0.2917 0.1817 -0.2695 -0.2177 -0.2165 0.2259 0.1160 0.1653 0.1593 -0.2162 0.3154 0.1547 -0.2449 0.2419 0.1638 -0.2007 0.1641 -0.2248 -0.2299 -0.1801 -0.1955 -0.1162 -0.3754 0.1803 0.1530 0.1916 0.4024 0.1582 0.1612 -0.2846 0.4077 0.2003 -0.2748 0.2285 0.2522 …	26 44 99 124 129 147 148 167 186 295 426 448 529 623 721 735 751 770 852 932 950 1093 1246 1296 1342 1351 1370 1415 1418 1421 1458	0.0470 0.0928 0.1002 0.1243 0.1612 0.1855 0.2215 0.2427 0.2616 0.2083 0.1325 0.1316 0.0877 0.0366 -0.0149 -0.0077 -0.0016 0.0029 -0.0345 -0.0686 -0.0589 -0.1323 -0.2066 -0.2071 -0.2015 -0.1685 -0.1405 -0.1243 -0.0778 -0.0309 0.0056	186	0.7005
none	real	descending	None	1000	NC1_collapsed.rnk	na_as_pre_ranked	gene_sets.gmt#CAMP_UP.V1_DN	0.2472	1.1685	0.2569	0.3285	1	ftp.broadinstitute.org://pub/gsea/annotations_versioned/Human_Gene_Symbol_with_Remapping_MSigDB.v7.2.chip	-0.2145 -0.1990 0.1864 0.2116 0.2686 -0.1689 0.2733 -0.2805 -0.1655 0.1820 0.2013 -0.2357 -0.1873 0.2185 0.2988 0.2555 -0.3173 -0.1599 0.1240 0.2645 0.2193 -0.1825 -0.2065 0.1880 0.1995 -0.1426 -0.1696 -0.1483 -0.1413 0.2918 -0.1552 0.2375 -0.1638 0.1487 0.2669 -0.1995 0.2486 0.2914 0.1967 0.1271 0.2131 0.1363 0.2518 -0.3295 -0.2599 -0.2941 0.3075 0.1635 0.3020 -0.1126 -0.1805 -0.2575 0.2095 -0.1…	13 25 31 49 53 94 146 174 186 283 310 413 421 430 459 475 477 563 618 704 719 737 744 756 760 790 909 932 933 968 1003 1127 1163 1269 1323 1329 1411 1419 1432 1433 1458	0.0547 0.1000 0.1456 0.1791 0.2217 0.2298 0.2228 0.2299 0.2472 0.1978 0.1962 0.1368 0.1436 0.1495 0.1405 0.1400 0.1493 0.0995 0.0723 0.0249 0.0278 0.0288 0.0376 0.0431 0.0543 0.0479 -0.0188 -0.0176 -0.0010 -0.0073 -0.0130 -0.0783 -0.0802 -0.1281 -0.1374 -0.1130 -0.1334 -0.1002 -0.0675 -0.0263 0.0056	186	0.7005
none	real	descending	None	1000	NC1_collapsed.rnk	na_as_pre_ranked	gene_sets.gmt#CSR_LATE_UP.V1_DN	0.3018	1.172	0.2885	0.3291	1	ftp.broadinstitute.org://pub/gsea/annotations_versioned/Human_Gene_Symbol_with_Remapping_MSigDB.v7.2.chip	0.2309 0.3854 -0.1881 -0.1814 0.2638 -0.3203 0.2265 0.2596 -0.1731 0.3107 0.4446 -0.2890 0.2230 -0.2976 0.2356 -0.4688 0.1294 -0.1503 -0.2438 0.1510 -0.2247 0.2384 0.2845 0.1999 0.1811 0.1593 0.3961 0.1644 -0.1320 -0.1133 -0.3694 0.1845 -0.2339 0.2755 0.2677 -0.2745 0.2771 0.2672 0.4041 -0.2694 0.1783 -0.1918 -0.2646 0.1974 -0.1818 -0.2235 -0.2290 0.2442 -0.2642 -0.2637 -0.2396 -0.2165 -0.1389 0.…	7 30 119 130 131 167 245 288 343 351 583 606 647 842 951 1006 1210 1310 1351 1377 1419 1449	0.1192 0.1888 0.1835 0.2288 0.2809 0.3018 0.2832 0.2835 0.2721 0.2921 0.1491 0.1514 0.1427 0.0334 -0.0126 -0.0193 -0.1196 -0.1420 -0.1181 -0.0805 -0.0447 0.0118	167	0.7498
none	real	descending	None	1000	NC1_collapsed.rnk	na_as_pre_ranked	gene_sets.gmt#LTE2_UP.V1_DN	0.277	1.1917	0.2333	0.3122	1	ftp.broadinstitute.org://pub/gsea/annotations_versioned/Human_Gene_Symbol_with_Remapping_MSigDB.v7.2.chip	0.2392 -0.1839 -0.1526 -0.2961 -0.2781 0.1785 -0.2704 0.1744 0.1469 -0.1576 0.2858 0.2172 -0.1883 -0.2186 0.3191 0.2605 -0.1955 0.2299 0.3379 -0.2317 0.1671 -0.2373 0.1851 0.2997 0.1780 -0.1558 -0.2684 0.2297 0.2715 -0.3077 0.1542 0.2381 -0.3037 0.1608 0.1716 -0.1399 -0.3794 0.1903 -0.3029 -0.3582 -0.1818 -0.3419 -0.2499 -0.2219 -0.1583 -0.3518 0.2020 -0.2346 0.2459 -0.2407 0.1668 0.2188 -0.1839 …	28 49 117 144 147 155 169 185 277 386 420 462 481 554 594 606 627 630 655 713 789 857 916 940 1095 1125 1291 1421 1431 1461	0.0573 0.1116 0.1147 0.1401 0.1817 0.2190 0.2498 0.2770 0.2409 0.1858 0.1806 0.1678 0.1699 0.1343 0.1225 0.1304 0.1329 0.1481 0.1486 0.1278 0.0964 0.0725 0.0564 0.0657 -0.0110 0.0003 -0.0749 -0.1072 -0.0528 0.0035	185	0.704
none	real	descending	None	1000	NC1_collapsed.rnk	na_as_pre_ranked	gene_sets.gmt#KRAS.600_UP.V1_UP	0.3016	1.2029	0.2347	0.3045	1	ftp.broadinstitute.org://pub/gsea/annotations_versioned/Human_Gene_Symbol_with_Remapping_MSigDB.v7.2.chip	0.3885 -0.2099 -0.1659 0.3976 0.3311 0.3109 0.3635 -0.2692 -0.1490 0.3877 -0.2026 0.2979 -0.1790 -0.2389 -0.2555 -0.2725 -0.1557 0.1557 -0.3232 0.2867 -0.1990 -0.1547 0.1150 -0.2745 0.3068 -0.0914 -0.2638 0.3276 0.2549 -0.3167 -0.3005 -0.3885 0.2015 0.1201 0.2104 -0.2047 0.1701 0.2573 0.2878 -0.2423 0.2821 -0.1610 0.1850 0.3355 0.2839 -0.2110 -0.2615 -0.1576 -0.1876 -0.3793 0.1631 0.1966 0.2550 0…	21 24 124 165 180 181 192 257 426 489 556 584 631 685 762 1092 1183 1258 1299 1433 1438 1453	0.0817 0.1756 0.1643 0.1843 0.2198 0.2649 0.3016 0.2916 0.1959 0.1696 0.1411 0.1402 0.1278 0.1124 0.0833 -0.1086 -0.1305 -0.1371 -0.1178 -0.1372 -0.0655 0.0090	192	0.6927
none	real	descending	None	1000	NC1_collapsed.rnk	na_as_pre_ranked	gene_sets.gmt#AKT_UP_MTOR_DN.V1_UP	0.3431	1.2548	0.2105	0.2542	1	ftp.broadinstitute.org://pub/gsea/annotations_versioned/Human_Gene_Symbol_with_Remapping_MSigDB.v7.2.chip	0.2518 0.3902 0.3523 -0.3403 0.2995 0.4662 0.2277 0.2993 0.2191 0.1569 0.2242 0.3648 -0.3750 -0.2051 0.2145 -0.2236 -0.2550 0.2965 0.2807 -0.1777 -0.2264 -0.2195 0.3749 -0.2636 0.2640 -0.2125 0.2199 -0.2233 0.2141 -0.3196 0.3710 -0.1648 0.2761 -0.3132 0.2141 -0.1494 0.2467 0.2421 -0.2314 0.3364 0.3307 -0.2076 0.2396 0.3720 0.2203 0.2149 0.2368 0.2390 0.1837 0.2111 -0.2809 -0.1843 0.1510 0.2788 0.…	6 28 33 85 169 227 370 372 679 958 1074 1172 1234 1250 1295 1299 1373 1406	0.1372 0.2189 0.3068 0.3431 0.3358 0.3371 0.2657 0.2916 0.1028 -0.0566 -0.0988 -0.1230 -0.1188 -0.0820 -0.0624 -0.0143 -0.0042 0.0414	85	1.0658
none	real	descending	None	1000	NC1_collapsed.rnk	na_as_pre_ranked	gene_sets.gmt#HALLMARK_CHOLESTEROL_HOMEOSTASIS	0.347	1.2786	0.1865	0.2341	1	ftp.broadinstitute.org://pub/gsea/annotations_versioned/Human_Gene_Symbol_with_Remapping_MSigDB.v7.2.chip	0.3496 -0.1967 0.2142 0.4132 0.4494 -0.1505 0.1854 0.2549 0.1833 -0.2658 0.2176 0.2257 0.5335 -0.1820 0.4428 -0.4680 0.2532 0.2312 0.2340 -0.2284 -0.3733 0.3173 -0.2424 0.1792 -0.2590 -0.2785 -0.1790 -0.2139 0.1600 0.1796 -0.2747 -0.3111 -0.2008 0.2582 -0.3021 -0.2518 0.3697 0.2896 0.1395 -0.2250 0.2261 -0.3657 0.1819 0.3032 -0.2875 -0.3088 -0.2677 0.3460 0.2522 0.2922 0.2450 0.1702 0.3308 -0.197…	28 32 105 119 153 169 250 370 411 503 951 1006 1210 1310 1377 1406 1460	0.0865 0.1846 0.2074 0.2666 0.3024 0.3470 0.3329 0.2801 0.2776 0.2334 -0.0396 -0.0393 -0.1300 -0.1416 -0.1198 -0.0647 0.0041	169	0.7453
none	real	descending	None	1000	NC1_collapsed.rnk	na_as_pre_ranked	gene_sets.gmt#CAMP_UP.V1_UP	0.2629	1.3429	0.1182	0.1828	1	ftp.broadinstitute.org://pub/gsea/annotations_versioned/Human_Gene_Symbol_with_Remapping_MSigDB.v7.2.chip	-0.2238 0.1761 0.1875 -0.1600 0.2411 -0.3207 0.2564 0.1872 0.1895 -0.2525 -0.1701 -0.1940 -0.2002 0.1551 0.1790 -0.1861 0.3467 0.2618 -0.1893 -0.1713 0.1109 0.1635 0.2205 0.2607 -0.1841 -0.2111 0.1931 0.1415 0.1997 -0.1223 0.1831 0.2036 -0.2789 0.1593 0.1837 0.3245 -0.2322 0.2070 0.2340 0.2993 -0.2059 -0.1675 0.2025 0.2987 0.1728 -0.2116 -0.2140 -0.2947 0.2701 -0.2470 -0.1953 -0.2205 0.1909 0.231…	2 4 34 38 65 79 95 126 149 169 211 305 361 386 388 466 501 520 587 682 686 698 728 799 802 817 824 825 826 835 852 864 892 912 963 967 991 1002 1048 1092 1105 1112 1178 1270 1298 1350 1390 1439 1447 1465	0.0663 0.1302 0.1488 0.1847 0.2005 0.2233 0.2421 0.2471 0.2547 0.2629 0.2527 0.2007 0.1737 0.1676 0.1775 0.1316 0.1150 0.1098 0.0714 0.0148 0.0225 0.0246 0.0145 -0.0234 -0.0134 -0.0116 -0.0040 0.0078 0.0197 0.0260 0.0269 0.0316 0.0255 0.0252 0.0040 0.0160 0.0143 0.0220 0.0058 -0.0081 0.0001 0.0127 -0.0147 -0.0579 -0.0553 -0.0665 -0.0667 -0.0660 -0.0355 0.0007	169	0.7453
none	real	descending	None	1000	NC1_collapsed.rnk	na_as_pre_ranked	gene_sets.gmt#KRAS.DF.V1_UP	0.3402	1.3962	0.1237	0.1462	0.997	ftp.broadinstitute.org://pub/gsea/annotations_versioned/Human_Gene_Symbol_with_Remapping_MSigDB.v7.2.chip	0.1757 0.1608 -0.2186 -0.2238 0.2500 -0.2103 -0.2199 -0.4035 0.1805 -0.1341 0.1664 0.2044 0.2022 -0.2059 0.2564 -0.2389 0.1722 -0.1710 -0.2891 -0.1950 -0.1723 0.2770 -0.2867 0.1271 -0.1384 -0.2421 0.1763 -0.3555 -0.2108 0.2822 0.1764 -0.3429 -0.0885 0.1304 0.2802 0.2050 0.3565 0.1982 -0.2511 0.1824 -0.1203 0.2824 -0.2138 0.2260 0.3531 0.3459 0.1619 0.2881 -0.2383 0.2788 0.3917 -0.2104 -0.1839 -0.…	5 53 71 111 116 119 121 156 185 191 273 379 392 762 815 1084 1299 1327 1349 1375 1406 1431 1433 1438 1464	0.0925 0.1156 0.1554 0.1708 0.2094 0.2491 0.2895 0.3009 0.3128 0.3402 0.3072 0.2516 0.2595 0.0202 0.0021 -0.1588 -0.2740 -0.2579 -0.2344 -0.2113 -0.1872 -0.1534 -0.1028 -0.0530 0.0014	191	0.6941
none	real	descending	None	1000	NC1_collapsed.rnk	na_as_pre_ranked	gene_sets.gmt#KRAS.KIDNEY_UP.V1_UP	0.3676	1.4107	0.0877	0.1387	0.997	ftp.broadinstitute.org://pub/gsea/annotations_versioned/Human_Gene_Symbol_with_Remapping_MSigDB.v7.2.chip	0.2579 -0.2642 -0.2761 -0.2034 0.2348 0.1853 0.2861 -0.3060 -0.2592 0.3001 -0.2109 0.3324 -0.2013 0.1864 -0.3351 -0.3402 -0.1722 -0.2232 0.2087 0.2988 0.1475 0.2885 0.3472 0.2564 0.2810 -0.3594 0.2477 -0.2870 0.3627 0.1625 0.3743 0.2161 -0.4144 0.4501 -0.1865 -0.2222 -0.4766 -0.1989 -0.2501 -0.2927 -0.4736 -0.2122 0.1835 -0.1630 0.2633 0.3033 -0.0953 -0.2561 0.3353 0.3572 0.3035 0.3658 -0.1617 -0…	24 67 96 165 180 181 192 242 383 426 482 556 578 631 1076 1108 1420 1432 1433	0.0954 0.1531 0.2086 0.2177 0.2611 0.3142 0.3585 0.3676 0.2992 0.2944 0.2765 0.2462 0.2525 0.2395 -0.0261 -0.0047 -0.1402 -0.0625 0.0228	242	0.5806
none	real	descending	None	1000	NC1_collapsed.rnk	na_as_pre_ranked	gene_sets.gmt#HALLMARK_APICAL_JUNCTION	0.3717	1.4174	0.0986	0.1369	0.997	ftp.broadinstitute.org://pub/gsea/annotations_versioned/Human_Gene_Symbol_with_Remapping_MSigDB.v7.2.chip	-0.2054 0.2503 0.2359 -0.3045 -0.3063 -0.1345 -0.2957 -0.1903 -0.1360 -0.1908 0.1393 -0.2026 0.2880 -0.2109 -0.1965 0.1805 -0.2193 -0.3489 -0.1707 -0.2869 -0.2271 0.1632 -0.2781 -0.1697 0.1326 0.2764 -0.2416 -0.1704 0.2126 -0.3003 -0.2069 0.4159 0.4212 0.5037 -0.1426 0.1896 0.3484 -0.2913 -0.1106 -0.2406 -0.2381 -0.1890 0.2960 0.1534 0.2409 0.2131 0.1854 -0.3016 0.2257 -0.3344 0.1987 -0.3353 -0.3…	18 41 58 154 158 188 190 193 233 285 346 352 491 1003 1013 1291 1375 1416 1419 1441	0.0864 0.1526 0.2181 0.2019 0.2488 0.2725 0.3155 0.3573 0.3680 0.3641 0.3493 0.3717 0.2928 -0.0284 -0.0023 -0.1473 -0.1476 -0.1093 -0.0438 0.0173	352	0.4131
none	real	descending	None	1000	NC1_collapsed.rnk	na_as_pre_ranked	gene_sets.gmt#PDGF_UP.V1_UP	0.3621	1.4202	0.0963	0.1377	0.997	ftp.broadinstitute.org://pub/gsea/annotations_versioned/Human_Gene_Symbol_with_Remapping_MSigDB.v7.2.chip	0.2546 0.3189 0.3715 -0.1742 0.2169 -0.2868 -0.2854 -0.2205 0.2856 -0.3059 0.1705 -0.2083 -0.1964 0.2493 -0.2025 -0.3497 -0.3476 0.1907 -0.1695 0.1646 -0.3546 -0.3820 0.2422 0.1629 0.2690 -0.3869 -0.2864 0.2385 0.3141 0.1599 0.3937 0.1699 0.4000 -0.2262 0.2258 -0.1702 0.2267 0.2827 0.1904 -0.4572 0.2573 0.1838 0.2537 0.4266 0.1511 0.3552 -0.2301 -0.1806 0.2454 -0.2227 -0.3326 0.2420 -0.2272 0.368…	28 95 109 159 161 188 215 283 317 387 469 501 563 615 630 635 775 796 972 1034 1068 1373	0.0943 0.1289 0.1964 0.2242 0.2849 0.3223 0.3550 0.3484 0.3621 0.3436 0.3105 0.3093 0.2889 0.2772 0.2920 0.3138 0.2478 0.2653 0.1831 0.1826 0.2032 0.0644	317	0.4619
none	real	descending	None	1000	NC1_collapsed.rnk	na_as_pre_ranked	gene_sets.gmt#HALLMARK_KRAS_SIGNALING_UP	0.3802	1.4567	0.0892	0.1189	0.988	ftp.broadinstitute.org://pub/gsea/annotations_versioned/Human_Gene_Symbol_with_Remapping_MSigDB.v7.2.chip	-0.2651 0.4083 0.1457 0.2628 -0.3619 0.1544 -0.1973 0.1661 0.2064 0.2395 -0.3160 0.1519 0.2220 0.1779 -0.2608 0.1284 0.2967 -0.4771 -0.3768 0.2336 -0.3368 0.1939 0.3544 0.4249 0.2680 -0.1566 -0.3335 0.3071 -0.2327 0.1895 -0.1844 0.2836 0.2062 -0.3044 0.2626 -0.2765 0.2834 -0.1451 -0.2342 -0.3521 0.2678 -0.3051 -0.2096 0.2546 0.2064 0.2143 0.1551 -0.2489 -0.2975 0.3426 -0.2128 0.2395 -0.3562 -0.25…	11 34 53 96 124 180 181 242 432 556 580 631 762 768 789 958 1092 1299 1319 1432 1433	0.1121 0.1834 0.2511 0.2868 0.3263 0.3343 0.3802 0.3759 0.2658 0.1982 0.2003 0.1855 0.1196 0.1403 0.1514 0.0663 0.0107 -0.0839 -0.0475 -0.0510 0.0228	181	0.717
none	real	descending	None	1000	NC1_collapsed.rnk	na_as_pre_ranked	gene_sets.gmt#RAPA_EARLY_UP.V1_DN	0.4228	1.473	0.0747	0.1113	0.986	ftp.broadinstitute.org://pub/gsea/annotations_versioned/Human_Gene_Symbol_with_Remapping_MSigDB.v7.2.chip	-0.2683 0.3474 0.1860 -0.1789 0.1906 -0.1612 -0.3896 0.3397 0.4263 0.2228 -0.2245 -0.3623 0.3097 -0.2593 0.3224 0.2012 0.1392 0.3838 0.1730 -0.2507 0.2633 -0.2941 -0.2270 0.3726 0.3316 -0.1675 0.1921 0.2772 0.4585 0.2214 -0.3135 -0.1701 0.2818 0.2435 0.2738 0.2453 -0.3189 0.4270 -0.3602 -0.3147 0.2148 0.3155 -0.2125 0.2591 -0.3091 0.3329 -0.3002 -0.2257 -0.3077 -0.2836 0.2917 -0.3702 -0.1504 0.31…	31 115 122 125 185 194 211 263 392 509 996 1051 1080 1402 1449	0.1017 0.1287 0.2058 0.2855 0.3077 0.3633 0.4102 0.4228 0.3671 0.3096 0.0201 0.0310 0.0616 -0.0704 0.0117	263	0.5338
none	real	descending	None	1000	NC1_collapsed.rnk	na_as_pre_ranked	gene_sets.gmt#P53_DN.V1_UP	0.3689	1.5436	0.0397	0.0794	0.952	ftp.broadinstitute.org://pub/gsea/annotations_versioned/Human_Gene_Symbol_with_Remapping_MSigDB.v7.2.chip	0.1844 -0.2639 -0.2128 0.2204 -0.2592 -0.2828 0.2230 -0.2284 0.1634 -0.3211 -0.1854 0.1721 0.1466 0.1808 -0.2205 -0.1940 -0.2169 -0.1652 -0.3398 -0.2470 -0.2376 0.1238 0.3180 -0.2468 -0.2956 -0.1913 0.1637 0.1636 -0.2383 -0.3902 0.2506 0.2193 -0.1716 -0.1912 0.3115 0.2917 -0.1657 -0.1481 -0.1551 -0.2706 -0.1764 0.2235 -0.2621 0.1954 0.2119 0.1700 -0.2477 0.2296 -0.1728 -0.2247 -0.2049 -0.2867 0.2…	13 15 19 20 81 125 131 135 216 333 344 468 648 674 743 762 806 866 888 945 996 1058 1152 1175 1230 1301 1404 1413 1460	0.0709 0.1451 0.2125 0.2809 0.2875 0.2981 0.3333 0.3689 0.3419 0.2807 0.2929 0.2203 0.1100 0.1074 0.0765 0.0807 0.0686 0.0469 0.0522 0.0344 0.0222 0.0041 -0.0330 -0.0199 -0.0267 -0.0419 -0.0680 -0.0277 0.0042	135	0.8436
none	real	descending	None	1000	NC1_collapsed.rnk	na_as_pre_ranked	gene_sets.gmt#HALLMARK_ESTROGEN_RESPONSE_EARLY	0.3771	1.5498	0.0429	0.0779	0.947	ftp.broadinstitute.org://pub/gsea/annotations_versioned/Human_Gene_Symbol_with_Remapping_MSigDB.v7.2.chip	-0.1964 -0.2420 -0.1522 0.3076 -0.1905 0.2100 0.2955 -0.1977 -0.1436 -0.2499 -0.1710 0.2663 0.0771 -0.1930 -0.3047 0.1893 -0.2199 -0.2825 0.3543 0.2946 0.3045 0.2623 -0.2015 0.2856 -0.3262 -0.2301 0.1956 -0.2894 -0.2282 0.1992 0.1131 0.2736 -0.2833 0.3524 0.2673 0.3228 -0.2691 -0.2438 -0.1216 -0.3555 -0.3678 0.2425 0.1398 0.1705 -0.3051 0.2590 0.3188 -0.1511 -0.2892 0.2714 0.2539 0.2479 0.3254 -0…	14 88 95 123 131 147 166 187 410 413 420 462 553 594 655 704 736 1095 1159 1198 1210 1256 1332 1373	0.1043 0.1205 0.1809 0.2201 0.2704 0.3111 0.3464 0.3771 0.2453 0.2654 0.2825 0.2728 0.2277 0.2182 0.1971 0.1857 0.1872 -0.0247 -0.0283 -0.0130 0.0220 0.0358 0.0347 0.0644	187	0.7
none	real	descending	None	1000	NC1_collapsed.rnk	na_as_pre_ranked	gene_sets.gmt#BMI1_DN.V1_DN	0.4344	1.5575	0.0633	0.0764	0.94	ftp.broadinstitute.org://pub/gsea/annotations_versioned/Human_Gene_Symbol_with_Remapping_MSigDB.v7.2.chip	-0.3978 -0.1801 -0.1054 -0.2330 0.2907 0.2345 -0.2836 -0.4589 0.3184 0.2066 0.2412 0.1656 -0.3073 -0.4266 0.2547 0.3004 -0.1571 0.2081 -0.2227 0.3202 -0.3552 0.1949 -0.2213 0.2921 0.2176 0.2628 0.4471 0.1879 0.1247 -0.2682 0.1647 -0.2524 0.2687 -0.1239 0.2068 -0.2419 0.1922 0.3094 0.2646 0.3670 0.1636 0.1846 0.2777 0.3535 0.2022 0.4551 -0.1770 0.3889 -0.2986 0.4159 0.2501 0.3931 -0.2722 0.2320 0.…	65 90 95 109 155 156 297 343 383 410 578 640 994 1006 1205 1413	0.0654 0.1451 0.2370 0.3182 0.3609 0.4344 0.3831 0.3923 0.4012 0.4155 0.3266 0.3138 0.1175 0.1576 0.0832 0.0365	156	0.7881
none	real	descending	None	1000	NC1_collapsed.rnk	na_as_pre_ranked	gene_sets.gmt#GCNP_SHH_UP_EARLY.V1_DN	0.4643	1.6403	0.0482	0.0484	0.822	ftp.broadinstitute.org://pub/gsea/annotations_versioned/Human_Gene_Symbol_with_Remapping_MSigDB.v7.2.chip	0.2279 0.6354 0.4643 -0.2311 -0.2011 0.1920 -0.2517 0.3435 -0.3836 -0.2716 -0.2371 -0.2490 -0.2481 0.3856 -0.3193 -0.3214 -0.1734 -0.3122 0.2867 -0.3375 0.3415 0.2603 -0.1383 -0.3254 -0.2650 -0.2434 0.4047 -0.3286 -0.2795 0.1515 -0.2406 0.2988 0.2420 0.2369 0.3253 0.1770 0.1474 -0.3443 -0.1556 0.2213 0.2330 0.1957 -0.1814 -0.3906 0.3296 0.3220 0.3907 -0.1588 -0.2041 -0.5667 0.2314 0.2877 -0.2088 …	40 71 102 109 130 180 262 277 421 594 788 866 1098 1194 1431	0.0928 0.1791 0.2501 0.3349 0.4013 0.4336 0.4270 0.4643 0.3961 0.3041 0.2071 0.1939 0.0874 0.0821 0.0241	277	0.5086
none	real	descending	None	1000	NC1_collapsed.rnk	na_as_pre_ranked	gene_sets.gmt#HALLMARK_ALLOGRAFT_REJECTION	0.4186	1.6499	0.0311	0.0464	0.799	ftp.broadinstitute.org://pub/gsea/annotations_versioned/Human_Gene_Symbol_with_Remapping_MSigDB.v7.2.chip	0.1432 0.1901 0.2639 -0.3245 0.2658 -0.3237 -0.1607 -0.1025 -0.3015 -0.1970 -0.3348 -0.3250 0.3317 -0.1841 0.1559 -0.2115 0.2305 0.2317 0.1494 -0.2827 -0.1546 0.3687 0.2467 0.2790 0.2003 0.2296 0.2303 0.3165 -0.1466 0.3006 -0.3909 -0.2369 -0.1196 -0.2789 0.1734 0.1979 0.2200 -0.1626 0.2192 0.4093 0.2638 -0.2285 -0.2370 0.2338 0.1701 0.1984 0.3017 -0.2359 0.3668 0.3321 -0.2559 -0.2388 -0.2571 -0.2…	16 29 72 81 106 115 130 259 438 479 635 697 805 1022 1062 1063 1088 1184 1352 1370 1432	0.0902 0.1709 0.2135 0.2757 0.3205 0.3739 0.4186 0.3639 0.2605 0.2501 0.1623 0.1414 0.0925 -0.0243 -0.0171 0.0170 0.0358 0.0103 -0.0510 -0.0064 0.0235	130	0.8696
none	real	descending	None	1000	NC1_collapsed.rnk	na_as_pre_ranked	gene_sets.gmt#CORDENONSI_YAP_CONSERVED_SIGNATURE	0.4386	1.6582	0.0222	0.0444	0.786	ftp.broadinstitute.org://pub/gsea/annotations_versioned/Human_Gene_Symbol_with_Remapping_MSigDB.v7.2.chip	0.1984 -0.3310 -0.2006 -0.2739 -0.1710 0.2084 -0.2527 0.3350 -0.1864 -0.2053 0.2719 0.2271 0.3645 -0.2501 0.1588 -0.2448 0.2219 0.1387 0.2536 0.2342 0.1924 -0.3433 -0.3094 0.4066 -0.2221 -0.3395 0.1896 -0.2023 0.1664 0.2347 0.2622 0.1995 0.2709 -0.2213 -0.2770 0.3607 0.2636 0.2684 0.4258 -0.3390 -0.2621 0.1910 0.1821 -0.2662 -0.2786 0.1967 -0.1299 0.1644 -0.2728 -0.2660 0.2805 0.3298 -0.1787 0.36…	5 15 29 85 217 237 243 285 333 462 498 513 618 699 748 751 987 1092 1457	0.1543 0.2707 0.3658 0.4057 0.3613 0.3914 0.4304 0.4386 0.4381 0.3712 0.3659 0.3749 0.3250 0.2946 0.2884 0.3140 0.1882 0.1578 0.0062	285	0.4998
none	real	descending	None	1000	NC1_collapsed.rnk	na_as_pre_ranked	gene_sets.gmt#CYCLIN_D1_KE_.V1_UP	0.4203	1.72	0.0216	0.0314	0.66	ftp.broadinstitute.org://pub/gsea/annotations_versioned/Human_Gene_Symbol_with_Remapping_MSigDB.v7.2.chip	-0.2528 -0.2669 0.2859 -0.1613 0.2178 -0.3573 0.1600 -0.1834 -0.1790 0.1324 0.3043 0.2357 -0.2488 0.4421 -0.2748 -0.1477 0.3028 -0.1940 -0.2412 -0.3019 0.1725 -0.1849 0.1452 -0.2286 -0.1483 0.2463 -0.2349 -0.3350 -0.2596 -0.1551 -0.2552 -0.1796 -0.1708 0.2822 0.4123 -0.3567 0.2071 0.1844 0.2591 0.2060 -0.1432 0.1838 0.2879 0.3598 -0.2763 0.2583 -0.2714 0.1426 -0.1954 0.2147 0.1570 -0.2500 -0.2342…	81 110 114 117 132 151 158 182 193 215 267 329 346 412 567 691 704 743 804 857 996 1123 1198 1403	0.0158 0.0604 0.1212 0.1816 0.2294 0.2698 0.3175 0.3492 0.3881 0.4161 0.4160 0.4032 0.4203 0.3979 0.3096 0.2468 0.2613 0.2593 0.2441 0.2363 0.1743 0.1261 0.1183 0.0437	346	0.4253
none	real	descending	None	1000	NC1_collapsed.rnk	na_as_pre_ranked	gene_sets.gmt#HALLMARK_XENOBIOTIC_METABOLISM	0.4372	1.7232	0.0262	0.0314	0.654	ftp.broadinstitute.org://pub/gsea/annotations_versioned/Human_Gene_Symbol_with_Remapping_MSigDB.v7.2.chip	-0.2288 0.2183 -0.3239 -0.3706 0.2424 0.2537 0.3449 0.2800 0.2834 -0.2360 0.1612 -0.2397 0.2576 -0.3286 0.1645 -0.2583 -0.3171 -0.2132 0.2508 0.3381 0.2233 -0.3076 -0.2316 0.1567 0.1357 0.1622 0.2538 -0.2307 0.1849 -0.2550 0.3483 0.1830 -0.2945 -0.3539 0.4597 0.2748 0.1618 0.2150 -0.1839 0.1934 0.3160 -0.3580 0.1740 -0.2277 0.2621 0.4152 0.1812 0.2483 0.1736 0.1937 -0.1882 0.2520 -0.1482 -0.2925 …	4 5 65 66 126 140 197 221 302 410 442 521 713 722 961 1006 1135 1218 1272 1285 1426	0.1310 0.2603 0.2901 0.3606 0.3741 0.4143 0.4161 0.4372 0.4103 0.3570 0.3541 0.3155 0.2046 0.2203 0.0849 0.0850 0.0323 0.0160 0.0229 0.0587 0.0277	221	0.6179
none	real	descending	None	1000	NC1_collapsed.rnk	na_as_pre_ranked	gene_sets.gmt#HALLMARK_P53_PATHWAY	0.3891	1.7504	0.0135	0.0268	0.597	ftp.broadinstitute.org://pub/gsea/annotations_versioned/Human_Gene_Symbol_with_Remapping_MSigDB.v7.2.chip	0.2613 -0.1914 -0.2488 -0.1216 -0.1884 -0.1650 0.1807 -0.2308 -0.2204 -0.1457 -0.1870 -0.3107 0.4693 0.2458 -0.2723 0.1277 0.2282 0.1727 0.1704 0.2461 -0.2046 -0.1742 -0.2211 -0.1473 -0.1569 -0.2208 0.1334 -0.1856 -0.2186 0.2086 0.2089 -0.1611 -0.1687 -0.2589 -0.2308 0.3026 -0.2551 0.1716 0.2908 -0.1999 0.1832 -0.1947 0.2338 0.2143 0.1810 0.1980 0.2226 0.2276 -0.1357 0.2579 0.1624 -0.1798 0.2958 …	9 28 34 48 73 81 84 95 126 148 172 215 258 287 288 339 380 422 466 470 512 528 630 680 718 778 886 933 1159 1218 1247 1374 1417 1431 1432	0.0695 0.1127 0.1616 0.2022 0.2295 0.2667 0.3073 0.3396 0.3539 0.3703 0.3831 0.3786 0.3704 0.3701 0.3891 0.3711 0.3581 0.3422 0.3235 0.3325 0.3137 0.3134 0.2549 0.2337 0.2216 0.1953 0.1379 0.1239 -0.0088 -0.0231 -0.0153 -0.0680 -0.0561 -0.0211 0.0237	288	0.4895
none	real	descending	None	1000	NC1_collapsed.rnk	na_as_pre_ranked	gene_sets.gmt#NRL_DN.V1_DN	0.493	1.7789	0.0347	0.023	0.532	ftp.broadinstitute.org://pub/gsea/annotations_versioned/Human_Gene_Symbol_with_Remapping_MSigDB.v7.2.chip	-0.3428 -0.1842 -0.2033 0.4148 0.1547 -0.3163 -0.2484 -0.2959 0.1969 -0.3816 -0.3527 -0.1738 -0.3728 -0.3481 0.2278 -0.2231 0.2084 -0.1847 -0.2198 -0.2382 0.2519 0.1729 0.1785 0.3680 0.1547 0.2172 0.1990 -0.2888 -0.2752 -0.2421 -0.3561 -0.3327 -0.1987 0.3268 -0.1677 -0.1665 -0.3352 -0.2777 0.2955 -0.3427 0.1917 -0.2752 -0.1840 -0.3316 0.4042 0.1971 -0.3970 0.1844 -0.2486 0.2664 0.3327 -0.5479 0.3…	56 60 68 82 113 130 155 268 323 530 538 659 1339 1390 1456	0.0621 0.1572 0.2481 0.3277 0.3848 0.4450 0.4930 0.4592 0.4586 0.3382 0.3551 0.2989 -0.1024 -0.0596 0.0069	155	0.7888
none	real	descending	None	1000	NC1_collapsed.rnk	na_as_pre_ranked	gene_sets.gmt#BMI1_DN_MEL18_DN.V1_UP	0.4785	1.8198	0.0215	0.0181	0.447	ftp.broadinstitute.org://pub/gsea/annotations_versioned/Human_Gene_Symbol_with_Remapping_MSigDB.v7.2.chip	0.2311 0.1487 -0.1791 -0.3745 0.1725 0.3428 -0.2556 0.3656 0.1819 -0.2482 0.1399 0.2214 -0.1835 -0.2939 0.1763 0.4247 -0.2485 -0.3025 -0.1512 -0.2257 -0.2379 0.2092 0.2157 -0.3180 -0.4520 0.2485 -0.1762 0.3554 0.1743 -0.2664 0.4632 0.2028 0.2407 -0.1816 0.3286 0.1826 0.3086 0.1813 0.2994 -0.5064 0.1816 0.2636 0.2459 0.1786 -0.2443 0.2509 0.2337 -0.2049 0.2348 0.2868 0.4707 0.3112 0.2910 0.3227 0.…	8 20 28 45 106 135 147 175 219 382 584 630 850 1152 1250 1299 1313 1351 1421	0.1169 0.2027 0.2854 0.3524 0.3709 0.4030 0.4443 0.4702 0.4785 0.3899 0.2683 0.2561 0.1304 -0.0398 -0.0639 -0.0515 -0.0135 0.0133 0.0311	219	0.6225
none	real	descending	None	1000	NC1_collapsed.rnk	na_as_pre_ranked	gene_sets.gmt#MTOR_UP.N4.V1_DN	0.4821	1.8542	0.0059	0.0144	0.364	ftp.broadinstitute.org://pub/gsea/annotations_versioned/Human_Gene_Symbol_with_Remapping_MSigDB.v7.2.chip	0.1644 0.2064 0.3466 0.2441 0.2083 0.2537 -0.4337 0.4031 0.2712 0.2699 -0.2441 0.3689 0.2069 0.1098 0.2547 0.1791 0.1319 -0.1972 -0.2070 -0.3300 -0.1891 0.2179 0.1182 0.1759 0.3807 -0.3048 -0.4018 0.1469 0.1322 0.2451 -0.2772 -0.2208 -0.2924 -0.2201 0.3516 0.3685 0.2810 0.3416 0.3141 -0.2671 0.2892 0.2225 -0.2204 0.1925 -0.3385 -0.2450 0.2532 0.2944 0.2153 0.2662 -0.2597 -0.3691 0.2922 0.3576 -0.…	73 83 93 108 137 139 250 265 288 303 379 523 554 594 604 740 744 975 1381	0.0477 0.1350 0.2169 0.2910 0.3445 0.4150 0.3873 0.4237 0.4508 0.4821 0.4638 0.3875 0.3903 0.3882 0.4069 0.3451 0.3747 0.2585 0.0587	303	0.4734
none	real	descending	None	1000	NC1_collapsed.rnk	na_as_pre_ranked	gene_sets.gmt#AKT_UP.V1_DN	0.4683	1.8695	0.004	0.013	0.33	ftp.broadinstitute.org://pub/gsea/annotations_versioned/Human_Gene_Symbol_with_Remapping_MSigDB.v7.2.chip	-0.2214 0.1974 0.2427 0.3534 -0.2404 0.1685 0.2286 -0.2694 0.2236 0.1796 -0.3194 0.1463 -0.3770 -0.4148 -0.3148 -0.3390 -0.2722 -0.1834 0.2168 -0.2025 -0.1905 -0.4380 0.2287 -0.2283 0.1609 -0.2331 -0.2778 0.2420 -0.4560 -0.2350 0.4037 0.3594 -0.1687 0.2000 0.2156 0.2797 0.2159 -0.2228 -0.2366 0.2012 -0.2359 0.1674 -0.3757 0.3601 -0.2410 0.2257 0.1743 0.2959 0.2027 -0.2705 -0.1807 -0.2427 0.1490 -…	10 12 26 59 64 163 206 254 255 281 295 351 410 655 685 828 866 885 1021 1080 1327 1410	0.1095 0.2192 0.2969 0.3459 0.4140 0.3922 0.4022 0.4025 0.4354 0.4482 0.4683 0.4550 0.4356 0.2860 0.2861 0.2124 0.2127 0.2268 0.1646 0.1579 0.0345 0.0388	295	0.486
none	real	descending	None	1000	NC1_collapsed.rnk	na_as_pre_ranked	gene_sets.gmt#P53_DN.V1_DN	0.467	1.8727	0.006	0.0128	0.32	ftp.broadinstitute.org://pub/gsea/annotations_versioned/Human_Gene_Symbol_with_Remapping_MSigDB.v7.2.chip	0.2683 -0.1129 0.3773 -0.2091 -0.1531 0.2749 -0.2624 -0.2235 0.3458 -0.1611 -0.1249 0.2318 -0.2034 -0.2340 0.2242 0.3515 -0.2042 0.2546 0.1974 0.1379 0.2714 0.1736 0.2781 0.2623 0.2048 -0.2176 -0.1207 0.2978 0.1930 0.2466 0.2452 -0.4029 0.1862 -0.1978 0.3063 0.2427 -0.2630 0.3112 0.2580 -0.1933 -0.2115 -0.1915 0.1951 -0.2269 -0.3851 -0.2665 -0.2431 -0.3471 -0.1592 0.3352 -0.1863 -0.2518 0.2354 -0…	3 47 56 67 74 113 124 215 234 242 243 254 288 343 375 426 583 1218 1325 1327 1332 1375 1414	0.1174 0.1557 0.2157 0.2713 0.3274 0.3517 0.3932 0.3650 0.3844 0.4105 0.4415 0.4638 0.4670 0.4526 0.4521 0.4349 0.3419 -0.0611 -0.0930 -0.0520 -0.0122 0.0072 0.0360	288	0.4895
none	real	descending	None	1000	NC1_collapsed.rnk	na_as_pre_ranked	gene_sets.gmt#BMI1_DN_MEL18_DN.V1_DN	0.5108	1.9699	0.0078	0.0062	0.169	ftp.broadinstitute.org://pub/gsea/annotations_versioned/Human_Gene_Symbol_with_Remapping_MSigDB.v7.2.chip	0.3283 0.2607 0.1758 0.2008 0.3089 0.2002 -0.2459 0.2304 0.2656 -0.1674 0.3438 0.3121 0.0875 0.3373 -0.1402 -0.4879 -0.3751 -0.3103 -0.3176 0.2241 0.1736 0.2356 -0.2708 -0.2586 -0.2208 -0.2076 0.4020 0.2232 -0.1949 0.1944 -0.2268 0.1439 -0.2243 -0.2477 0.2802 -0.3751 -0.3797 -0.1160 0.2600 0.1546 -0.2842 0.2225 0.2044 0.2555 0.2636 -0.2145 -0.1815 0.1984 -0.1427 0.2581 -0.2562 0.3234 -0.2153 0.21…	17 90 95 139 145 155 156 221 297 302 343 353 383 577 578 606 966 1094 1413	0.1152 0.1474 0.2251 0.2609 0.3217 0.3781 0.4407 0.4456 0.4322 0.4672 0.4738 0.5004 0.5108 0.3996 0.4219 0.4263 0.2171 0.1746 0.0366	383	0.3823
none	real	descending	None	1000	NC1_collapsed.rnk	na_as_pre_ranked	gene_sets.gmt#HALLMARK_TGF_BETA_SIGNALING	0.5699	1.9807	0.0037	0.0059	0.157	ftp.broadinstitute.org://pub/gsea/annotations_versioned/Human_Gene_Symbol_with_Remapping_MSigDB.v7.2.chip	0.2976 0.2846 0.3189 0.2102 -0.2776 -0.2998 0.2199 -0.2556 -0.2877 0.2566 0.2231 -0.1878 0.1788 0.2033 -0.1697 0.2883 0.1723 -0.2954 -0.4413 0.2940 0.2618 0.3863 0.2871 -0.3437 0.2951 -0.2684 -0.2058 0.2373 0.2464 -0.2783 0.2569 0.4202 0.2499 -0.3139 -0.1370 -0.3666 0.2878 0.3434 -0.2266 -0.3117 -0.1578 -0.2932 0.2174 -0.1687 0.3809 0.4345 -0.3016 -0.2169 -0.2241 -0.2906 -0.1641 0.2386 0.3875 0.2…	5 6 10 34 117 198 213 420 503 716 717 805 1172 1274 1373	0.1533 0.3063 0.4454 0.5276 0.5387 0.5325 0.5699 0.4522 0.4140 0.2937 0.3194 0.2886 0.0827 0.0660 0.0640	213	0.6481
none	real	descending	None	1000	NC1_collapsed.rnk	na_as_pre_ranked	gene_sets.gmt#PIGF_UP.V1_DN	0.5498	2.0018	0	0.0053	0.136	ftp.broadinstitute.org://pub/gsea/annotations_versioned/Human_Gene_Symbol_with_Remapping_MSigDB.v7.2.chip	0.4312 -0.1835 0.3361 0.1372 -0.3545 -0.2312 0.3438 -0.3868 0.2561 0.2910 -0.2687 0.5285 0.2228 -0.2133 0.3735 -0.2539 0.1578 -0.1942 -0.2201 -0.4220 -0.1763 -0.4295 0.2008 0.2120 0.2354 -0.2127 0.2425 -0.1728 -0.2448 -0.3469 0.4862 -0.2582 -0.2181 0.2081 0.2933 0.2112 -0.3087 -0.2009 0.2910 -0.2235 0.4288 0.2750 0.3562 0.3251 -0.2206 -0.1383 -0.1745 -0.1809 0.4415 0.1885 0.2148 0.2065 0.3989 -0.…	11 97 159 178 193 199 234 255 266 273 318 326 369 459 1094 1295 1307	0.1534 0.1815 0.2064 0.2565 0.3062 0.3607 0.3887 0.4221 0.4610 0.5017 0.5110 0.5445 0.5498 0.5142 0.1259 0.0522 0.1097	369	0.3979
none	real	descending	None	1000	NC1_collapsed.rnk	na_as_pre_ranked	gene_sets.gmt#HALLMARK_UV_RESPONSE_UP	0.4634	2.0348	0.0019	0.0041	0.105	ftp.broadinstitute.org://pub/gsea/annotations_versioned/Human_Gene_Symbol_with_Remapping_MSigDB.v7.2.chip	0.2164 0.2397 -0.2398 0.2615 0.3612 -0.2065 0.3456 -0.2082 -0.1930 0.2102 0.2751 0.2497 0.2478 0.3254 0.1707 -0.1419 0.1553 0.2023 -0.2497 -0.1442 0.2075 0.1981 0.2119 0.2510 -0.2748 -0.2377 0.1232 -0.2354 -0.2140 0.1437 -0.1469 0.2593 -0.2587 -0.2206 -0.3556 -0.2059 -0.2656 0.2144 0.2082 0.1766 -0.2533 -0.2249 -0.2451 0.2791 -0.1582 -0.1830 0.1867 -0.1835 -0.1934 0.3518 -0.2040 -0.2833 -0.2122 0…	6 7 23 25 28 94 95 99 113 150 183 234 279 288 291 317 320 361 399 488 506 553 627 641 655 686 770 849 1209 1285 1329 1395 1461	0.0790 0.1606 0.2104 0.2683 0.3236 0.3184 0.3584 0.3959 0.4243 0.4307 0.4364 0.4251 0.4145 0.4282 0.4461 0.4469 0.4634 0.4516 0.4399 0.3890 0.3870 0.3657 0.3270 0.3303 0.3339 0.3264 0.2834 0.2456 0.0216 -0.0016 -0.0006 -0.0077 0.0035	320	0.4532
none	real	descending	None	1000	NC1_collapsed.rnk	na_as_pre_ranked	gene_sets.gmt#E2F1_UP.V1_DN	0.4327	2.0395	0.0018	0.0041	0.1	ftp.broadinstitute.org://pub/gsea/annotations_versioned/Human_Gene_Symbol_with_Remapping_MSigDB.v7.2.chip	0.3052 -0.2627 -0.1872 0.2158 -0.2109 0.2061 -0.2124 0.1625 0.2943 0.1605 -0.2079 0.1597 -0.2925 -0.2794 -0.1679 0.2398 -0.1581 -0.1251 0.2077 -0.2223 0.2289 0.1583 0.2021 -0.2117 0.1761 -0.1899 -0.1123 0.1596 0.2158 0.1613 -0.2373 0.2113 0.2154 0.2363 0.2019 -0.2443 0.1760 0.1838 0.1668 0.1982 0.2722 -0.1669 -0.1546 0.1700 -0.2231 0.2343 -0.2262 -0.1537 -0.2629 -0.1795 0.2210 0.1979 0.2739 -0.14…	13 36 79 84 100 106 116 121 127 130 131 135 139 173 193 194 209 218 243 262 263 280 363 366 369 378 389 553 630 704 845 951 1070 1256 1291 1299 1375 1410 1426 1432 1441	0.0489 0.0760 0.0823 0.1145 0.1364 0.1647 0.1885 0.2156 0.2413 0.2681 0.2962 0.3214 0.3460 0.3466 0.3556 0.3778 0.3890 0.4036 0.4056 0.4103 0.4276 0.4327 0.3882 0.3998 0.4113 0.4182 0.4231 0.3176 0.2743 0.2342 0.1496 0.0914 0.0265 -0.0804 -0.0802 -0.0609 -0.0840 -0.0748 -0.0498 -0.0159 0.0175	280	0.5047
none	real	descending	None	1000	NC1_collapsed.rnk	na_as_pre_ranked	gene_sets.gmt#RAF_UP.V1_UP	0.5028	2.0428	0.0038	0.0042	0.1	ftp.broadinstitute.org://pub/gsea/annotations_versioned/Human_Gene_Symbol_with_Remapping_MSigDB.v7.2.chip	0.0859 0.2218 0.1981 -0.2087 0.3380 0.3002 0.2049 0.1599 -0.3516 0.1235 -0.1097 -0.1890 -0.2682 0.3198 0.4039 -0.1536 -0.1705 -0.2398 -0.1321 0.2522 -0.3039 -0.2377 -0.4218 -0.2069 0.1879 0.2523 0.2210 0.1633 0.2220 0.1548 -0.2408 0.2329 0.2326 -0.3243 0.2544 0.2599 0.2796 -0.1956 -0.2484 -0.3047 0.1468 -0.3598 -0.2780 -0.1291 0.1472 0.1809 -0.1651 -0.2720 -0.1896 0.3441 0.2228 0.2135 0.1952 0.20…	8 14 33 91 126 132 137 138 147 172 173 295 428 458 468 692 1080 1092 1102 1131 1221 1341 1357 1407	0.0984 0.1877 0.2453 0.2589 0.2822 0.3236 0.3644 0.4071 0.4432 0.4649 0.5028 0.4442 0.3696 0.3650 0.3738 0.2368 -0.0025 0.0193 0.0429 0.0543 0.0276 -0.0123 0.0225 0.0409	173	0.7315
none	real	descending	None	1000	NC1_collapsed.rnk	na_as_pre_ranked	gene_sets.gmt#HALLMARK_MITOTIC_SPINDLE	0.5049	2.0563	0.0041	0.0039	0.09	ftp.broadinstitute.org://pub/gsea/annotations_versioned/Human_Gene_Symbol_with_Remapping_MSigDB.v7.2.chip	0.1712 -0.2558 -0.2568 0.1790 0.3085 0.3451 0.1742 -0.2092 -0.2095 -0.1542 -0.2742 -0.2255 -0.2119 -0.1764 0.2907 -0.1747 -0.3425 -0.2102 -0.2608 0.2300 -0.1336 -0.1644 -0.2010 0.3361 0.1558 0.2079 0.2230 -0.1948 0.1976 0.2563 -0.2146 -0.4090 0.2084 0.4519 0.2013 -0.1841 -0.2884 0.2053 0.1992 0.3195 -0.2800 -0.2488 -0.2214 -0.2320 0.1616 0.2634 -0.1853 0.3810 -0.2165 -0.1578 0.1156 0.3001 -0.1756…	29 30 152 154 161 174 190 194 198 221 280 283 285 333 341 419 460 567 628 660 1003 1045 1100 1355	0.0748 0.1689 0.1380 0.1899 0.2375 0.2779 0.3139 0.3574 0.4003 0.4262 0.4197 0.4517 0.4844 0.4809 0.5049 0.4737 0.4659 0.4109 0.3899 0.3900 0.1869 0.1941 0.1948 0.0769	341	0.4326
none	real	descending	None	1000	NC1_collapsed.rnk	na_as_pre_ranked	gene_sets.gmt#IL2_UP.V1_UP	0.5786	2.0629	0.0041	0.0038	0.085	ftp.broadinstitute.org://pub/gsea/annotations_versioned/Human_Gene_Symbol_with_Remapping_MSigDB.v7.2.chip	0.2839 0.2836 0.3387 0.3581 0.2170 -0.3173 -0.3290 -0.2268 -0.2897 0.2685 -0.3732 0.1671 -0.2830 -0.2791 0.2674 0.1819 -0.3656 -0.2667 0.2124 -0.3134 0.1499 0.3562 -0.2240 0.2786 -0.1742 0.1876 -0.3800 -0.3177 0.3832 0.2167 -0.3882 0.2448 0.3024 -0.1466 -0.1949 0.3174 0.2860 -0.3302 0.1737 -0.3095 -0.2929 0.2807 -0.4387 -0.1667 0.2262 0.1363 -0.2941 0.2739 -0.2978 -0.4566 -0.2478 -0.4139 -0.2629 …	6 21 23 33 68 95 109 124 181 217 370 392 762 1431 1466	0.1235 0.2065 0.2982 0.3738 0.4213 0.4647 0.5143 0.5597 0.5645 0.5786 0.4980 0.5056 0.2741 -0.1173 -0.0000	217	0.6304
none	real	descending	None	1000	NC1_collapsed.rnk	na_as_pre_ranked	gene_sets.gmt#MTOR_UP.V1_DN	0.5519	2.1384	0	0.0019	0.044	ftp.broadinstitute.org://pub/gsea/annotations_versioned/Human_Gene_Symbol_with_Remapping_MSigDB.v7.2.chip	0.3688 -0.1686 -0.2137 0.2069 -0.1389 -0.3326 -0.2522 0.2427 -0.2123 -0.3868 -0.1967 0.1456 -0.1465 0.1688 -0.2454 -0.2591 -0.1601 0.2398 0.3544 -0.1535 -0.3584 0.2270 0.2405 0.4316 0.2556 0.2046 0.1316 -0.3542 0.2184 -0.2164 0.2724 0.2764 0.2655 0.1840 0.3204 -0.2271 -0.3167 0.1871 -0.2561 -0.1795 0.2442 -0.2714 0.2107 0.3757 -0.1908 0.2730 0.1448 0.1504 0.1619 0.2595 0.1716 0.2620 0.1804 -0.163…	12 31 64 76 85 175 206 220 254 255 281 295 351 366 372 491 655 885 1085 1230 1247	0.1157 0.1959 0.2533 0.3211 0.3872 0.3748 0.3979 0.4307 0.4447 0.4816 0.4981 0.5218 0.5116 0.5288 0.5519 0.4880 0.3969 0.2684 0.1687 0.1153 0.1515	372	0.3964
none	real	descending	None	1000	NC1_collapsed.rnk	na_as_pre_ranked	gene_sets.gmt#VEGF_A_UP.V1_UP	0.5825	2.1411	0	0.0018	0.041	ftp.broadinstitute.org://pub/gsea/annotations_versioned/Human_Gene_Symbol_with_Remapping_MSigDB.v7.2.chip	-0.2484 -0.3439 -0.1474 0.1355 0.2616 -0.3281 0.2271 -0.2107 0.2790 0.1764 -0.3192 0.2802 -0.3746 0.4285 -0.2128 -0.2584 0.1178 0.2877 0.1368 -0.1587 -0.2815 0.3180 -0.1173 -0.1989 -0.2250 0.1478 -0.4253 -0.1781 0.3161 0.3049 0.3222 0.1690 0.2484 -0.1872 -0.2098 0.2589 0.2255 0.2929 0.2854 0.1340 -0.2852 0.1779 0.1512 0.2892 0.1991 -0.3056 0.3755 -0.2808 -0.3087 0.2124 0.3162 -0.2752 0.4120 0.262…	11 28 73 94 127 130 159 161 193 254 281 326 351 425 577 584 606 1218 1247	0.1266 0.2185 0.2695 0.3285 0.3712 0.4322 0.4687 0.5236 0.5517 0.5496 0.5678 0.5694 0.5825 0.5556 0.4713 0.4874 0.4937 0.1202 0.1512	351	0.4136
none	real	descending	None	1000	NC1_collapsed.rnk	na_as_pre_ranked	gene_sets.gmt#HALLMARK_UV_RESPONSE_DN	0.4994	2.1422	0.0019	0.0018	0.04	ftp.broadinstitute.org://pub/gsea/annotations_versioned/Human_Gene_Symbol_with_Remapping_MSigDB.v7.2.chip	0.2015 0.1903 -0.2573 -0.1477 0.3542 0.2144 0.2553 -0.1446 0.2428 -0.1616 0.1924 0.2056 -0.2451 0.2379 -0.3437 -0.1899 -0.2240 0.1889 0.2727 -0.3639 -0.3241 -0.2533 -0.3021 0.2223 0.5306 -0.3548 0.1483 -0.1827 -0.2961 0.2585 -0.1752 -0.2395 -0.1797 0.2999 0.1652 -0.2593 0.3265 0.1701 0.2514 -0.2573 0.2363 -0.1964 0.2136 -0.1365 0.1776 0.1259 0.2403 0.3607 -0.3450 -0.2451 -0.1884 0.2335 0.1561 0.3…	5 15 19 62 75 85 88 92 117 123 135 201 221 280 459 462 468 498 618 699 845 968 1095 1122 1326 1411 1415 1419	0.0900 0.1565 0.2218 0.2440 0.2846 0.3246 0.3686 0.4109 0.4346 0.4705 0.4994 0.4832 0.4967 0.4783 0.3676 0.3789 0.3880 0.3791 0.3094 0.2685 0.1858 0.1223 0.0594 0.0668 -0.0404 -0.0545 -0.0115 0.0327	135	0.8436
none	real	descending	None	1000	NC1_collapsed.rnk	na_as_pre_ranked	gene_sets.gmt#CYCLIN_D1_UP.V1_UP	0.5427	2.1533	0	0.0015	0.033	ftp.broadinstitute.org://pub/gsea/annotations_versioned/Human_Gene_Symbol_with_Remapping_MSigDB.v7.2.chip	-0.1406 -0.3103 -0.2672 -0.2832 -0.2892 -0.2168 -0.3695 -0.2490 -0.1811 -0.2171 0.2808 0.2977 -0.3462 0.3699 -0.2750 -0.2681 0.3638 0.2515 0.1725 0.2609 0.2600 -0.2618 -0.2252 -0.2092 0.2928 0.3499 -0.2102 0.2619 -0.1766 -0.2070 -0.2054 -0.4651 0.3172 0.2627 0.2082 -0.2678 -0.2454 -0.2236 -0.1539 0.2550 -0.1986 0.3531 0.1801 0.3019 0.3369 0.2896 -0.1870 0.1562 -0.2490 0.1617 -0.1897 0.2579 -0.124…	46 66 105 109 110 114 117 132 151 193 233 267 346 382 412 624 630 670 691 704 804 1403	0.0540 0.1199 0.1596 0.2223 0.2869 0.3483 0.4094 0.4578 0.4987 0.5166 0.5299 0.5427 0.5173 0.5187 0.5214 0.3959 0.4131 0.4083 0.4172 0.4318 0.3900 0.0436	267	0.5312
none	real	descending	None	1000	NC1_collapsed.rnk	na_as_pre_ranked	gene_sets.gmt#HALLMARK_INFLAMMATORY_RESPONSE	0.554	2.2811	0	0.0004	0.008	ftp.broadinstitute.org://pub/gsea/annotations_versioned/Human_Gene_Symbol_with_Remapping_MSigDB.v7.2.chip	0.2784 0.2850 -0.1890 0.2923 0.1634 -0.2274 0.2655 0.2061 0.2726 -0.2119 0.5031 -0.1907 0.1778 -0.1934 0.2370 0.3141 -0.1757 0.3571 0.3242 -0.2636 0.2688 0.4134 -0.3540 -0.1642 -0.3067 -0.2416 0.1951 0.3929 0.1207 -0.2438 -0.2195 0.2731 -0.2747 -0.2117 0.1629 0.1536 0.1810 -0.2624 -0.1560 0.3174 -0.2243 0.1977 0.2182 -0.2810 -0.1171 0.2130 -0.2357 0.1339 -0.2396 0.1893 -0.1648 0.2642 -0.2139 0.34…	5 16 20 33 47 106 112 130 135 155 175 183 191 215 259 273 288 521 693 805 980 1184 1271 1351 1411 1415	0.0926 0.1577 0.2237 0.2755 0.3233 0.3267 0.3656 0.3925 0.4272 0.4491 0.4684 0.4950 0.5211 0.5336 0.5278 0.5419 0.5540 0.4044 0.3008 0.2416 0.1430 0.0307 0.0033 -0.0133 -0.0088 0.0354	288	0.4895
none	real	descending	None	1000	NC1_collapsed.rnk	na_as_pre_ranked	gene_sets.gmt#MEK_UP.V1_UP	0.5952	2.329	0	0.0003	0.005	ftp.broadinstitute.org://pub/gsea/annotations_versioned/Human_Gene_Symbol_with_Remapping_MSigDB.v7.2.chip	0.4573 -0.3426 -0.1464 -0.2006 0.1812 0.2372 0.3862 -0.3013 -0.2923 0.3811 0.3003 0.3661 -0.1777 0.1580 -0.2074 -0.1522 -0.1677 -0.3018 0.3027 0.2548 -0.1634 0.2660 -0.1864 -0.2983 0.2301 0.1948 -0.1783 -0.2360 0.2620 0.3166 0.2307 0.2658 -0.1717 0.2300 -0.1833 -0.2727 0.2591 -0.4005 -0.2311 -0.3184 0.3774 0.2087 0.3870 -0.2582 -0.2993 -0.2034 0.1542 -0.1997 -0.1722 0.2374 0.2384 -0.2280 0.2621 0…	20 24 61 91 94 119 137 138 161 165 173 428 458 461 471 584 888 941 954 1080 1092 1102	0.0836 0.1778 0.2284 0.2736 0.3368 0.3790 0.4208 0.4733 0.5074 0.5535 0.5952 0.4401 0.4391 0.4566 0.4684 0.4088 0.2275 0.2216 0.2440 0.1930 0.2215 0.2519	173	0.7315
none	real	descending	None	1000	NC1_collapsed.rnk	na_as_pre_ranked	gene_sets.gmt#ATF2_UP.V1_DN	0.5801	2.3449	0	0.0002	0.003	ftp.broadinstitute.org://pub/gsea/annotations_versioned/Human_Gene_Symbol_with_Remapping_MSigDB.v7.2.chip	-0.3522 0.1927 0.1415 -0.1377 0.2553 0.2131 0.3944 -0.2299 -0.2652 -0.3450 0.2589 -0.3315 0.2110 0.3232 0.2389 0.3944 0.2063 0.1788 -0.2026 0.2560 -0.2438 -0.2314 -0.1879 -0.3267 0.3128 -0.2195 -0.2360 0.1867 -0.2118 0.2645 -0.3101 -0.1821 0.3821 0.2583 0.1835 0.3097 0.2976 0.2492 -0.2458 -0.2279 0.2592 -0.4135 -0.2815 0.4534 -0.3073 -0.2113 0.2682 0.2101 -0.1975 0.2535 -0.1936 -0.2080 -0.2083 0.…	0 11 24 79 88 90 95 130 139 177 188 234 242 273 351 456 627 655 714 968 1029 1122 1295 1321	0.1439 0.2299 0.2968 0.3142 0.3608 0.4114 0.4590 0.4787 0.5141 0.5247 0.5525 0.5510 0.5751 0.5801 0.5473 0.4902 0.3877 0.3850 0.3623 0.2114 0.1959 0.1613 0.0792 0.1005	273	0.5206
none	real	descending	None	1000	NC1_collapsed.rnk	na_as_pre_ranked	gene_sets.gmt#LEF1_UP.V1_UP	0.5731	2.3546	0	0.0002	0.003	ftp.broadinstitute.org://pub/gsea/annotations_versioned/Human_Gene_Symbol_with_Remapping_MSigDB.v7.2.chip	-0.2228 0.2496 0.2281 0.2327 0.2267 -0.2613 0.2793 -0.2508 -0.3135 0.2218 -0.2580 0.4568 0.2943 0.3517 0.4006 0.2313 0.2507 0.2897 -0.1689 0.2403 -0.2905 0.1896 -0.2867 0.2807 -0.3140 -0.2070 0.2839 -0.2319 0.3412 0.1820 -0.0978 -0.1340 0.4031 -0.2268 -0.1725 -0.1706 -0.3636 0.1514 0.2289 -0.2321 -0.2307 -0.2441 0.1426 0.2049 -0.1686 0.2998 -0.3204 -0.2974 0.1624 -0.1559 0.1715 0.2566 -0.2888 0.1…	1 3 5 31 53 74 81 144 159 180 191 201 233 251 281 344 413 473 577 813 941 1216 1230 1258 1432	0.1083 0.2075 0.3030 0.3470 0.3882 0.4247 0.4688 0.4620 0.4870 0.5051 0.5290 0.5526 0.5578 0.5708 0.5731 0.5492 0.5171 0.4888 0.4297 0.2847 0.2177 0.0578 0.0794 0.0922 0.0236	281	0.5034
none	real	descending	None	1000	NC1_collapsed.rnk	na_as_pre_ranked	gene_sets.gmt#MEL18_DN.V1_DN	0.6116	2.3682	0	0.0001	0.002	ftp.broadinstitute.org://pub/gsea/annotations_versioned/Human_Gene_Symbol_with_Remapping_MSigDB.v7.2.chip	0.2623 -0.2991 -0.4566 -0.2764 -0.3196 0.2064 -0.1816 -0.2559 0.2447 -0.1941 -0.2218 0.3546 -0.2805 0.4182 0.2410 -0.1333 0.2275 -0.3024 0.1535 -0.3027 -0.1380 0.2516 0.3094 0.1665 0.3210 -0.2882 -0.2625 -0.1902 0.2390 0.2197 -0.2045 -0.1272 0.3799 -0.2424 -0.1744 -0.2683 -0.2239 -0.2439 -0.2639 0.3214 -0.4312 0.2000 -0.2229 -0.1676 -0.3094 0.2557 -0.2062 0.2157 0.2323 -0.3342 0.2449 -0.2198 0.11…	17 65 90 93 95 109 121 155 156 221 297 302 383 578 606 966 994 1094	0.1075 0.1632 0.2236 0.2983 0.3733 0.4364 0.4977 0.5338 0.5926 0.5946 0.5789 0.6116 0.5849 0.4720 0.4750 0.2636 0.2826 0.2567	302	0.4751
none	real	descending	None	1000	NC1_collapsed.rnk	na_as_pre_ranked	gene_sets.gmt#ERBB2_UP.V1_UP	0.5804	2.3811	0	0.0001	0.001	ftp.broadinstitute.org://pub/gsea/annotations_versioned/Human_Gene_Symbol_with_Remapping_MSigDB.v7.2.chip	0.3366 -0.1941 -0.1017 0.3474 -0.3290 -0.1223 0.3951 0.3102 -0.1486 -0.3415 -0.2288 -0.1497 -0.4107 0.1295 0.1614 -0.3194 0.1942 -0.2315 0.3019 0.2820 0.3451 -0.1627 0.4313 -0.3324 0.1981 -0.2658 -0.2036 0.2357 0.2720 0.4047 -0.3180 -0.1483 -0.2543 -0.2113 0.1922 0.1829 -0.2870 0.3999 0.2019 0.1753 0.2465 -0.1841 0.1748 0.2660 0.1868 -0.2233 -0.2300 0.3102 0.2447 -0.3007 0.1657 -0.2203 0.2367 -0.…	24 61 82 91 94 116 119 137 138 158 172 173 181 216 250 461 577 872 888 954 1080 1092 1102 1406	0.0667 0.1071 0.1528 0.2037 0.2582 0.2949 0.3444 0.3790 0.4244 0.4542 0.4860 0.5263 0.5609 0.5726 0.5804 0.4512 0.3869 0.2072 0.2213 0.2028 0.1469 0.1706 0.1960 0.0416	250	0.5572
none	real	descending	None	1000	NC1_collapsed.rnk	na_as_pre_ranked	gene_sets.gmt#PDGF_ERK_DN.V1_DN	0.6275	2.3899	0	0.0001	0.001	ftp.broadinstitute.org://pub/gsea/annotations_versioned/Human_Gene_Symbol_with_Remapping_MSigDB.v7.2.chip	-0.1864 -0.2324 -0.3211 0.1860 0.2001 0.3268 0.3619 0.1524 0.2310 0.2124 0.3381 0.2264 -0.3540 -0.2643 -0.1181 0.2680 0.2453 -0.1667 -0.1523 -0.1333 0.2812 -0.2664 -0.3109 0.2624 0.3210 -0.3507 -0.1448 -0.1728 0.1465 0.2885 0.2012 0.1653 -0.2208 -0.1444 -0.2313 -0.2381 -0.2801 -0.3430 0.3567 -0.3194 0.1844 0.5287 0.2168 -0.2605 -0.2310 -0.2451 -0.3105 -0.3626 0.3848 0.2408 0.3104 -0.2241 -0.1030 …	6 9 20 23 66 85 109 136 150 181 183 209 250 296 380 429 505 762 948 1172 1373	0.1102 0.2147 0.2909 0.3723 0.4071 0.4525 0.4890 0.5168 0.5510 0.5692 0.6069 0.6249 0.6275 0.6227 0.5861 0.5704 0.5321 0.3754 0.2733 0.1536 0.0643	250	0.5572
none	real	descending	None	1000	NC1_collapsed.rnk	na_as_pre_ranked	gene_sets.gmt#ESC_V6.5_UP_LATE.V1_DN	0.6107	2.4001	0	0	0	ftp.broadinstitute.org://pub/gsea/annotations_versioned/Human_Gene_Symbol_with_Remapping_MSigDB.v7.2.chip	0.3099 0.1542 0.1890 -0.2168 0.2953 -0.3065 -0.1394 0.3272 0.3388 0.1722 0.2603 -0.1705 0.1176 0.2402 0.3811 -0.2357 0.4114 0.2517 0.2799 0.1729 0.2865 -0.2643 -0.3996 0.2725 0.2952 -0.1829 0.3730 0.1556 -0.2191 0.1625 0.1950 -0.3169 0.1878 -0.2464 0.2932 -0.2019 0.2467 -0.2289 -0.2419 0.3581 -0.2249 -0.1589 -0.2079 -0.2419 0.2516 0.3731 -0.2444 -0.3035 0.3498 -0.2632 0.3045 0.1909 0.2068 0.1963 …	5 13 16 32 56 61 70 105 124 148 180 243 252 277 430 630 802 1006 1008 1357 1431	0.1066 0.1930 0.2742 0.3331 0.3799 0.4376 0.4914 0.5180 0.5518 0.5767 0.5919 0.5786 0.6013 0.6107 0.5220 0.4001 0.3021 0.1877 0.2130 0.0169 0.0242	277	0.5086
none	real	descending	None	1000	NC1_collapsed.rnk	na_as_pre_ranked	gene_sets.gmt#HALLMARK_INTERFERON_ALPHA_RESPONSE	0.7115	2.4372	0	0	0	ftp.broadinstitute.org://pub/gsea/annotations_versioned/Human_Gene_Symbol_with_Remapping_MSigDB.v7.2.chip	-0.3846 0.4134 0.6012 0.3248 -0.4300 0.4799 0.2963 -0.4360 -0.2583 0.2131 -0.1501 -0.3841 -0.2169 -0.2774 -0.3214 0.1557 0.2018 0.3990 -0.2908 0.3402 -0.3301 0.1616 0.2495 -0.2844 -0.2871 -0.1854 0.3063 0.3096 -0.3137 -0.2743 -0.2963 0.1198 0.2841 -0.1933 -0.2984 -0.3657 0.2037 -0.3084 0.3748 0.3504 -0.2328 0.2128 0.2947 0.2617 -0.3883 0.2443 -0.2868 0.1802 0.2349 -0.2359 -0.1920 -0.2721 0.1599 0…	2 26 73 106 107 155 169 176 185 260 438 452 499 522 606	0.1966 0.3034 0.3678 0.4289 0.5110 0.5455 0.5997 0.6574 0.7115 0.7063 0.6112 0.6279 0.6180 0.6249 0.5923	185	0.704
none	real	descending	None	1000	NC1_collapsed.rnk	na_as_pre_ranked	gene_sets.gmt#CAHOY_ASTROGLIAL	0.6466	2.4762	0	0	0	ftp.broadinstitute.org://pub/gsea/annotations_versioned/Human_Gene_Symbol_with_Remapping_MSigDB.v7.2.chip	-0.2434 -0.3514 -0.2504 -0.1471 -0.1847 -0.2288 0.2590 0.1512 -0.2255 -0.2998 -0.2891 -0.3250 -0.2485 0.3406 0.2301 0.3355 0.2207 -0.1855 -0.2147 0.2579 0.3253 -0.3046 -0.1904 0.3394 -0.2391 -0.3567 -0.2236 -0.0920 0.1398 0.2086 0.2382 0.2361 0.2297 -0.3053 -0.3845 -0.1284 -0.2094 0.3166 0.3222 0.1994 -0.1374 -0.2448 -0.2694 -0.2268 0.1666 -0.2214 0.3957 -0.2177 0.2761 0.3147 -0.1909 0.2319 0.150…	5 13 16 32 36 39 52 155 191 204 233 370 460 753 810 841 883 1021 1035	0.1241 0.2251 0.3194 0.3894 0.4650 0.5410 0.6068 0.5829 0.5998 0.6306 0.6466 0.5762 0.5324 0.3525 0.3376 0.3414 0.3393 0.2755 0.2977	233	0.5995
none	real	descending	None	1000	NC1_collapsed.rnk	na_as_pre_ranked	gene_sets.gmt#TGFB_UP.V1_UP	0.6315	2.4984	0	0	0	ftp.broadinstitute.org://pub/gsea/annotations_versioned/Human_Gene_Symbol_with_Remapping_MSigDB.v7.2.chip	-0.1819 0.2073 0.1707 0.1133 0.2842 0.1515 -0.2225 -0.1196 -0.2161 0.2362 -0.2175 0.1810 -0.2204 -0.3018 0.2053 -0.3483 0.2225 0.1183 -0.2949 -0.1937 -0.3329 -0.2496 0.1448 0.2081 0.3394 0.1931 -0.2610 -0.1168 0.3409 -0.2348 0.2563 -0.3248 0.2671 -0.1874 -0.2952 0.1529 0.2671 0.1131 0.3508 0.2483 -0.1991 0.2701 0.2798 -0.3061 0.3390 0.1940 -0.2271 -0.1756 -0.2745 -0.2114 0.2994 0.1170 -0.1667 0.2…	6 9 10 23 28 53 66 67 88 186 217 243 420 422 428 462 471 498 699 716 1357 1373	0.1022 0.1992 0.2973 0.3659 0.4356 0.4821 0.5332 0.5924 0.6315 0.5997 0.6107 0.6227 0.5177 0.5336 0.5466 0.5386 0.5474 0.5424 0.4212 0.4280 0.0292 0.0644	88	1.0494
none	real	descending	None	1000	NC1_collapsed.rnk	na_as_pre_ranked	gene_sets.gmt#ESC_J1_UP_LATE.V1_UP	0.6641	2.5396	0	0	0	ftp.broadinstitute.org://pub/gsea/annotations_versioned/Human_Gene_Symbol_with_Remapping_MSigDB.v7.2.chip	-0.1697 -0.1839 -0.1713 0.4049 0.3017 -0.3888 -0.4490 0.2073 0.1633 -0.1838 -0.1697 -0.2933 -0.1919 0.3844 0.2518 0.1497 0.1976 0.2455 0.1277 0.1959 0.3247 -0.2018 0.1400 0.3052 0.1561 -0.2864 0.1655 -0.2089 -0.1661 -0.1689 -0.1567 -0.2245 -0.1941 -0.3519 -0.2345 -0.1839 -0.3833 0.2580 -0.2463 -0.3277 0.2680 -0.2555 0.2011 0.3598 0.3665 -0.1754 0.1720 -0.1610 0.1598 -0.2257 0.3235 -0.3656 -0.2775…	15 28 30 46 67 70 127 135 142 202 217 279 327 351 370 383 647 885 986	0.0986 0.1835 0.2745 0.3471 0.4095 0.4837 0.5035 0.5535 0.6023 0.6047 0.6360 0.6268 0.6233 0.6342 0.6476 0.6641 0.5030 0.3682 0.3315	383	0.3823
none	real	descending	None	1000	NC1_collapsed.rnk	na_as_pre_ranked	gene_sets.gmt#HALLMARK_COMPLEMENT	0.5775	2.6188	0	0	0	ftp.broadinstitute.org://pub/gsea/annotations_versioned/Human_Gene_Symbol_with_Remapping_MSigDB.v7.2.chip	0.1974 0.2445 -0.1087 -0.2455 -0.3532 0.1627 0.3561 -0.1514 0.3013 -0.2366 -0.3315 0.1807 -0.2143 0.2804 0.1412 -0.1722 -0.3095 -0.1333 0.2262 -0.1506 0.2191 -0.1302 -0.1700 0.2474 0.1994 -0.2225 0.3016 -0.3095 0.1536 -0.1700 -0.1664 -0.2372 0.2146 -0.2741 -0.2302 0.1969 -0.2198 -0.1761 -0.2199 0.4043 0.1622 0.2542 -0.2479 0.2134 0.1865 0.2065 -0.2630 -0.2275 -0.2598 -0.1682 0.1304 0.3431 0.2393 …	1 5 12 16 26 31 32 36 46 50 52 135 158 164 169 181 287 296 359 411 415 467 468 631 685 693 726 775 794 824 1163 1271 1299 1306 1454	0.0793 0.1477 0.2038 0.2546 0.2956 0.3379 0.3823 0.4231 0.4586 0.4980 0.5383 0.5086 0.5187 0.5402 0.5617 0.5775 0.5204 0.5306 0.5006 0.4761 0.4850 0.4589 0.4684 0.3654 0.3394 0.3455 0.3349 0.3138 0.3141 0.3072 0.0919 0.0409 0.0464 0.0669 0.0084	181	0.717
none	real	descending	None	1000	NC1_collapsed.rnk	na_as_pre_ranked	gene_sets.gmt#HALLMARK_COAGULATION	0.6516	2.6484	0	0	0	ftp.broadinstitute.org://pub/gsea/annotations_versioned/Human_Gene_Symbol_with_Remapping_MSigDB.v7.2.chip	-0.2140 -0.2063 0.1686 -0.3294 0.3226 0.2684 -0.2154 -0.3191 0.0877 -0.3705 0.1990 -0.2316 0.1960 -0.1455 0.2282 0.1389 -0.2475 -0.2187 -0.1147 -0.1963 -0.2590 0.2023 0.2088 -0.2727 -0.2487 0.1417 0.2494 0.1452 -0.2094 -0.1442 0.1272 0.1717 -0.2976 0.3019 -0.2158 -0.1890 0.1958 0.2636 0.2270 -0.2953 -0.2883 0.3417 -0.2695 -0.2333 -0.2168 -0.2380 0.2440 0.2078 0.2668 0.1754 0.3500 0.3491 -0.1131 0…	1 5 12 13 16 26 30 35 36 50 52 135 164 173 181 263 411 467 468 654 778 781 885 1299 1437 1460	0.0890 0.1661 0.2295 0.2952 0.3532 0.4000 0.4496 0.4954 0.5436 0.5810 0.6263 0.6003 0.6089 0.6301 0.6516 0.6149 0.5254 0.4979 0.5085 0.3918 0.3205 0.3333 0.2781 0.0189 -0.0330 0.0042	181	0.717
none	real	descending	None	1000	NC1_collapsed.rnk	na_as_pre_ranked	gene_sets.gmt#HALLMARK_IL2_STAT5_SIGNALING	0.611	2.6529	0	0	0	ftp.broadinstitute.org://pub/gsea/annotations_versioned/Human_Gene_Symbol_with_Remapping_MSigDB.v7.2.chip	0.2493 -0.1757 0.1748 -0.1443 0.1520 -0.2556 0.2464 0.2286 0.2111 -0.1555 -0.2458 -0.1252 0.1409 -0.3323 0.1420 -0.2159 -0.1687 -0.4094 -0.1571 -0.2812 0.2945 0.2658 0.1921 -0.1207 0.1175 0.1939 0.0931 0.2528 -0.1670 0.2411 0.1233 -0.2027 -0.1928 -0.1531 0.1090 -0.1884 -0.2859 0.2875 -0.2399 0.1859 0.1964 -0.2627 0.1812 -0.1967 0.2158 0.2267 0.1448 0.3211 0.2439 0.3691 0.1813 0.1756 0.2346 -0.187…	2 14 23 33 43 68 88 100 106 124 127 131 141 169 180 205 217 238 316 325 406 447 722 840 986 1152 1167 1256 1432	0.0911 0.1543 0.2091 0.2564 0.3008 0.3304 0.3588 0.3907 0.4260 0.4502 0.4845 0.5167 0.5428 0.5535 0.5750 0.5842 0.6016 0.6110 0.5758 0.5879 0.5461 0.5304 0.3539 0.2890 0.2079 0.1176 0.1329 0.0997 0.0236	238	0.5901
none	real	descending	None	1000	NC1_collapsed.rnk	na_as_pre_ranked	gene_sets.gmt#STK33_SKM_UP	0.5566	2.6566	0	0	0	ftp.broadinstitute.org://pub/gsea/annotations_versioned/Human_Gene_Symbol_with_Remapping_MSigDB.v7.2.chip	0.1882 -0.2719 -0.1382 -0.2067 -0.1394 0.1409 -0.2515 0.1338 -0.1319 0.2653 -0.1633 -0.2259 -0.2102 -0.1830 0.1035 0.2091 0.1445 0.1965 0.2376 0.1584 -0.1526 -0.1818 0.1594 0.2995 -0.1837 -0.2108 -0.2038 0.2601 -0.2113 0.2115 -0.1896 -0.1510 0.2463 0.2764 0.2430 -0.3375 -0.2312 -0.1904 0.1967 0.2044 -0.2396 -0.2019 -0.2468 0.2640 -0.1967 -0.2318 -0.2395 0.1388 0.1731 -0.1896 -0.1767 0.2291 0.1709…	6 13 20 23 33 47 59 75 85 95 99 100 109 121 126 127 144 146 183 191 215 226 232 243 265 288 334 375 492 520 544 716 823 1036 1060 1326 1351 1452 1458 1460	0.0554 0.1018 0.1409 0.1826 0.2145 0.2415 0.2674 0.2888 0.3127 0.3350 0.3612 0.3895 0.4112 0.4296 0.4524 0.4779 0.4897 0.5117 0.5065 0.5212 0.5232 0.5334 0.5469 0.5563 0.5566 0.5550 0.5359 0.5190 0.4451 0.4335 0.4249 0.3151 0.2523 0.1187 0.1180 -0.0456 -0.0382 -0.0707 -0.0355 0.0042	265	0.5329
none	real	descending	None	1000	NC1_collapsed.rnk	na_as_pre_ranked	gene_sets.gmt#HALLMARK_MYOGENESIS	0.6318	2.6723	0	0	0	ftp.broadinstitute.org://pub/gsea/annotations_versioned/Human_Gene_Symbol_with_Remapping_MSigDB.v7.2.chip	-0.2508 -0.2044 -0.2675 -0.2715 0.2060 -0.2858 -0.1723 0.1584 0.3250 -0.2963 -0.2159 -0.1310 0.2515 -0.1975 0.1598 0.2917 0.3052 -0.1952 0.1708 0.1610 -0.2247 -0.1827 0.2138 -0.2130 -0.2857 -0.1740 0.3072 0.1956 0.3746 0.2362 -0.1653 -0.1762 -0.1783 0.1659 -0.1824 -0.4173 -0.1851 -0.1694 -0.2398 0.1905 -0.1408 0.3601 0.1194 0.1707 0.2106 -0.1519 0.2973 -0.1463 -0.1672 0.2312 0.2711 0.1493 -0.1603…	3 30 35 41 46 67 79 88 108 145 147 154 204 213 215 217 255 386 411 561 699 704 857 893 941 1171 1310	0.1008 0.1475 0.2055 0.2615 0.3174 0.3574 0.4003 0.4429 0.4742 0.4863 0.5224 0.5544 0.5507 0.5749 0.6036 0.6318 0.6312 0.5581 0.5571 0.4662 0.3867 0.3996 0.3135 0.3097 0.2988 0.1689 0.1083	217	0.6304
none	real	descending	None	1000	NC1_collapsed.rnk	na_as_pre_ranked	gene_sets.gmt#ATF2_S_UP.V1_DN	0.6775	2.691	0	0	0	ftp.broadinstitute.org://pub/gsea/annotations_versioned/Human_Gene_Symbol_with_Remapping_MSigDB.v7.2.chip	-0.2942 0.2684 0.2030 -0.2132 0.3122 -0.2878 0.1903 -0.3306 0.2556 0.2967 0.1203 -0.3500 -0.3144 -0.2161 -0.2178 0.1671 0.1852 0.2160 -0.2246 -0.2739 -0.4084 0.1604 -0.1958 -0.3109 0.2021 -0.2681 -0.2240 0.2128 -0.3608 0.2119 0.2507 -0.2442 -0.2014 0.2833 -0.1915 -0.2363 0.2332 0.2398 0.2324 0.2395 0.3359 0.2142 0.1669 0.1767 0.1507 0.4235 -0.1642 -0.1950 0.2242 0.2158 -0.2085 0.3359 -0.2024 -0.2…	0 10 11 52 71 79 90 94 95 121 130 139 188 234 263 456 482 655 845 968 1122 1295	0.1387 0.2256 0.3152 0.3476 0.3909 0.4389 0.4814 0.5280 0.5765 0.6035 0.6396 0.6736 0.6738 0.6713 0.6775 0.5590 0.5547 0.4511 0.3403 0.2794 0.2017 0.1183	263	0.5338
none	real	descending	None	1000	NC1_collapsed.rnk	na_as_pre_ranked	gene_sets.gmt#RELA_DN.V1_UP	0.6632	2.6946	0	0	0	ftp.broadinstitute.org://pub/gsea/annotations_versioned/Human_Gene_Symbol_with_Remapping_MSigDB.v7.2.chip	0.1577 -0.3689 0.2571 0.1625 0.1749 0.2948 0.1502 -0.3469 0.1320 -0.0897 -0.3383 0.2202 0.2378 0.1796 -0.1409 -0.1359 0.2136 -0.1236 0.1572 -0.2570 0.2474 0.4335 -0.2232 -0.2640 -0.3036 0.2103 0.2026 -0.3790 -0.2698 0.2911 0.2195 0.3381 -0.2095 -0.2910 0.4123 -0.2159 0.3476 -0.2759 -0.2372 -0.2079 0.1871 0.2935 0.1696 -0.1601 0.3134 -0.2450 -0.1316 -0.2543 -0.1740 0.2166 0.2847 -0.2544 -0.1697 0.…	6 9 25 28 33 34 45 51 95 97 109 130 135 146 203 217 326 422 476 744 971 1240 1373 1433	0.0848 0.1658 0.2181 0.2773 0.3316 0.3886 0.4357 0.4856 0.4986 0.5404 0.5736 0.5965 0.6293 0.6564 0.6456 0.6632 0.6071 0.5552 0.5303 0.3607 0.2249 0.0684 0.0151 0.0229	217	0.6304
none	real	descending	None	1000	NC1_collapsed.rnk	na_as_pre_ranked	gene_sets.gmt#CRX_DN.V1_DN	0.6753	2.7066	0	0	0	ftp.broadinstitute.org://pub/gsea/annotations_versioned/Human_Gene_Symbol_with_Remapping_MSigDB.v7.2.chip	0.2492 0.2105 0.2543 0.3071 0.2108 -0.2319 -0.2070 0.1831 0.1972 -0.1929 0.2717 0.2605 0.2116 0.2078 -0.2344 0.1528 -0.1310 0.2319 -0.2589 0.2426 0.1692 -0.2278 0.2047 0.1785 -0.2897 0.2344 0.2091 0.1752 -0.4306 0.3224 -0.4090 -0.3014 -0.3124 -0.3778 0.1894 -0.2624 -0.2173 -0.1954 -0.2757 0.2360 0.1301 0.2089 0.1718 -0.2245 0.2300 -0.2940 -0.3217 0.2504 -0.1309 0.2904 0.1797 0.2603 -0.4466 -0.255…	6 14 16 21 46 52 56 61 62 68 72 109 132 148 215 278 296 370 839 1299 1373 1456	0.0852 0.1563 0.2243 0.2864 0.3240 0.3737 0.4238 0.4713 0.5216 0.5678 0.6143 0.6303 0.6518 0.6753 0.6568 0.6354 0.6442 0.6105 0.3042 0.0183 0.0060 0.0069	148	0.8002
none	real	descending	None	1000	NC1_collapsed.rnk	na_as_pre_ranked	gene_sets.gmt#ESC_J1_UP_EARLY.V1_DN	0.6736	2.7281	0	0	0	ftp.broadinstitute.org://pub/gsea/annotations_versioned/Human_Gene_Symbol_with_Remapping_MSigDB.v7.2.chip	0.1764 -0.2925 0.2564 0.1440 -0.2860 -0.3403 -0.2009 -0.3179 -0.2014 0.3026 -0.1340 -0.2175 -0.1622 -0.2813 -0.2775 0.3609 0.1922 -0.2705 0.2237 0.3135 -0.1824 0.4249 -0.1475 0.2806 0.1208 0.1788 0.2414 -0.2326 -0.2055 0.3195 0.3047 0.2707 -0.2941 0.2805 0.2139 0.1881 0.2364 0.3029 -0.2501 -0.2265 0.2116 -0.2648 -0.2079 -0.2404 0.2219 -0.2034 0.2000 0.3139 0.2344 0.2896 0.2889 0.1999 0.2586 -0.18…	5 6 10 13 15 22 56 109 117 132 146 163 181 284 366 370 422 736 866 972 1008 1071 1199	0.0942 0.1894 0.2753 0.3548 0.4300 0.4949 0.5276 0.5353 0.5725 0.6019 0.6293 0.6530 0.6736 0.6256 0.5876 0.6035 0.5830 0.3826 0.3129 0.2624 0.2612 0.2432 0.1849	181	0.717
none	real	descending	None	1000	NC1_collapsed.rnk	na_as_pre_ranked	gene_sets.gmt#HALLMARK_APOPTOSIS	0.5671	2.7494	0	0	0	ftp.broadinstitute.org://pub/gsea/annotations_versioned/Human_Gene_Symbol_with_Remapping_MSigDB.v7.2.chip	0.2180 0.2913 -0.1956 0.2193 0.1918 -0.2439 -0.1253 -0.1778 0.2730 0.2081 -0.2527 0.0596 -0.1492 0.2478 0.1798 0.1377 0.1479 0.1461 -0.1895 0.3028 0.2096 0.1778 0.1219 0.2226 0.2227 0.2396 -0.2130 -0.1589 0.1271 -0.1924 0.1421 -0.2562 -0.3108 0.1540 -0.2119 -0.2196 0.2773 0.1482 -0.2065 0.2763 -0.1453 0.2236 0.3497 0.2270 0.0882 -0.2387 0.1173 0.2307 -0.1848 0.2636 -0.2358 -0.1757 -0.1987 0.2943 …	2 7 9 13 14 16 23 27 28 30 32 70 73 94 99 122 133 156 161 172 180 215 217 218 288 370 411 439 503 630 698 812 826 840 1009 1020 1065 1223 1247 1299 1320 1329 1395 1432 1461	0.0540 0.1001 0.1456 0.1859 0.2283 0.2659 0.2978 0.3299 0.3639 0.3967 0.4282 0.4297 0.4552 0.4652 0.4861 0.4922 0.5054 0.5086 0.5242 0.5347 0.5468 0.5380 0.5523 0.5671 0.5301 0.4826 0.4625 0.4510 0.4126 0.3313 0.2923 0.2224 0.2229 0.2236 0.1176 0.1229 0.1049 0.0105 0.0110 -0.0072 -0.0029 0.0101 -0.0127 -0.0107 0.0035	218	0.6235
none	real	descending	None	1000	NC1_collapsed.rnk	na_as_pre_ranked	gene_sets.gmt#STK33_UP	0.5722	2.7595	0	0	0	ftp.broadinstitute.org://pub/gsea/annotations_versioned/Human_Gene_Symbol_with_Remapping_MSigDB.v7.2.chip	0.2001 -0.1701 -0.1662 0.1242 -0.1168 0.3274 0.1778 -0.1542 0.1885 -0.2857 0.3011 -0.1830 -0.1944 0.2698 0.1186 -0.1870 0.1677 0.2044 -0.1790 0.1811 -0.2040 0.1948 -0.2021 -0.2333 0.2437 -0.2101 0.1975 -0.2073 -0.2721 0.2089 -0.1991 0.2606 0.1648 -0.4421 0.1585 -0.1790 0.2080 0.2216 0.1992 -0.2757 -0.2239 -0.1968 0.1386 -0.2429 0.2071 -0.2011 0.2000 0.2645 -0.1540 -0.1938 -0.1876 -0.1828 -0.2291 …	6 9 13 20 23 33 34 47 59 75 85 95 99 109 116 121 123 126 127 146 157 175 180 215 226 232 243 265 288 334 375 422 492 520 544 553 777 823 850 952 982 1172 1351 1452 1460 1461	0.0479 0.0948 0.1370 0.1707 0.2071 0.2342 0.2676 0.2908 0.3124 0.3298 0.3499 0.3686 0.3913 0.4089 0.4277 0.4478 0.4696 0.4906 0.5129 0.5202 0.5326 0.5387 0.5536 0.5455 0.5535 0.5649 0.5722 0.5707 0.5673 0.5464 0.5280 0.5038 0.4618 0.4491 0.4395 0.4406 0.2932 0.2716 0.2637 0.2045 0.1964 0.0791 -0.0249 -0.0623 -0.0319 0.0035	243	0.5804
none	real	descending	None	1000	NC1_collapsed.rnk	na_as_pre_ranked	gene_sets.gmt#STK33_NOMO_UP	0.5987	2.8499	0	0	0	ftp.broadinstitute.org://pub/gsea/annotations_versioned/Human_Gene_Symbol_with_Remapping_MSigDB.v7.2.chip	0.2070 -0.2165 -0.2009 0.1665 0.2255 -0.1672 0.1768 -0.1840 -0.2125 -0.2407 0.2291 -0.1591 -0.1893 -0.2045 -0.1154 -0.1310 0.1716 -0.2358 0.1438 0.1850 0.3583 -0.3044 0.1990 -0.1727 0.2782 -0.2776 0.2149 0.1334 -0.1841 -0.1889 -0.1887 0.2017 -0.2040 -0.1477 0.1600 -0.1838 -0.1452 0.1784 0.2213 0.1957 -0.2000 -0.0815 -0.1782 0.1725 0.1010 0.2417 -0.2193 0.1736 -0.3106 -0.2849 -0.1946 0.1772 -0.259…	6 9 23 33 34 47 64 75 85 95 99 116 121 123 126 127 138 139 146 157 175 180 232 243 265 288 375 422 458 492 520 544 553 584 777 789 823 850 936 952 1172 1235 1461	0.0576 0.1134 0.1490 0.1824 0.2220 0.2510 0.2745 0.3006 0.3256 0.3490 0.3762 0.3923 0.4166 0.4426 0.4678 0.4942 0.5114 0.5356 0.5550 0.5710 0.5805 0.5987 0.5805 0.5906 0.5914 0.5904 0.5415 0.5189 0.5031 0.4876 0.4762 0.4679 0.4702 0.4574 0.3339 0.3376 0.3264 0.3204 0.2745 0.2779 0.1428 0.1196 0.0035	180	0.7175
none	real	descending	None	1000	NC1_collapsed.rnk	na_as_pre_ranked	gene_sets.gmt#HALLMARK_INTERFERON_GAMMA_RESPONSE	0.6368	2.8964	0	0	0	ftp.broadinstitute.org://pub/gsea/annotations_versioned/Human_Gene_Symbol_with_Remapping_MSigDB.v7.2.chip	-0.3506 -0.2772 -0.1958 -0.2136 0.1829 -0.1659 0.1971 0.3957 0.2813 0.3314 0.3213 0.3643 -0.1766 0.3091 -0.2580 -0.2261 -0.2217 -0.2082 -0.2174 0.2125 -0.1742 0.2796 -0.1453 0.2540 -0.2533 0.1809 0.2352 0.3242 -0.1194 -0.2135 -0.2115 0.2018 -0.2129 0.1747 -0.2333 0.1779 -0.1590 0.2591 0.1804 -0.2321 0.1912 0.1502 0.1994 0.3196 -0.1884 -0.2414 -0.2513 -0.1990 -0.2456 0.2387 0.3346 0.1118 0.2362 0.…	2 4 7 12 26 47 52 56 72 73 78 107 126 130 155 169 183 185 215 247 259 260 265 344 438 452 499 522 606 983 1152 1184 1229 1333 1415	0.0722 0.1419 0.2056 0.2609 0.2974 0.3237 0.3604 0.3970 0.4227 0.4584 0.4905 0.5015 0.5175 0.5428 0.5509 0.5653 0.5785 0.6000 0.6000 0.5964 0.6058 0.6228 0.6368 0.5959 0.5409 0.5413 0.5173 0.5101 0.4613 0.2144 0.1166 0.1152 0.1061 0.0594 0.0356	265	0.5329
none	real	descending	None	1000	NC1_collapsed.rnk	na_as_pre_ranked	gene_sets.gmt#EGFR_UP.V1_UP	0.6837	3.0056	0	0	0	ftp.broadinstitute.org://pub/gsea/annotations_versioned/Human_Gene_Symbol_with_Remapping_MSigDB.v7.2.chip	-0.2021 0.2005 0.1985 -0.2837 0.2612 -0.2493 0.2882 0.1919 0.2284 0.3399 -0.2023 -0.2231 0.1825 -0.2579 0.1979 0.3242 -0.2412 0.2781 0.2232 0.2253 -0.2666 -0.4174 0.2177 -0.2661 0.2229 0.2988 -0.2064 0.1745 0.0945 0.1873 0.2674 0.3637 -0.1864 0.2024 -0.3133 0.1991 -0.1432 0.1761 -0.2638 -0.2541 0.3014 -0.3056 -0.2503 -0.1592 0.2716 -0.1936 -0.1725 -0.1537 0.1714 0.1740 -0.2560 0.1379 -0.2678 0.19…	6 8 15 20 22 28 53 91 123 127 130 132 138 165 172 173 181 202 232 265 284 428 458 471 692 888 1080 1092 1102	0.0782 0.1560 0.2174 0.2746 0.3335 0.3862 0.4184 0.4328 0.4468 0.4799 0.5126 0.5457 0.5744 0.5860 0.6108 0.6394 0.6626 0.6747 0.6780 0.6766 0.6837 0.5970 0.5885 0.5913 0.4515 0.3333 0.2223 0.2369 0.2531	284	0.5012
none	real	descending	None	1000	NC1_collapsed.rnk	na_as_pre_ranked	gene_sets.gmt#HALLMARK_HYPOXIA	0.6359	3.0676	0	0	0	ftp.broadinstitute.org://pub/gsea/annotations_versioned/Human_Gene_Symbol_with_Remapping_MSigDB.v7.2.chip	0.2118 0.1776 -0.1413 0.2218 0.1787 0.1070 0.2134 -0.1277 -0.1016 -0.1832 -0.2186 -0.1329 -0.1639 0.1709 0.2266 0.2385 0.2026 0.1336 0.1788 0.2266 0.2016 0.2384 0.2560 -0.2294 0.2711 -0.1889 -0.2316 0.1690 0.1177 -0.1918 0.1796 -0.1956 0.2079 0.1410 0.3115 0.1985 0.1763 0.1802 -0.1079 -0.2411 0.1798 0.1698 -0.2131 0.2211 -0.2201 -0.2722 0.2052 -0.2273 -0.2930 -0.2793 -0.3053 0.3212 -0.2037 -0.133…	4 5 9 15 20 28 33 34 45 53 62 70 76 85 88 92 94 95 135 146 154 166 182 187 188 215 250 252 351 361 385 403 501 550 652 721 824 857 900 986 1145 1221 1247 1295 1406	0.0528 0.1065 0.1529 0.1911 0.2264 0.2572 0.2880 0.3216 0.3465 0.3727 0.3966 0.4206 0.4450 0.4659 0.4906 0.5140 0.5385 0.5637 0.5573 0.5703 0.5850 0.5959 0.6032 0.6178 0.6352 0.6328 0.6228 0.6359 0.5773 0.5811 0.5743 0.5711 0.5092 0.4822 0.4191 0.3802 0.3186 0.3066 0.2883 0.2409 0.1450 0.1091 0.1090 0.0944 0.0422	252	0.5552
none	real	descending	None	1000	NC1_collapsed.rnk	na_as_pre_ranked	gene_sets.gmt#ESC_V6.5_UP_EARLY.V1_DN	0.692	3.1927	0	0	0	ftp.broadinstitute.org://pub/gsea/annotations_versioned/Human_Gene_Symbol_with_Remapping_MSigDB.v7.2.chip	-0.2157 0.1281 -0.2502 -0.1880 -0.2660 0.3050 -0.1725 0.1725 -0.1658 0.2515 0.2564 0.2600 -0.2021 0.2305 0.1155 0.1444 0.1320 -0.1769 0.1855 -0.1412 -0.2187 0.2161 -0.1752 -0.1760 -0.2480 0.1781 -0.2281 0.2169 0.1087 -0.1408 0.2748 0.1366 0.3233 -0.1977 -0.2864 0.1410 -0.1365 -0.2318 0.2511 0.2066 0.2148 0.1315 0.2049 -0.1551 -0.2901 -0.1383 0.3041 0.1907 -0.1755 0.1713 -0.1015 -0.1952 -0.2309 -0…	3 5 6 13 14 15 19 30 43 46 51 56 57 61 62 70 71 88 105 148 173 180 204 252 277 295 370 422 438 498 721 801 845 885 1040 1166 1431	0.0578 0.1148 0.1711 0.2148 0.2626 0.3074 0.3470 0.3777 0.4035 0.4363 0.4673 0.4974 0.5301 0.5598 0.5915 0.6177 0.6487 0.6656 0.6806 0.6726 0.6754 0.6904 0.6920 0.6739 0.6707 0.6718 0.6307 0.6038 0.6018 0.5675 0.4217 0.3771 0.3582 0.3428 0.2493 0.1788 0.0245	204	0.6606
none	real	descending	None	1000	NC1_collapsed.rnk	na_as_pre_ranked	gene_sets.gmt#HALLMARK_EPITHELIAL_MESENCHYMAL_TRANSITION	0.6658	3.2963	0	0	0	ftp.broadinstitute.org://pub/gsea/annotations_versioned/Human_Gene_Symbol_with_Remapping_MSigDB.v7.2.chip	0.1459 -0.2017 0.1904 -0.1598 0.1070 -0.1761 0.1958 0.1449 -0.2407 0.1817 -0.0957 -0.2548 0.1490 -0.2037 0.1760 0.2019 0.2241 0.1503 -0.2200 -0.1807 -0.1367 0.1813 -0.2311 -0.1902 0.0915 -0.1690 0.2974 0.2336 0.3475 0.2431 0.2238 0.2125 -0.1611 0.2060 -0.1756 0.1251 -0.2360 -0.1317 0.1883 0.1808 0.1515 0.2041 -0.2725 0.1617 0.1940 0.1938 -0.1642 0.1106 0.2225 0.1794 0.2411 0.1846 -0.1998 -0.1803 …	1 5 9 14 15 16 19 23 29 35 45 46 49 50 51 57 70 74 94 108 114 123 124 144 172 174 191 206 217 228 234 261 277 280 310 316 327 359 370 428 498 630 832 845 885 990 1235 1375 1404	0.0518 0.0961 0.1358 0.1714 0.2075 0.2422 0.2742 0.3049 0.3319 0.3568 0.3779 0.4054 0.4314 0.4586 0.4857 0.5085 0.5250 0.5472 0.5556 0.5672 0.5840 0.5979 0.6174 0.6215 0.6183 0.6333 0.6369 0.6411 0.6476 0.6535 0.6628 0.6560 0.6563 0.6658 0.6554 0.6618 0.6643 0.6512 0.6526 0.6194 0.5763 0.4906 0.3577 0.3582 0.3402 0.2776 0.1204 0.0419 0.0437	280	0.5047
none	real	descending	None	1000	NC1_collapsed.rnk	na_as_pre_ranked	gene_sets.gmt#HALLMARK_TNFA_SIGNALING_VIA_NFKB	0.6686	3.5051	0	0	0	ftp.broadinstitute.org://pub/gsea/annotations_versioned/Human_Gene_Symbol_with_Remapping_MSigDB.v7.2.chip	-0.1961 0.1900 -0.1920 0.1884 0.1695 0.1097 0.1452 0.2859 -0.1956 0.1674 0.1368 0.2890 0.2293 0.2166 0.1644 -0.2450 0.1549 -0.1565 0.2500 0.1396 0.1626 -0.2332 0.1587 -0.1792 0.1572 0.1957 0.2010 -0.1931 0.2242 0.2234 0.2238 -0.2895 0.2006 0.2662 0.1333 -0.1594 0.2005 0.1307 -0.2112 0.1454 0.1546 0.2109 -0.1751 -0.2337 -0.1241 -0.2268 0.2392 -0.1849 0.2794 -0.1937 -0.1379 -0.1767 0.3182 -0.1786 -…	5 6 7 9 14 15 23 25 28 33 34 40 45 47 49 51 56 85 88 95 99 106 109 113 116 127 130 132 135 141 146 172 175 183 187 215 217 218 221 243 250 288 292 296 333 351 429 439 458 553 594 630 692 743 767 805 1172 1218 1373 1411 1461	0.0347 0.0721 0.1087 0.1426 0.1715 0.2013 0.2233 0.2490 0.2730 0.2941 0.3181 0.3377 0.3575 0.3795 0.4014 0.4231 0.4420 0.4410 0.4582 0.4719 0.4875 0.5007 0.5164 0.5311 0.5462 0.5551 0.5691 0.5837 0.5973 0.6082 0.6196 0.6150 0.6265 0.6341 0.6444 0.6365 0.6470 0.6581 0.6676 0.6630 0.6686 0.6509 0.6574 0.6639 0.6460 0.6413 0.5922 0.5914 0.5839 0.5219 0.4985 0.4791 0.4418 0.4127 0.4030 0.3838 0.1348 …	250	0.5572
